# Supplementary material for: Identification of key genes related to immune infiltration in cirrhosis via bioinformatics analysis
Source: Sci Rep. 2023 Feb 1;13:1876. doi: 10.1038/s41598-022-26794-8 (PMC9892033; doi:10.1038/s41598-022-26794-8)
Supplement: Supplementary file 4 — Supplementary Information 4. [file 41598_2022_26794_MOESM4_ESM.zip]

Archive with 10 entries (9 files):
- 41598_2022_26794_MOESM4_ESM/
- 41598_2022_26794_MOESM4_ESM/1-LM22.txt
- 41598_2022_26794_MOESM4_ESM/2-LM22.txt
- 41598_2022_26794_MOESM4_ESM/GO.csv
- 41598_2022_26794_MOESM4_ESM/GSE139602_DEGs.csv
- 41598_2022_26794_MOESM4_ESM/GSE139602_series_matrix.txt
- 41598_2022_26794_MOESM4_ESM/GSE89377_DEGs.csv
- 41598_2022_26794_MOESM4_ESM/GSE89377_series_matrix.txt
- 41598_2022_26794_MOESM4_ESM/KEGG.csv
- 41598_2022_26794_MOESM4_ESM/PPI_topology_Table.csv
