# Supplementary material for: Identification of key genes related to immune infiltration in cirrhosis via bioinformatics analysis
Source: Sci Rep. 2023 Feb 1;13:1876. doi: 10.1038/s41598-022-26794-8 (PMC9892033; doi:10.1038/s41598-022-26794-8)
Supplement: Supplementary file 4 — Supplementary Information 4. [file 41598_2022_26794_MOESM4_ESM.zip › 41598_2022_26794_MOESM4_ESM/GO.csv]

	ONTOLOGY	ID	Description	GeneRatio	BgRatio	pvalue	p.adjust	qvalue	geneID	Count
GO:0030198	BP	GO:0030198	extracellular matrix organization	29/278	393/18862	1.05146203532795e-12	1.51850660839895e-09	1.28846498815336e-09	133584/81577/64093/89932/3908/5156/10653/9719/6662/4358/165/1306/4239/10319/2191/84168/2199/1292/5175/3693/1278/9806/4316/2621/30008/7450/10516/1284/64094	29
GO:0043062	BP	GO:0043062	extracellular structure organization	29/278	394/18862	1.1203139654251e-12	1.51850660839895e-09	1.28846498815336e-09	133584/81577/64093/89932/3908/5156/10653/9719/6662/4358/165/1306/4239/10319/2191/84168/2199/1292/5175/3693/1278/9806/4316/2621/30008/7450/10516/1284/64094	29
GO:0045229	BP	GO:0045229	external encapsulating structure organization	29/278	396/18862	1.27107137979822e-12	1.51850660839895e-09	1.28846498815336e-09	133584/81577/64093/89932/3908/5156/10653/9719/6662/4358/165/1306/4239/10319/2191/84168/2199/1292/5175/3693/1278/9806/4316/2621/30008/7450/10516/1284/64094	29
GO:0010273	BP	GO:0010273	detoxification of copper ion	6/278	15/18862	4.34826061314912e-08	3.11683320750529e-05	2.64465787608164e-05	4499/4494/4501/4493/4496/4490	6
GO:1990169	BP	GO:1990169	stress response to copper ion	6/278	15/18862	4.34826061314912e-08	3.11683320750529e-05	2.64465787608164e-05	4499/4494/4501/4493/4496/4490	6
GO:0006882	BP	GO:0006882	cellular zinc ion homeostasis	8/278	38/18862	6.71230468307905e-08	3.43669999773648e-05	2.91606740291961e-05	4499/4494/6505/4501/4493/4496/23516/4490	8
GO:0071276	BP	GO:0071276	cellular response to cadmium ion	8/278	38/18862	6.71230468307905e-08	3.43669999773648e-05	2.91606740291961e-05	4499/4494/4501/4493/4496/1956/4490/2934	8
GO:0055069	BP	GO:0055069	zinc ion homeostasis	8/278	40/18862	1.02895805149054e-07	4.1766993391065e-05	3.54396275572095e-05	4499/4494/6505/4501/4493/4496/23516/4490	8
GO:0061687	BP	GO:0061687	detoxification of inorganic compound	6/278	17/18862	1.04883632957474e-07	4.1766993391065e-05	3.54396275572095e-05	4499/4494/4501/4493/4496/4490	6
GO:0071280	BP	GO:0071280	cellular response to copper ion	7/278	28/18862	1.27274986123671e-07	4.56153550267237e-05	3.87049931485564e-05	4499/4494/4501/4493/4496/4490/358	7
GO:0097501	BP	GO:0097501	stress response to metal ion	6/278	18/18862	1.55384878335069e-07	5.06272185411714e-05	4.29575993789486e-05	4499/4494/4501/4493/4496/4490	6
GO:0071248	BP	GO:0071248	cellular response to metal ion	14/278	189/18862	8.57057193446197e-07	0.000255974415109264	0.000217196336128602	4499/4494/10891/3727/4501/4493/4496/1956/8912/4490/2934/358/2167/57586	14
GO:0071294	BP	GO:0071294	cellular response to zinc ion	6/278	24/18862	1.04581155620512e-06	0.000288322201341473	0.000244643691164096	4499/4494/4501/4493/4496/4490	6
GO:0010038	BP	GO:0010038	response to metal ion	19/278	352/18862	1.29170897709935e-06	0.000330677498137433	0.000280582498860152	4499/4494/10891/3727/4501/56670/4493/4496/1956/8912/6898/4490/2934/358/2167/79901/57586/1396/595	19
GO:0046688	BP	GO:0046688	response to copper ion	7/278	42/18862	2.43100823184316e-06	0.000580848900195058	0.000492854932055781	4499/4494/4501/4493/4496/4490/358	7
GO:0046686	BP	GO:0046686	response to cadmium ion	8/278	61/18862	3.01484554555373e-06	0.000675325402204035	0.000573018998756889	4499/4494/4501/4493/4496/1956/4490/2934	8
GO:0085029	BP	GO:0085029	extracellular matrix assembly	7/278	45/18862	3.93768415730959e-06	0.000827249601013918	0.000701927895127235	6662/4239/84168/1278/2621/30008/10516	7
GO:0071241	BP	GO:0071241	cellular response to inorganic substance	14/278	216/18862	4.15471339794936e-06	0.000827249601013918	0.000701927895127235	4499/4494/10891/3727/4501/4493/4496/1956/8912/4490/2934/358/2167/57586	14
GO:0031589	BP	GO:0031589	cell-substrate adhesion	18/278	359/18862	6.88453475537136e-06	0.00129864066122373	0.0011019069755273	2651/10894/133584/7399/2042/79778/71/6366/6281/10319/84168/2199/3693/9806/2621/30008/7450/10516	18
GO:0035633	BP	GO:0035633	maintenance of blood-brain barrier	6/278	33/18862	7.69840965157853e-06	0.00137955500956287	0.00117056344649528	1756/6505/71/3908/60/5175	6
GO:0010043	BP	GO:0010043	response to zinc ion	7/278	57/18862	1.97305921243156e-05	0.00336735438921653	0.00285722710010765	4499/4494/4501/4493/4496/4490/1396	7
GO:0030203	BP	GO:0030203	glycosaminoglycan metabolic process	11/278	158/18862	2.32064393534752e-05	0.0037805399383116	0.00320781833933923	10082/2651/10894/133584/55576/10402/2719/5159/83539/9806/2239	11
GO:0051384	BP	GO:0051384	response to glucocorticoid	10/278	135/18862	3.21164433166286e-05	0.00465460704461133	0.0039494712617135	552/3557/1956/178/6898/358/3490/7298/9353/595	10
GO:1905475	BP	GO:1905475	regulation of protein localization to membrane	12/278	194/18862	3.22323925050204e-05	0.00465460704461133	0.0039494712617135	10082/5534/163882/6505/1956/2934/2042/2719/60/3958/85409/2239	12
GO:0008202	BP	GO:0008202	steroid metabolic process	16/278	329/18862	3.24679620857375e-05	0.00465460704461133	0.0039494712617135	6095/2494/1071/19/10891/1557/51171/5444/8912/441282/27122/5156/1080/3490/6720/1565	16
GO:0010460	BP	GO:0010460	positive regulation of heart rate	5/278	26/18862	3.42410908888825e-05	0.00472000268252904	0.00400495998291423	6505/552/23493/2643/7168	5
GO:0006022	BP	GO:0006022	aminoglycan metabolic process	11/278	172/18862	5.07349156382557e-05	0.00673459028324105	0.00571435365609827	10082/2651/10894/133584/55576/10402/2719/5159/83539/9806/2239	11
GO:0009636	BP	GO:0009636	response to toxic substance	13/278	239/18862	5.79421347057362e-05	0.00741659324233423	0.00629303861522074	4499/4494/4501/4493/4496/5444/6348/2643/4490/57016/5159/7298/10516	13
GO:0046916	BP	GO:0046916	cellular transition metal ion homeostasis	9/278	118/18862	6.35036276591883e-05	0.00784817246657003	0.00665923703475118	4499/4494/6505/4501/4493/4496/23516/4490/79901	9
GO:0070633	BP	GO:0070633	transepithelial transport	5/278	30/18862	7.06888647680631e-05	0.00844496304429127	0.00716561860754156	6505/71/358/60/1080	5
GO:0031960	BP	GO:0031960	response to corticosteroid	10/278	152/18862	8.78461599130942e-05	0.0101561495847913	0.00861757405734903	552/3557/1956/178/6898/358/3490/7298/9353/595	10
GO:1903793	BP	GO:1903793	positive regulation of anion transport	19/278	478/18862	9.38233387311153e-05	0.0105082139378849	0.00891630347349317	1071/5534/114882/163882/51703/19/552/4792/8660/5444/1956/55600/2746/79778/2719/10307/60/1080/2621	19
GO:0019216	BP	GO:0019216	regulation of lipid metabolic process	17/278	402/18862	0.000104793321182345	0.0113811897914401	0.009657030459196	6095/83752/19/9611/10891/552/8660/51280/27122/6366/5156/83643/6662/3490/5159/6720/6363	17
GO:1901654	BP	GO:1901654	response to ketone	11/278	193/18862	0.000142362363944508	0.0150066680110916	0.0127332776915072	552/1956/358/6366/1080/3490/7298/6720/6363/9353/595	11
GO:0097305	BP	GO:0097305	response to alcohol	12/278	233/18862	0.000185612756286242	0.0190067462437112	0.0161273760273971	552/6348/2934/6366/1080/3490/7298/1366/6720/6363/9353/595	12
GO:0098754	BP	GO:0098754	detoxification	9/278	138/18862	0.000210850281498761	0.0209913169136544	0.0178113000950269	4499/4494/4501/4493/4496/2643/4490/57016/10516	9
GO:0055076	BP	GO:0055076	transition metal ion homeostasis	9/278	139/18862	0.000222591151754745	0.0213288525804152	0.018097701804752	4499/4494/6505/4501/4493/4496/23516/4490/79901	9
GO:0045823	BP	GO:0045823	positive regulation of heart contraction	5/278	38/18862	0.000226142968207528	0.0213288525804152	0.018097701804752	6505/552/23493/2643/7168	5
GO:0046718	BP	GO:0046718	viral entry into host cell	9/278	140/18862	0.000234870035072463	0.0215839539923002	0.0183141573906706	83737/10332/339390/8547/1956/2934/10346/3693/2621	9
GO:0034764	BP	GO:0034764	positive regulation of transmembrane transport	11/278	207/18862	0.000261877321283003	0.0228919102311776	0.0194239687082566	114882/1756/51703/154/5649/8660/55600/2719/486/1080/54997	11
GO:0034767	BP	GO:0034767	positive regulation of ion transmembrane transport	11/278	207/18862	0.000261877321283003	0.0228919102311776	0.0194239687082566	114882/1756/51703/154/5649/8660/55600/2719/486/1080/54997	11
GO:1903961	BP	GO:1903961	positive regulation of anion transmembrane transport	6/278	61/18862	0.00027330046462203	0.0229400071048348	0.0194647792897873	114882/51703/8660/55600/2719/1080	6
GO:0051897	BP	GO:0051897	positive regulation of protein kinase B signaling	10/278	175/18862	0.000278558359656961	0.0229400071048348	0.0194647792897873	114882/2651/8660/1956/6348/6366/5156/5159/6363/2621	10
GO:0014047	BP	GO:0014047	glutamate secretion	5/278	40/18862	0.000289421821706279	0.0229400071048348	0.0194647792897873	54407/6505/552/2744/6616	5
GO:1903524	BP	GO:1903524	positive regulation of blood circulation	5/278	40/18862	0.000289421821706279	0.0229400071048348	0.0194647792897873	6505/552/23493/2643/7168	5
GO:0045926	BP	GO:0045926	negative regulation of growth	12/278	245/18862	0.000294430894760715	0.0229400071048348	0.0194647792897873	4499/4494/154/4501/4493/4496/8835/4490/53335/2719/9353/5270	12
GO:0007043	BP	GO:0007043	cell-cell junction assembly	9/278	147/18862	0.000337543737142689	0.0257395054025404	0.0218401759598036	79778/5010/71/9071/60/389/1004/5175/1366	9
GO:0048251	BP	GO:0048251	elastic fiber assembly	3/278	10/18862	0.000352014550535733	0.0262837531066681	0.0223019744845994	4239/30008/10516	3
GO:0045662	BP	GO:0045662	negative regulation of myoblast differentiation	4/278	24/18862	0.000388875227867427	0.0280746148656138	0.0238215349937612	55796/3399/6662/144165	4
GO:0045834	BP	GO:0045834	positive regulation of lipid metabolic process	9/278	150/18862	0.000391665943995728	0.0280746148656138	0.0238215349937612	10891/552/8660/6366/5156/83643/5159/6720/6363	9
GO:0042445	BP	GO:0042445	hormone metabolic process	11/278	218/18862	0.000407233819428736	0.0281188264213265	0.0238590488519773	10891/117247/51171/8912/57016/441282/27122/5156/25825/83539/1565	11
GO:0042180	BP	GO:0042180	cellular ketone metabolic process	12/278	254/18862	0.000407974044059424	0.0281188264213265	0.0238590488519773	23198/83752/9611/10891/552/8660/51166/8912/57016/27122/6662/6720	12
GO:1904375	BP	GO:1904375	regulation of protein localization to cell periphery	8/278	121/18862	0.000430637872687837	0.0291208704851549	0.0247092912451869	10082/163882/1956/2042/60/3958/85409/2239	8
GO:0048511	BP	GO:0048511	rhythmic process	13/278	294/18862	0.000445400846619971	0.0295026689776714	0.0250332503161691	6095/9611/10891/3727/10135/1956/3399/5156/7298/6720/4316/9353/5730	13
GO:0044409	BP	GO:0044409	entry into host	9/278	153/18862	0.00045274743129797	0.0295026689776714	0.0250332503161691	83737/10332/339390/8547/1956/2934/10346/3693/2621	9
GO:0097048	BP	GO:0097048	dendritic cell apoptotic process	3/278	11/18862	0.000478752525320609	0.0297002456590866	0.0252008957087351	6366/6363/2621	3
GO:2000668	BP	GO:2000668	regulation of dendritic cell apoptotic process	3/278	11/18862	0.000478752525320609	0.0297002456590866	0.0252008957087351	6366/6363/2621	3
GO:1990266	BP	GO:1990266	neutrophil migration	8/278	123/18862	0.000480640136224057	0.0297002456590866	0.0252008957087351	6368/6348/6366/3958/5175/6363/6372/9353	8
GO:0002548	BP	GO:0002548	monocyte chemotaxis	6/278	68/18862	0.000494393038316228	0.0300322821919553	0.0254826313594217	6368/6348/6366/3958/6363/9353	6
GO:0006721	BP	GO:0006721	terpenoid metabolic process	8/278	124/18862	0.000507350238367397	0.0303057209051459	0.0257146462919897	10082/1557/1956/57016/2719/441282/1565/2239	8
GO:0006869	BP	GO:0006869	lipid transport	17/278	461/18862	0.00051797495797138	0.030433151629007	0.0258227722791944	1071/114882/54407/51703/19/6505/552/4792/8660/5444/6578/80833/2744/57198/2167/1080/6616	17
GO:0042446	BP	GO:0042446	hormone biosynthetic process	6/278	69/18862	0.000534880908666276	0.0309195673654828	0.0262354999174341	10891/51171/8912/441282/27122/83539	6
GO:0048146	BP	GO:0048146	positive regulation of fibroblast proliferation	5/278	46/18862	0.000561066368232137	0.0319184422816505	0.0270830532635362	358/5156/5159/6277/2621	5
GO:0002027	BP	GO:0002027	regulation of heart rate	7/278	97/18862	0.00058141495980497	0.0323274122920764	0.0274300675845303	1756/6505/552/23493/2643/7168/6720	7
GO:0051100	BP	GO:0051100	negative regulation of binding	9/278	159/18862	0.0005984939425013	0.0323274122920764	0.0274300675845303	6368/6815/154/4792/143941/23493/60/3428/1565	9
GO:0034329	BP	GO:0034329	cell junction assembly	16/278	425/18862	0.000603454665342044	0.0323274122920764	0.0274300675845303	10082/22865/2042/79778/5010/71/977/9071/60/6281/389/1004/5175/1366/9806/2239	16
GO:0019217	BP	GO:0019217	regulation of fatty acid metabolic process	7/278	98/18862	0.000618391198247808	0.0323274122920764	0.0274300675845303	83752/9611/10891/552/8660/6662/6720	7
GO:1903053	BP	GO:1903053	regulation of extracellular matrix organization	5/278	47/18862	0.000620385391874955	0.0323274122920764	0.0274300675845303	6662/165/2191/84168/30008	5
GO:0001768	BP	GO:0001768	establishment of T cell polarity	3/278	12/18862	0.000631394771329617	0.0323274122920764	0.0274300675845303	2934/6366/6363	3
GO:0001867	BP	GO:0001867	complement activation, lectin pathway	3/278	12/18862	0.000631394771329617	0.0323274122920764	0.0274300675845303	2220/8547/4239	3
GO:0019932	BP	GO:0019932	second-messenger-mediated signaling	13/278	307/18862	0.000667891871054935	0.0334488588380327	0.0283816239376987	2494/5534/1756/552/1827/1956/6348/358/374403/1672/10231/6662/6344	13
GO:0048708	BP	GO:0048708	astrocyte differentiation	6/278	72/18862	0.00067196368201405	0.0334488588380327	0.0283816239376987	1956/6662/7431/10319/25825/5270	6
GO:0030195	BP	GO:0030195	negative regulation of blood coagulation	5/278	48/18862	0.000684281697778955	0.0335954192443805	0.0285059816133151	7103/5156/5327/2191/5270	5
GO:0019722	BP	GO:0019722	calcium-mediated signaling	10/278	198/18862	0.000735527058056765	0.0355087301964137	0.0301294412410242	2494/5534/1756/552/1827/1956/6348/374403/1672/10231	10
GO:0120178	BP	GO:0120178	steroid hormone biosynthetic process	5/278	49/18862	0.000752975305504308	0.0355087301964137	0.0301294412410242	10891/51171/8912/441282/27122	5
GO:1900047	BP	GO:1900047	negative regulation of hemostasis	5/278	49/18862	0.000752975305504308	0.0355087301964137	0.0301294412410242	7103/5156/5327/2191/5270	5
GO:0043491	BP	GO:0043491	protein kinase B signaling	12/278	273/18862	0.000772467046058767	0.0359548297801899	0.0305079603016238	114882/2651/8660/1956/6348/6425/6366/5156/6662/5159/6363/2621	12
GO:0001767	BP	GO:0001767	establishment of lymphocyte polarity	3/278	13/18862	0.000811893215018784	0.0363728160328415	0.0308626249761746	2934/6366/6363	3
GO:0001771	BP	GO:0001771	immunological synapse formation	3/278	13/18862	0.000811893215018784	0.0363728160328415	0.0308626249761746	6366/3958/6363	3
GO:0010745	BP	GO:0010745	negative regulation of macrophage derived foam cell differentiation	3/278	13/18862	0.000811893215018784	0.0363728160328415	0.0308626249761746	1071/19/4792	3
GO:0030593	BP	GO:0030593	neutrophil chemotaxis	7/278	103/18862	0.000832229049664483	0.0363744989511891	0.0308640529458368	6368/6348/6366/3958/6363/6372/9353	7
GO:0032526	BP	GO:0032526	response to retinoic acid	7/278	103/18862	0.000832229049664483	0.0363744989511891	0.0308640529458368	2042/358/6662/3490/54997/5159/6720	7
GO:0009612	BP	GO:0009612	response to mechanical stimulus	10/278	202/18862	0.000857528513697393	0.0370287011215838	0.0314191487136559	1756/54407/3727/4792/1956/2934/358/6662/4316/5270	10
GO:0034754	BP	GO:0034754	cellular hormone metabolic process	8/278	136/18862	0.000932413443071387	0.0389934164335168	0.0330862253513951	10891/51171/8912/57016/441282/27122/5156/1565	8
GO:0060047	BP	GO:0060047	heart contraction	12/278	279/18862	0.000932850589459582	0.0389934164335168	0.0330862253513951	1756/3781/6505/552/10060/23493/8912/2643/2934/486/7168/6720	12
GO:0070168	BP	GO:0070168	negative regulation of biomineral tissue development	4/278	30/18862	0.000935667916652467	0.0389934164335168	0.0330862253513951	23493/6348/6662/2621	4
GO:0034612	BP	GO:0034612	response to tumor necrosis factor	13/278	320/18862	0.000977642637196345	0.0398167183149057	0.0337848035748833	6095/23198/6368/10891/4792/6348/2643/6366/83483/2167/83643/6363/2621	13
GO:0070371	BP	GO:0070371	ERK1 and ERK2 cascade	13/278	320/18862	0.000977642637196345	0.0398167183149057	0.0337848035748833	6368/6815/2651/8685/1956/6348/374403/6366/5156/6662/5159/6363/2621	13
GO:0050819	BP	GO:0050819	negative regulation of coagulation	5/278	52/18862	0.000990089104556334	0.0398705545025832	0.0338304840102099	7103/5156/5327/2191/5270	5
GO:1905208	BP	GO:1905208	negative regulation of cardiocyte differentiation	3/278	14/18862	0.00102209735032412	0.0400983704359479	0.034023787649628	23493/1956/144165	3
GO:0006024	BP	GO:0006024	glycosaminoglycan biosynthetic process	7/278	107/18862	0.00104213987718337	0.0400983704359479	0.034023787649628	10082/2651/10402/2719/5159/83539/2239	7
GO:0032373	BP	GO:0032373	positive regulation of sterol transport	4/278	31/18862	0.00106194848908136	0.0400983704359479	0.034023787649628	1071/19/4792/5444	4
GO:0032376	BP	GO:0032376	positive regulation of cholesterol transport	4/278	31/18862	0.00106194848908136	0.0400983704359479	0.034023787649628	1071/19/4792/5444	4
GO:0110150	BP	GO:0110150	negative regulation of biomineralization	4/278	31/18862	0.00106194848908136	0.0400983704359479	0.034023787649628	23493/6348/6662/2621	4
GO:0008016	BP	GO:0008016	regulation of heart contraction	11/278	245/18862	0.00106933540799838	0.0400983704359479	0.034023787649628	1756/3781/6505/552/10060/23493/8912/2643/486/7168/6720	11
GO:0050921	BP	GO:0050921	positive regulation of chemotaxis	8/278	139/18862	0.00107406349382003	0.0400983704359479	0.034023787649628	56670/6348/6366/5159/6363/9353/2621/64094	8
GO:0051896	BP	GO:0051896	regulation of protein kinase B signaling	11/278	247/18862	0.00114181966249101	0.0420529440581974	0.0356822589826516	114882/2651/8660/1956/6348/6425/6366/5156/5159/6363/2621	11
GO:0070374	BP	GO:0070374	positive regulation of ERK1 and ERK2 cascade	10/278	210/18862	0.0011515983821297	0.0420529440581974	0.0356822589826516	6368/2651/8685/1956/6348/6366/5156/5159/6363/2621	10
GO:0032963	BP	GO:0032963	collagen metabolic process	7/278	109/18862	0.001161618711429	0.0420529440581974	0.0356822589826516	1306/4239/7431/2191/5159/1278/4316	7
GO:0052126	BP	GO:0052126	movement in host environment	9/278	175/18862	0.0011826920969854	0.0423251593308077	0.0359132358161136	83737/10332/339390/8547/1956/2934/10346/3693/2621	9
GO:0007163	BP	GO:0007163	establishment or maintenance of cell polarity	10/278	212/18862	0.00123671914674808	0.0423251593308077	0.0359132358161136	7465/2934/358/6425/6366/60/10653/389/2195/6363	10
GO:0007623	BP	GO:0007623	circadian rhythm	10/278	212/18862	0.00123671914674808	0.0423251593308077	0.0359132358161136	6095/9611/10891/3727/10135/1956/3399/7298/6720/5730	10
GO:0072507	BP	GO:0072507	divalent inorganic cation homeostasis	17/278	499/18862	0.00123811040056091	0.0423251593308077	0.0359132358161136	6368/1756/4499/4494/6505/552/4501/4493/4496/23516/1956/6348/4490/100133941/6366/5156/6363	17
GO:0120192	BP	GO:0120192	tight junction assembly	6/278	81/18862	0.00125029785433674	0.0423251593308077	0.0359132358161136	79778/5010/71/9071/5175/1366	6
GO:1990778	BP	GO:1990778	protein localization to cell periphery	13/278	329/18862	0.00125618928019209	0.0423251593308077	0.0359132358161136	10082/163882/6505/1956/2042/60/6281/3958/6616/54997/85409/2239/2621	13
GO:0003015	BP	GO:0003015	heart process	12/278	289/18862	0.00126147474218814	0.0423251593308077	0.0359132358161136	1756/3781/6505/552/10060/23493/8912/2643/2934/486/7168/6720	12
GO:0006720	BP	GO:0006720	isoprenoid metabolic process	8/278	143/18862	0.0012891371001834	0.0423251593308077	0.0359132358161136	10082/1557/1956/57016/2719/441282/1565/2239	8
GO:0048545	BP	GO:0048545	response to steroid hormone	13/278	330/18862	0.00129085984334939	0.0423251593308077	0.0359132358161136	29966/9611/552/3557/1956/178/6898/358/3490/7298/6720/9353/595	13
GO:1905954	BP	GO:1905954	positive regulation of lipid localization	7/278	111/18862	0.00129158276555971	0.0423251593308077	0.0359132358161136	1071/161247/51703/19/552/4792/5444	7
GO:1903522	BP	GO:1903522	regulation of blood circulation	12/278	290/18862	0.00129904227856832	0.0423251593308077	0.0359132358161136	1756/3781/6505/552/10060/23493/1956/8912/2643/486/7168/6720	12
GO:0006066	BP	GO:0006066	alcohol metabolic process	14/278	373/18862	0.00134678186106923	0.0424062290563273	0.0359820241258604	1071/19/2584/5444/8912/2643/57016/441282/27122/26002/1080/6720/84532/1565	14
GO:0006536	BP	GO:0006536	glutamate metabolic process	4/278	33/18862	0.00134954164494091	0.0424062290563273	0.0359820241258604	51166/6898/2746/2744	4
GO:0043552	BP	GO:0043552	positive regulation of phosphatidylinositol 3-kinase activity	4/278	33/18862	0.00134954164494091	0.0424062290563273	0.0359820241258604	6366/5156/5159/6363	4
GO:0046320	BP	GO:0046320	regulation of fatty acid oxidation	4/278	33/18862	0.00134954164494091	0.0424062290563273	0.0359820241258604	83752/10891/8660/6662	4
GO:0032411	BP	GO:0032411	positive regulation of transporter activity	7/278	112/18862	0.00136069094349264	0.0424062290563273	0.0359820241258604	1756/154/5649/5444/486/1080/54997	7
GO:0010883	BP	GO:0010883	regulation of lipid storage	5/278	56/18862	0.00138729022380283	0.042862484156115	0.0363691602229253	114882/161247/19/4792/6720	5
GO:0071347	BP	GO:0071347	cellular response to interleukin-1	9/278	180/18862	0.0014388126682847	0.0440743983173705	0.0373974790703958	6095/23198/6368/4792/3557/6348/6366/6662/6363	9
GO:0043551	BP	GO:0043551	regulation of phosphatidylinositol 3-kinase activity	5/278	57/18862	0.00150264381113981	0.0447154180651139	0.0379413894472845	8835/6366/5156/5159/6363	5
GO:0006023	BP	GO:0006023	aminoglycan biosynthetic process	7/278	114/18862	0.00150755698839261	0.0447154180651139	0.0379413894472845	10082/2651/10402/2719/5159/83539/2239	7
GO:0016101	BP	GO:0016101	diterpenoid metabolic process	7/278	114/18862	0.00150755698839261	0.0447154180651139	0.0379413894472845	10082/1956/57016/2719/441282/1565/2239	7
GO:0120193	BP	GO:0120193	tight junction organization	6/278	84/18862	0.00150964441570279	0.0447154180651139	0.0379413894472845	79778/5010/71/9071/5175/1366	6
GO:2000651	BP	GO:2000651	positive regulation of sodium ion transmembrane transporter activity	3/278	16/18862	0.00153852730018874	0.045001567689221	0.038184189689309	1756/486/54997	3
GO:0071356	BP	GO:0071356	cellular response to tumor necrosis factor	12/278	296/18862	0.00154441764112003	0.045001567689221	0.038184189689309	6095/23198/6368/10891/4792/6348/6366/83483/2167/83643/6363/2621	12
GO:0051701	BP	GO:0051701	biological process involved in interaction with host	10/278	219/18862	0.00157600640896031	0.0455516691105949	0.038650955139952	83737/10332/339390/8547/1956/2934/10346/7298/3693/2621	10
GO:0032370	BP	GO:0032370	positive regulation of lipid transport	6/278	85/18862	0.00160459606824661	0.0456458627349097	0.0387308791826698	1071/51703/19/552/4792/5444	6
GO:0097530	BP	GO:0097530	granulocyte migration	8/278	148/18862	0.00160473736177417	0.0456458627349097	0.0387308791826698	6368/6348/6366/3958/5175/6363/6372/9353	8
GO:0001894	BP	GO:0001894	tissue homeostasis	11/278	260/18862	0.00171818698392137	0.0484880484281432	0.0411424964488093	2651/1756/6505/154/1956/7399/71/3908/60/6662/5175	11
GO:0010565	BP	GO:0010565	regulation of cellular ketone metabolic process	9/278	185/18862	0.00173779711471707	0.0485342895646355	0.0411817324225306	23198/83752/9611/10891/552/8660/27122/6662/6720	9
GO:0015908	BP	GO:0015908	fatty acid transport	8/278	150/18862	0.00174690941792354	0.0485342895646355	0.0411817324225306	54407/51703/6505/552/8660/2744/2167/6616	8
GO:0070372	BP	GO:0070372	regulation of ERK1 and ERK2 cascade	12/278	301/18862	0.0017770228938887	0.0489911542438239	0.0415693857525867	6368/6815/2651/8685/1956/6348/374403/6366/5156/5159/6363/2621	12
GO:0043297	BP	GO:0043297	apical junction assembly	6/278	87/18862	0.00180805359103604	0.0494661379410165	0.0419724132141672	79778/5010/9071/389/5175/1366	6
GO:0000302	BP	GO:0000302	response to reactive oxygen species	10/278	224/18862	0.00186179254673037	0.0497820405978848	0.0422404591421784	10891/1956/2643/358/5156/4358/5159/7168/6363/10516	10
GO:0050920	BP	GO:0050920	regulation of chemotaxis	10/278	224/18862	0.00186179254673037	0.0497820405978848	0.0422404591421784	727/56670/6348/6366/5156/5159/6363/9353/2621/64094	10
GO:0014912	BP	GO:0014912	negative regulation of smooth muscle cell migration	4/278	36/18862	0.00187665230724461	0.0497820405978848	0.0422404591421784	10891/10221/7168/9353	4
GO:1903078	BP	GO:1903078	positive regulation of protein localization to plasma membrane	5/278	60/18862	0.0018911147524182	0.0497820405978848	0.0422404591421784	163882/1956/2042/3958/85409	5
GO:0014909	BP	GO:0014909	smooth muscle cell migration	6/278	88/18862	0.00191683080427123	0.0497820405978848	0.0422404591421784	10891/10221/5327/5159/7168/9353	6
GO:0070098	BP	GO:0070098	chemokine-mediated signaling pathway	6/278	88/18862	0.00191683080427123	0.0497820405978848	0.0422404591421784	6368/6348/6366/6363/6372/9353	6
GO:1901606	BP	GO:1901606	alpha-amino acid catabolic process	6/278	88/18862	0.00191683080427123	0.0497820405978848	0.0422404591421784	23464/4143/51166/6898/2746/2744	6
GO:0062023	CC	GO:0062023	collagen-containing extracellular matrix	33/285	423/19520	4.14522177307866e-15	1.40523018107367e-12	1.25229331460376e-12	10082/2220/133584/8547/64093/7399/3959/307/977/2719/3960/3908/6281/165/1306/3958/4239/10319/8425/3490/2199/1292/6275/6277/1278/2239/5270/30008/2202/7450/10516/1284/64094	33
GO:0005604	CC	GO:0005604	basement membrane	10/285	94/19520	1.15445383782734e-06	0.000195679925511733	0.000174383290240234	133584/64093/7399/977/3908/1306/10319/30008/1284/64094	10
GO:0005581	CC	GO:0005581	collagen trimer	7/285	87/19520	0.000283472104405191	0.0254520869992548	0.0226820337487537	2220/8685/8547/1306/1292/1278/1284	7
GO:0072562	CC	GO:0072562	blood microparticle	9/285	146/19520	0.000300319610610677	0.0254520869992548	0.0226820337487537	2220/3250/8547/5444/10878/2934/3959/71/60	9
GO:0001527	CC	GO:0001527	microfibril	3/285	12/19520	0.000614512071932861	0.0416639184770479	0.037129466240996	4239/8425/30008	3
GO:0005201	MF	GO:0005201	extracellular matrix structural constituent	15/279	170/18337	5.23948139054294e-08	2.84503839506482e-05	2.4487681446327e-05	170392/3908/165/1306/4239/8425/3490/2199/1292/1278/30008/2202/7450/10516/1284	15
GO:0042379	MF	GO:0042379	chemokine receptor binding	8/279	69/18337	9.72792907454139e-06	0.00199944462954782	0.0017209526325855	83737/6368/727/6348/6366/1672/6363/6372	8
GO:0005539	MF	GO:0005539	glycosaminoglycan binding	14/279	228/18337	1.10466554118664e-05	0.00199944462954782	0.0017209526325855	6368/10894/133584/55576/26577/64093/8425/6372/9806/4316/9353/5270/30008/64094	14
GO:0048306	MF	GO:0048306	calcium-dependent protein binding	8/279	84/18337	4.16647408302714e-05	0.00565598856770934	0.00486819603385277	2220/10332/307/11075/6281/6616/6275/6277	8
GO:0008009	MF	GO:0008009	chemokine activity	6/279	49/18337	9.49260805592509e-05	0.0103089723487346	0.0088730904775384	6368/727/6348/6366/6363/6372	6
GO:0050840	MF	GO:0050840	extracellular matrix binding	6/279	55/18337	0.000182343705210755	0.0165021053215733	0.0142036149322062	64093/3958/2199/9806/9353/64094	6
GO:0019199	MF	GO:0019199	transmembrane receptor protein kinase activity	7/279	80/18337	0.000215637160261727	0.0167272825745882	0.0143974284445424	269/1956/2042/5156/8425/5159/2202	7
GO:0019838	MF	GO:0019838	growth factor binding	9/279	137/18337	0.000252153741534543	0.0171149352066571	0.0147310870054391	3557/1956/3483/5156/8425/3490/5159/1278/85409	9
GO:0016247	MF	GO:0016247	channel regulator activity	9/279	145/18337	0.00038401294674396	0.0229969581893535	0.0197938343240728	23678/29763/154/10060/7881/486/1080/64699/2669	9
GO:0099106	MF	GO:0099106	ion channel regulator activity	8/279	117/18337	0.000423516725402459	0.0229969581893535	0.0197938343240728	23678/29763/154/10060/7881/486/1080/2669	8
GO:0048407	MF	GO:0048407	platelet-derived growth factor binding	3/279	11/18337	0.000525229161212471	0.0259272213216702	0.022315956706061	5156/5159/1278	3
GO:0005518	MF	GO:0005518	collagen binding	6/279	68/18337	0.000583865665671487	0.0264199213716348	0.0227400311893105	26577/7399/165/84168/1292/7450	6
GO:0048020	MF	GO:0048020	CCR chemokine receptor binding	5/279	46/18337	0.00064746778297698	0.0270442312428077	0.0232773842624922	6368/6348/6366/1672/6363	5
GO:0005343	MF	GO:0005343	organic acid:sodium symporter activity	4/279	29/18337	0.000923031499425934	0.0338030585329827	0.0290948104849168	54407/6505/284111/81539	4
GO:0008201	MF	GO:0008201	heparin binding	9/279	164/18337	0.000933786147319965	0.0338030585329827	0.0290948104849168	6368/26577/64093/6372/4316/9353/5270/30008/64094	9
GO:0005283	MF	GO:0005283	amino acid:sodium symporter activity	3/279	15/18337	0.00138448445182109	0.0442220621964031	0.0380626066011495	54407/6505/81539	3
GO:0016805	MF	GO:0016805	dipeptidase activity	3/279	15/18337	0.00138448445182109	0.0442220621964031	0.0380626066011495	84735/2346/9805	3
GO:0005178	MF	GO:0005178	integrin binding	8/279	142/18337	0.00150525047723024	0.0454083893964454	0.0390836966017675	1956/977/7103/2191/8425/3693/7450/10516	8
GO:0001664	MF	GO:0001664	G protein-coupled receptor binding	12/279	289/18337	0.00164564717745011	0.0470308640713374	0.0404801854176094	83737/6368/727/552/8685/6348/64108/6366/1672/54102/6363/6372	12
