# Supplementary material for: Identification of key genes related to immune infiltration in cirrhosis via bioinformatics analysis
Source: Sci Rep. 2023 Feb 1;13:1876. doi: 10.1038/s41598-022-26794-8 (PMC9892033; doi:10.1038/s41598-022-26794-8)
Supplement: Supplementary file 4 — Supplementary Information 4. [file 41598_2022_26794_MOESM4_ESM.zip › 41598_2022_26794_MOESM4_ESM/GSE139602_DEGs.csv]

Probe_ID	logFC	P.Value	adj.P.Val	t.Value	Gene.symbol	Type
11724490_x_at	4.13571029	2.73E-06	0.000206	-5.8411367	AKR1B10	up
11715918_s_at	3.39929496	5.50E-08	1.44E-05	-7.3170037	CD24	up
11722519_at	3.18694811	1.90E-06	0.000158	-5.9745337	HKDC1	up
11760819_x_at	3.14241181	8.55E-05	0.00212	-4.5822858	IGHG1	up
11742378_a_at	3.10929755	0.000151	0.00314	-4.3739085	AKR1B10	up
11724541_s_at	3.08527859	3.01E-05	0.00102	-4.9632099	VWF	up
11761467_x_at	3.07480049	9.30E-05	0.00225	-4.5516682	IGHG3	up
11758108_s_at	3.03964297	4.76E-05	0.00142	-4.7964252	EFEMP1	up
11715942_a_at	3.02727217	5.46E-08	1.44E-05	-7.3198799	AQP1	up
11750231_x_at	3.02302662	8.38E-05	0.00209	-4.5899429	IGH@	up
11756587_a_at	2.7826659	1.38E-05	0.000608	-5.2475826	PTGDS	up
11720528_at	2.77480627	3.33E-06	0.000237	-5.7687441	LTBP2	up
11758525_s_at	2.77078934	4.42E-07	5.90E-05	-6.5194447	SOX4	up
11758216_s_at	2.76811516	2.45E-07	4.11E-05	-6.7419704	SOX9	up
11744031_at	2.75155042	4.92E-05	0.00145	-4.7838515	MMP7	up
11756316_a_at	2.72591419	0.00184	0.0185	-3.4376005	CHI3L1	up
11716697_at	2.67946027	0.000155	0.00319	-4.3642826	FABP4	up
11755276_a_at	2.63020185	2.24E-05	0.000835	-5.071237	GPX2	up
11715353_s_at	2.59358604	7.48E-06	0.000399	-5.4716213	COL1A2	up
11727790_x_at	2.57570724	0.000396	0.00615	-4.0182698	SPP1	up
11745651_a_at	2.51112878	5.95E-06	0.000344	-5.5550219	EPCAM	up
11730801_at	2.44979651	9.23E-05	0.00223	-4.5546877	CXCL6	up
11715722_a_at	2.39459071	2.26E-08	7.93E-06	-7.6654286	GOLM1	up
11744121_a_at	2.38278709	3.57E-08	1.12E-05	-7.4863045	LGALS4	up
11717073_a_at	2.37075931	2.06E-06	0.000168	-5.9455771	AEBP1	up
11715972_at	2.35942079	0.000284	0.00486	-4.1414901	SMOC2	up
11723329_a_at	2.35588656	1.00E-08	4.50E-06	-7.992023	GSN	up
11723069_at	2.33555355	7.03E-06	0.000382	-5.494183	GABBR1	up
11715683_a_at	2.2696586	1.75E-05	0.000716	-5.1612386	KRT7	up
11757546_x_at	2.25761884	4.81E-08	1.33E-05	-7.3688624	MICALL2	up
11722352_s_at	2.25566313	0.000685	0.00911	-3.8137686	ACTA2	up
11721685_at	2.21359997	0.000372	0.00588	-4.041914	CCL19	up
11763550_x_at	2.2074052	0.000237	0.00429	-4.2087925	IGK@	up
11715934_s_at	2.2022577	0.00033	0.0054	-4.0862025	TAGLN	up
11740744_x_at	2.08256601	0.00165	0.0172	-3.479145	TPM2	up
11717301_at	2.07595089	0.000767	0.00991	-3.7708206	TACSTD2	up
11757738_s_at	2.0745784	2.47E-08	8.35E-06	-7.6315945	FAT1	up
11734808_s_at	2.07383601	4.08E-06	0.000267	-5.6937738	DTNA	up
11760137_x_at	2.06443513	0.00288	0.0254	-3.2643858	IGHA1	up
11737350_x_at	2.03531999	1.03E-09	1.10E-06	-8.9315048	STAG3L2	up
11717826_x_at	2.03013079	0.000157	0.00322	-4.3601589	STMN2	up
11729039_at	2.02466056	8.27E-06	0.000428	-5.4347741	DCDC2	up
11732500_a_at	2.02391322	0.00144	0.0156	-3.5315047	FAM3B	up
11721255_at	2.01397851	4.47E-06	0.000284	-5.659744	CCND1	up
11727440_at	2.00748872	9.98E-06	0.000486	-5.365863	LOXL4	up
11715370_s_at	2.00502021	2.16E-05	0.000817	-5.083459	LGALS3BP	up
11715452_s_at	1.96361482	6.52E-05	0.00175	-4.6812653	COL4A2	up
11720558_a_at	1.93521952	0.000116	0.00261	-4.4713647	GEM	up
11732450_s_at	1.93136749	6.54E-09	3.55E-06	-8.1639472	AGRN	up
11717272_at	1.9307516	0.000236	0.00429	-4.2098149	COL5A1	up
11756884_a_at	1.92943417	3.63E-08	1.12E-05	-7.4791461	C15orf52	up
11720825_s_at	1.89879268	3.81E-05	0.00121	-4.8773118	JAG1	up
11722757_at	1.89401349	0.000366	0.00581	-4.0471078	CFTR	up
11719671_a_at	1.89364494	0.000798	0.0102	-3.7562489	RCAN2	up
11762867_at	1.879608	1.41E-06	0.000125	-6.0859197	ABCB4	up
11758224_s_at	1.87296321	0.00298	0.026	-3.2502554	CCDC80	up
11737145_s_at	1.85837461	4.14E-05	0.00128	-4.8474746	SH3YL1	up
11744830_x_at	1.85587769	9.70E-10	1.08E-06	-8.9561753	LOC100132247	up
11756040_a_at	1.85116367	0.000114	0.00259	-4.4764387	LOC55908	up
11717823_s_at	1.84316423	4.19E-06	0.000272	-5.6842301	TNFAIP2	up
11755786_a_at	1.82984383	1.31E-06	0.000118	-6.1131888	FGFR3	up
11757941_s_at	1.82210211	2.38E-05	0.000874	-5.0491945	THBS2	up
11745496_a_at	1.81462184	0.000149	0.00309	-4.3802253	SPINT2	up
11725264_at	1.81284061	3.27E-05	0.00108	-4.9328943	BTNL9	up
11754390_s_at	1.80837393	0.000428	0.00648	-3.9893544	LOC728264	up
11754601_s_at	1.80321105	5.94E-08	1.52E-05	-7.2872385	SPON2	up
11721687_at	1.80097931	5.38E-05	0.00154	-4.7515652	ID4	up
11744424_a_at	1.79756572	0.00282	0.0251	-3.2713461	KRT23	up
11715425_x_at	1.79662186	2.83E-06	0.000212	-5.8282913	FLNA	up
11742379_x_at	1.79053652	0.00111	0.0129	-3.6299714	AKR1B15	up
11740238_a_at	1.78786414	1.83E-10	4.97E-07	-9.6793713	SULF2	up
11734320_a_at	1.78554385	9.33E-09	4.44E-06	-8.0199776	SLC17A4	up
11724133_s_at	1.78464436	0.000108	0.00249	-4.4964772	SLC12A2	up
11727151_a_at	1.75881858	0.000278	0.00479	-4.1489084	PRICKLE1	up
11723974_a_at	1.74976482	2.83E-05	0.000977	-4.985995	APOL3	up
11719602_a_at	1.74364734	0.000154	0.00318	-4.3669536	MOXD1	up
11715796_s_at	1.74002225	0.00119	0.0135	-3.6051686	LUM	up
11720372_at	1.73430659	0.00138	0.0151	-3.5490724	TESC	up
11757783_s_at	1.7293809	0.000119	0.00265	-4.462616	VCAN	up
11715551_s_at	1.7214687	2.85E-09	2.31E-06	-8.5043345	GAS6	up
11730023_s_at	1.72115231	1.46E-08	5.97E-06	-7.8393081	PILRB	up
11752331_s_at	1.71197832	4.83E-10	6.62E-07	-9.2546795	SULT1A3	up
11724441_x_at	1.70923188	5.13E-05	0.0015	-4.7688518	PTGIS	up
11739861_s_at	1.70511295	1.09E-06	0.000104	-6.1809061	ITGA6	up
11729732_x_at	1.69827369	0.00264	0.024	-3.2983486	FXYD2	up
11762748_s_at	1.69448241	1.99E-08	7.43E-06	-7.7175724	TRA2A	up
11741129_s_at	1.68589353	3.92E-09	2.72E-06	-8.3732388	CAPN2	up
11751909_at	1.68555118	3.34E-05	0.00109	-4.9259232	LAMC3	up
11744969_a_at	1.6821551	0.000363	0.00576	-4.0510097	PAPLN	up
11718955_a_at	1.67619042	0.000139	0.00298	-4.4034236	FBLIM1	up
11743043_a_at	1.66634984	0.00209	0.0202	-3.3883713	FBLN5	up
11730125_x_at	1.6597498	8.34E-06	0.000431	-5.4318149	ADAMTSL2	up
11715763_a_at	1.65576932	1.67E-05	0.000696	-5.1770377	PODXL	up
11732637_a_at	1.65344895	6.41E-05	0.00173	-4.6879182	ANXA13	up
11722322_at	1.65132569	7.80E-05	0.00198	-4.6160919	NFASC	up
11726294_s_at	1.64564091	2.93E-07	4.54E-05	-6.6742822	CEBPA	up
11736394_x_at	1.63543716	0.000102	0.00241	-4.516394	IL32	up
11754354_s_at	1.62915175	0.000881	0.0109	-3.7189165	PROM1	up
11756484_a_at	1.62358714	8.11E-09	4.13E-06	-8.0762832	KIAA1530	up
11739761_a_at	1.6062681	0.000661	0.00888	-3.8269683	CLDN10	up
11753893_a_at	1.60504657	0.00287	0.0254	-3.2645549	PRELP	up
11721609_a_at	1.60067511	9.04E-07	9.19E-05	-6.2513149	PABPC1L	up
11745791_a_at	1.59834222	6.73E-05	0.00179	-4.6699738	LOC100288152	up
11729445_at	1.58604042	0.00179	0.0182	-3.4482966	FAM150B	up
11758583_s_at	1.58487197	4.00E-04	0.00619	-4.0142062	TMEM154	up
11734890_a_at	1.58485466	9.86E-05	0.00234	-4.5302341	IL32	up
11743251_s_at	1.58405804	0.00428	0.0338	-3.1072238	MMP2	up
11727604_a_at	1.57951306	1.15E-06	0.000107	-6.1613409	EPB41L4A	up
11729365_at	1.55943193	5.20E-08	1.39E-05	-7.3391257	PRKAA2	up
11717551_a_at	1.55826397	1.30E-05	0.000581	-5.2697705	LOXL1	up
11759573_at	1.55335918	2.34E-07	3.98E-05	-6.7596185	MGEA5	up
11763213_x_at	1.54781893	3.35E-07	4.89E-05	-6.6241501	NSUN5P2	up
11763376_s_at	1.54660463	3.60E-07	5.14E-05	-6.5963528	PCBP2	up
11763165_at	1.53865917	2.14E-07	3.79E-05	-6.7942899	PABPN1	up
11716638_s_at	1.53275131	0.00062	0.00848	-3.8509196	COL4A1	up
11731346_a_at	1.53161875	5.80E-06	0.000336	-5.5645642	DGKZ	up
11739505_a_at	1.52714714	0.000175	0.00348	-4.3197586	LMCD1	up
11729157_a_at	1.52652321	0.000134	0.00289	-4.4183834	MFAP4	up
11716512_a_at	1.52404709	4.28E-08	1.24E-05	-7.4153111	SRRM2	up
11752479_a_at	1.5215512	0.000436	0.00657	-3.9820776	GPC3	up
11758251_s_at	1.51843209	0.000188	0.00364	-4.2943131	HOXB3	up
11715360_x_at	1.51025736	0.000249	0.00443	-4.1905639	TIMP1	up
11740038_s_at	1.5041856	7.06E-07	7.85E-05	-6.3435888	ANKRD36	up
11716395_a_at	1.50174069	6.17E-05	0.00169	-4.7017367	GPR56	up
11716728_s_at	1.49266673	3.11E-06	0.000227	-5.7932645	TPM1	up
11736409_a_at	1.48999773	1.25E-09	1.29E-06	-8.8481904	NUP62	up
11735083_at	1.4843891	0.00158	0.0167	-3.4960951	FREM2	up
11742849_a_at	1.47905057	5.37E-06	0.000321	-5.5925123	RGL3	up
11725937_a_at	1.47853482	0.00028	0.00481	-4.1464562	LGALS3	up
11741396_s_at	1.47511156	0.000201	0.00381	-4.2686441	GGT1	up
11734701_a_at	1.47211062	0.000824	0.0104	-3.7442284	DKK3	up
11718464_s_at	1.47041458	0.00013	0.00284	-4.4284224	NEURL1B	up
11755990_a_at	1.46736532	0.000198	0.00378	-4.2749653	CAPN12	up
11744045_a_at	1.46477133	0.000158	0.00323	-4.3585391	OSGIN1	up
11717979_at	1.4632468	0.000322	0.00531	-4.095136	C7	up
11718523_s_at	1.45674571	0.0044	0.0345	-3.0962226	ANTXR1	up
11723032_a_at	1.45581479	4.72E-05	0.00141	-4.7994497	PLP2	up
11715728_a_at	1.45272106	1.03E-05	0.000499	-5.3532297	ITGB1	up
11727513_at	1.45034084	9.39E-09	4.44E-06	-8.0173662	TTC9	up
11715496_a_at	1.44845397	0.00441	0.0345	-3.0950804	CTSK	up
11719305_at	1.44443512	6.73E-06	0.000374	-5.5100343	SYNPO	up
11764166_s_at	1.44310119	0.00334	0.0283	-3.2053091	EHF	up
11724140_a_at	1.4412858	4.62E-09	2.86E-06	-8.3052376	CRIPAK	up
11727662_at	1.43442247	8.90E-05	0.00218	-4.5676651	FOXA3	up
11746126_s_at	1.43438337	4.81E-06	3.00E-04	-5.6334204	STAG3	up
11754429_a_at	1.43311505	0.00439	0.0344	-3.0971408	LAMA2	up
11721553_a_at	1.43169651	0.000405	0.00625	-4.0095525	GABBR1	up
11726771_a_at	1.42851624	0.000188	0.00364	-4.293931	XAF1	up
11734614_a_at	1.42829609	1.09E-05	0.000514	-5.3343927	GABRE	up
11736894_x_at	1.41924503	1.41E-07	2.82E-05	-6.9540983	STAG3L3	up
11724371_at	1.4164861	4.56E-06	0.000288	-5.6526305	SLC22A7	up
11735059_a_at	1.4126389	0.00284	0.0251	-3.269461	WISP2	up
11753915_a_at	1.41126493	0.000229	0.00419	-4.2216765	SEL1L3	up
11720387_a_at	1.40992604	0.000956	0.0116	-3.6880563	MRC2	up
11755249_s_at	1.40851427	2.06E-07	3.67E-05	-6.8093004	CCNL2	up
11756625_s_at	1.40447461	1.65E-06	0.000142	-6.0283946	FAM156A	up
11759440_at	1.40377823	2.00E-04	0.0038	-4.270585	GLS	up
11754953_a_at	1.40294078	0.00018	0.00354	-4.3090532	C1orf198	up
11733091_a_at	1.40143408	0.000891	0.011	-3.714643	TSPAN8	up
11757884_s_at	1.40112385	0.00305	0.0265	-3.2413939	MSRB3	up
11756504_s_at	1.39981732	9.74E-05	0.00232	-4.5348558	OVOS	up
11721995_a_at	1.39876736	0.000965	0.0117	-3.684186	LRRC32	up
11719590_a_at	1.39519068	8.07E-09	4.13E-06	-8.0784074	SFRS14	up
11723987_a_at	1.39338115	6.61E-07	7.54E-05	-6.3681976	NR2F2	up
11729581_x_at	1.39249835	1.13E-06	0.000106	-6.1669249	PPDPF	up
11723143_at	1.38813782	3.44E-05	0.00112	-4.9145315	NALCN	up
11733727_s_at	1.38546528	0.000194	0.00372	-4.2826401	SNAP25	up
11724395_a_at	1.37801522	0.00023	0.00421	-4.2197341	ZNF83	up
11721206_x_at	1.37770497	0.00241	0.0224	-3.3336453	ANK3	up
11741710_a_at	1.37594552	0.0051	0.0382	-3.0374571	COL6A3	up
11760520_x_at	1.37490066	6.58E-07	7.53E-05	-6.3698324	NSD1	up
11718933_s_at	1.37419912	0.00464	0.0358	-3.0746749	SDCBP2	up
11718058_a_at	1.36569647	2.13E-06	0.000171	-5.9336281	TYMS	up
11741144_x_at	1.35759314	1.94E-05	0.000759	-5.1237248	CD151	up
11763233_x_at	1.3574785	0.00228	0.0215	-3.3555307	TRA@	up
11736259_a_at	1.35555344	0.000293	0.00497	-4.1296827	SSPN	up
11715742_s_at	1.35538545	2.90E-06	0.000216	-5.8189176	RCC2	up
11754421_a_at	1.35415259	0.0012	0.0136	-3.601921	VSIG2	up
11753902_a_at	1.35383255	6.22E-07	7.28E-05	-6.3911937	ACTN4	up
11755122_a_at	1.35042955	0.000378	0.00595	-4.0351202	PALLD	up
11720331_at	1.3451081	0.00213	0.0204	-3.3816903	SELM	up
11756989_x_at	1.34490885	0.00635	0.0448	-2.9488513	KRT8	up
11755147_s_at	1.34438256	4.94E-08	1.35E-05	-7.358855	STAT2	up
11752384_s_at	1.34058262	2.45E-05	0.000892	-5.0382887	COL6A1	up
11740879_s_at	1.34025333	0.000105	0.00244	-4.5069874	ANXA2	up
11717703_a_at	1.34006206	7.23E-05	0.00188	-4.6435317	KIFC3	up
11715852_at	1.3382745	0.000976	0.0118	-3.6801246	PDGFRB	up
11744503_x_at	1.33694915	1.73E-08	6.73E-06	-7.7725158	C1orf63	up
11732524_a_at	1.3365699	0.000333	0.00543	-4.0824705	CHKB-CPT1B	up
11722112_at	1.33138792	0.000593	0.00822	-3.8674081	ADRA2A	up
11754352_a_at	1.32099018	5.01E-07	6.29E-05	-6.4724886	RNF213	up
11719176_a_at	1.31933387	0.000241	0.00433	-4.2021928	GPRC5B	up
11759624_at	1.31827724	0.000138	0.00295	-4.4082015	SNRPN	up
11757396_s_at	1.31376565	0.00276	0.0247	-3.2809658	ANXA8	up
11743031_a_at	1.30765343	0.00148	0.0159	-3.5211847	S100A6	up
11740394_a_at	1.30651493	0.000341	0.00553	-4.0733094	FGFR2	up
11716109_a_at	1.30425233	0.000421	0.00642	-3.9952268	PIGR	up
11736798_a_at	1.30299675	0.000619	0.00847	-3.851828	RUNX1T1	up
11749461_a_at	1.2992099	0.000995	0.0119	-3.6727908	CDH11	up
11744493_x_at	1.29839937	0.000306	0.00512	-4.1135706	GPR124	up
11754224_x_at	1.29584138	0.000193	0.00371	-4.2846473	LOC100286937	up
11759191_at	1.29501267	3.66E-06	0.00025	-5.7333162	NIPAL2	up
11745543_x_at	1.29178687	3.16E-05	0.00106	-4.9461928	JUB	up
11751914_s_at	1.28535956	0.00125	0.014	-3.5866583	ELF3	up
11760254_at	1.28473227	0.00167	0.0174	-3.4741592	IFI44	up
11717560_at	1.28086537	0.000502	0.00729	-3.9301555	SLCO2A1	up
11733304_x_at	1.27637305	1.89E-05	0.000751	-5.1324221	ZMAT3	up
11763382_a_at	1.27419657	8.80E-08	2.00E-05	-7.1346718	NUMB	up
11717885_a_at	1.27260318	0.000449	0.00673	-3.9713455	CCDC3	up
11756068_a_at	1.27258003	0.000214	0.00399	-4.2463965	BACE2	up
11716308_s_at	1.27190148	0.00424	0.0335	-3.1114161	CYBRD1	up
11755202_a_at	1.26638893	2.14E-05	0.000811	-5.088114	VTCN1	up
11752474_a_at	1.26160623	0.00197	0.0195	-3.4113752	SFRP5	up
11727583_a_at	1.26156155	0.00701	0.0479	-2.9085252	EPHA3	up
11715847_x_at	1.26074915	0.00228	0.0215	-3.3556209	PLAT	up
11727403_at	1.25777609	0.00104	0.0123	-3.6555558	GPC4	up
11724283_a_at	1.2481911	0.00075	0.00973	-3.7796356	ANXA3	up
11727314_a_at	1.24798251	6.49E-05	0.00175	-4.6832262	ABCC5	up
11743314_a_at	1.24786434	0.00105	0.0123	-3.6530388	FASN	up
11720431_s_at	1.2430067	0.00561	0.041	-2.9984512	COL15A1	up
11739892_a_at	1.24251136	0.000151	0.00314	-4.3737084	TTLL3	up
11735385_s_at	1.24129211	0.000589	0.00819	-3.8699899	DACT1	up
11721704_a_at	1.23904322	0.00682	0.047	-2.9195838	CRIP1	up
11722134_a_at	1.23772619	0.000314	0.00521	-4.1038154	TNFRSF25	up
11749482_x_at	1.23532617	5.36E-05	0.00154	-4.7532352	LTBP3	up
11757977_s_at	1.23527183	8.22E-07	8.66E-05	-6.2866879	SLC12A7	up
11719198_s_at	1.23318436	0.0018	0.0183	-3.4462506	CCND2	up
11715876_at	1.23164498	0.000672	0.00899	-3.820725	TAX1BP3	up
11757722_s_at	1.22879164	0.00026	0.00457	-4.1734344	Septin 8	up
11743800_a_at	1.22828849	0.00135	0.0149	-3.5552612	DNAH2	up
11725725_a_at	1.22746967	9.97E-06	0.000486	-5.3662442	MICAL3	up
11729063_a_at	1.2268493	2.49E-05	0.000896	-5.0320688	PDGFA	up
11715965_at	1.22483592	0.000191	0.00368	-4.2886891	ST14	up
11763317_x_at	1.21847752	3.32E-06	0.000237	-5.7694781	CSNK1A1	up
11715751_a_at	1.21253807	0.00169	0.0175	-3.4695286	DPYSL3	up
11717568_s_at	1.21114303	0.00615	0.0438	-2.9617092	NQO1	up
11734552_a_at	1.2104955	3.41E-05	0.00111	-4.9179212	CX3CL1	up
11716222_a_at	1.20957275	0.000388	0.00606	-4.0257471	RNASE1	up
11718471_at	1.20836867	7.57E-05	0.00194	-4.6270785	GLIS2	up
11717103_s_at	1.20400055	0.00632	0.0447	-2.9505232	SLC38A1	up
11759346_a_at	1.2028596	0.00665	0.0462	-2.9295773	MAML2	up
11733253_a_at	1.20128868	0.00333	0.0282	-3.206765	FBLN2	up
11754898_a_at	1.19886337	2.94E-06	0.000218	-5.8138864	ZNF573	up
11721993_at	1.19528631	0.00111	0.0128	-3.632537	SLC6A6	up
11755811_a_at	1.19517037	1.92E-05	0.000757	-5.127693	ZNF266	up
11723225_a_at	1.19403723	0.000973	0.0117	-3.681371	CLDN11	up
11728105_x_at	1.18858031	0.00606	0.0433	-2.9675218	TMPRSS3	up
11753858_a_at	1.18853665	0.000318	0.00526	-4.1000903	SNHG12	up
11734699_x_at	1.18307989	2.23E-07	3.84E-05	-6.7777935	GOLGA8A	up
11725253_at	1.18234335	0.000935	0.0114	-3.696143	HNF1B	up
11724355_x_at	1.1789981	6.12E-06	0.000349	-5.5450237	LOC339047	up
11758598_s_at	1.17846142	0.00577	0.0418	-2.9874379	SERPINE2	up
11741126_s_at	1.17689453	0.000118	0.00264	-4.4656329	SLFN11	up
11726801_at	1.16952947	0.00516	0.0386	-3.0327294	EBF1	up
11715542_s_at	1.16918863	0.00466	0.0359	-3.0733343	THY1	up
11717212_a_at	1.16657009	7.00E-05	0.00184	-4.6555941	NEO1	up
11736635_a_at	1.16548284	9.68E-05	0.00231	-4.5370459	AAK1	up
11744763_x_at	1.16218639	0.00078	0.01	-3.7646141	ASNS	up
11759615_x_at	1.16179451	1.76E-06	0.000149	-6.0028244	PRPF38B	up
11722370_a_at	1.16010889	0.000211	0.00396	-4.2502847	TRIM22	up
11753901_x_at	1.15390879	0.000148	0.00309	-4.3815331	NSUN5P1	up
11736262_at	1.15370619	0.00285	0.0252	-3.2675483	INHBE	up
11716162_at	1.14676931	0.00262	0.0239	-3.3003828	LBH	up
11719788_s_at	1.14620863	0.000163	0.00331	-4.3469021	TUBB2A	up
11758622_s_at	1.14260488	0.000593	0.00821	-3.8678883	MXRA7	up
11729055_at	1.14163819	0.000166	0.00335	-4.340371	SLC28A1	up
11729980_a_at	1.14134881	0.00101	0.0121	-3.6657	PLCXD3	up
11754575_s_at	1.13935894	2.38E-06	0.000185	-5.8922855	AHNAK	up
11731943_x_at	1.13932405	4.82E-07	6.22E-05	-6.4866878	AGAP6	up
11757928_s_at	1.13871632	0.00237	0.0221	-3.3401458	TMEM178	up
11717853_at	1.13793744	0.00342	0.0288	-3.196588	CCL21	up
11718435_a_at	1.13567107	0.00189	0.0189	-3.4277884	NPNT	up
11757871_s_at	1.13130749	0.00159	0.0168	-3.4934147	PBX1	up
11757600_x_at	1.13044244	0.00732	0.0494	-2.8904776	HSPG2	up
11755605_s_at	1.13039106	6.80E-05	0.0018	-4.6659981	MALAT1	up
11728352_x_at	1.12944953	0.00325	0.0278	-3.2157088	EFEMP2	up
11717662_a_at	1.1271103	3.72E-06	0.000252	-5.7280755	FAM38A	up
11724136_s_at	1.12618685	0.00011	0.00253	-4.4896344	ZBTB4	up
11744380_s_at	1.12405274	0.0024	0.0224	-3.334764	COL3A1	up
11758907_at	1.12208808	0.000732	0.00957	-3.7885616	ZNF827	up
11723370_s_at	1.11999316	1.08E-05	0.000513	-5.3357667	SHANK3	up
11727223_a_at	1.11813243	0.00179	0.0182	-3.4481364	CSGALNACT1	up
11757545_x_at	1.11714348	0.00627	0.0444	-2.9538182	PECAM1	up
11727064_a_at	1.11701637	3.77E-06	0.000254	-5.7224798	ANKRD11	up
11715310_s_at	1.11639292	4.99E-05	0.00147	-4.7792642	MLXIPL	up
11739290_a_at	1.1127736	1.44E-05	0.000625	-5.2326531	MLL	up
11715700_s_at	1.1111231	0.00013	0.00284	-4.428109	WDR6	up
11732993_a_at	1.11057391	0.00344	0.0289	-3.1943469	RGS4	up
11755943_x_at	1.1071897	0.00363	0.0301	-3.1725626	VIM	up
11741772_a_at	1.10619589	0.00677	0.0467	-2.922629	TCEA2	up
11731336_x_at	1.10520916	1.76E-05	0.000717	-5.1595789	TRPV1	up
11747282_x_at	1.10317455	0.0022	0.021	-3.3680817	ANXA2P2	up
11715949_s_at	1.10300476	0.00108	0.0126	-3.640813	KCTD12	up
11735154_a_at	1.10279764	0.000649	0.00877	-3.8338092	COL4A3	up
11723174_a_at	1.10209877	0.00268	0.0242	-3.2922445	FNDC1	up
11755817_s_at	1.09689341	4.06E-07	5.56E-05	-6.5517589	GPI	up
11756543_a_at	1.09675379	2.43E-05	0.000889	-5.0411021	NXF1	up
11716486_at	1.09450149	0.000182	0.00357	-4.3048963	FCGBP	up
11726892_a_at	1.09412207	0.00181	0.0183	-3.4447007	OSTalpha	up
11735913_s_at	1.09237939	0.00246	0.0227	-3.3257148	TNXA	up
11744575_a_at	1.08685601	0.00277	0.0248	-3.2783665	ELOVL2	up
11754198_at	1.0865487	3.56E-05	0.00115	-4.9023131	C14orf139	up
11727153_s_at	1.08605834	0.000446	0.00669	-3.9738319	LRRC1	up
11743261_a_at	1.08520123	5.59E-06	0.000328	-5.5781057	ANXA11	up
11729035_at	1.08500571	2.00E-04	0.0038	-4.2717055	ITPRIPL2	up
11759908_at	1.08488781	0.000211	0.00396	-4.2506936	ITGBL1	up
11723006_a_at	1.08471782	0.00457	0.0354	-3.0808565	S100A4	up
11729670_a_at	1.08450087	1.43E-05	0.000621	-5.2356162	BDH1	up
11754765_s_at	1.08444682	3.82E-05	0.00121	-4.8765446	KPNA2	up
11743850_at	1.08005669	0.00679	0.0469	-2.9212262	PDGFRA	up
11726557_a_at	1.07976304	9.34E-05	0.00225	-4.5501042	GSDMB	up
11730690_a_at	1.07948883	1.22E-05	0.000553	-5.2936063	FAM111A	up
11716433_s_at	1.0776844	0.00229	0.0216	-3.3531036	SCD5	up
11739091_a_at	1.07761928	1.08E-06	0.000103	-6.1838064	LUC7L3	up
11717935_a_at	1.07743375	3.27E-06	0.000236	-5.7754513	ERMP1	up
11757485_x_at	1.07698736	0.000299	0.00503	-4.1227352	FAM129B	up
11756403_s_at	1.0742375	0.000752	0.00974	-3.778567	KCTD10	up
11754463_a_at	1.07066584	7.17E-05	0.00187	-4.6465762	SNRNP70	up
11761194_at	1.07032269	3.44E-05	0.00112	-4.9149561	TGOLN2	up
11755468_x_at	1.0661259	4.01E-05	0.00125	-4.8585228	WASH2P	up
11740039_a_at	1.06440789	0.00122	0.0138	-3.5965876	EHBP1	up
11754450_s_at	1.06314113	0.00178	0.0182	-3.4500938	KIAA0802	up
11724239_at	1.05963095	0.00201	0.0197	-3.4039658	TCF4	up
11728375_x_at	1.05850038	1.92E-05	0.000757	-5.1272854	ACTN1	up
11757453_s_at	1.05679176	0.000392	0.00611	-4.0215279	CEP68	up
11719902_a_at	1.05554463	9.32E-06	0.000466	-5.3908259	PHF11	up
11739828_s_at	1.05191399	0.00208	0.0201	-3.3908913	CYS1	up
11728094_s_at	1.05082688	0.000262	0.00459	-4.1714764	MAP3K1	up
11756916_a_at	1.05055711	6.43E-07	7.41E-05	-6.3785987	ABCG5	up
11755974_s_at	1.04628517	1.74E-05	0.000716	-5.1622568	TUBB2C	up
11718306_a_at	1.04567994	1.50E-05	0.000645	-5.2182648	KIAA0182	up
11725240_at	1.0449608	0.0037	0.0305	-3.1651525	RTP4	up
11722081_a_at	1.04395979	0.000314	0.00521	-4.1040233	RUFY3	up
11744049_at	1.04044406	0.000141	0.00299	-4.4002784	MAP1B	up
11721079_a_at	1.03844186	1.59E-06	0.000139	-6.0406332	SFRS18	up
11755093_a_at	1.03406025	0.000484	0.00712	-3.9437359	CLSTN1	up
11759939_x_at	1.03217899	0.000237	0.00429	-4.208123	LOC100131541	up
11716052_s_at	1.03085393	0.00179	0.0182	-3.4476589	LAMC1	up
11722136_at	1.02939765	0.000966	0.0117	-3.6837462	GUCY1A3	up
11742959_a_at	1.02893034	1.18E-05	0.000544	-5.3036306	SMARCA4	up
11732111_a_at	1.02668722	0.00419	0.0333	-3.1160465	TNFRSF21	up
11718776_s_at	1.02606536	7.48E-06	0.000399	-5.4713421	SRRM1	up
11720452_at	1.02601691	0.000504	0.0073	-3.9283991	PLEKHH2	up
11741688_a_at	1.02599262	1.13E-05	0.000529	-5.3191501	LRP5L	up
11715959_a_at	1.02517869	0.00237	0.0221	-3.3401283	SREBF1	up
11723824_s_at	1.02496804	8.92E-05	0.00218	-4.5667851	MYO5C	up
11754966_a_at	1.02353223	0.00104	0.0123	-3.6555333	AIF1L	up
11719686_a_at	1.02280584	0.00144	0.0155	-3.5329421	MICAL1	up
11716405_a_at	1.02213334	1.77E-05	0.00072	-5.1560926	HTRA1	up
11756415_x_at	1.0215409	0.00012	0.00268	-4.4577253	RBM6	up
11763408_x_at	1.02142114	0.005	0.0377	-3.0451323	FLJ40330	up
11721399_a_at	1.02049973	0.00105	0.0123	-3.6540508	SLIT2	up
11745548_a_at	1.0191674	0.00092	0.0113	-3.702444	CHRD	up
11755758_s_at	1.01869634	0.00488	0.0371	-3.0547402	NLRC5	up
11736405_a_at	1.01775883	0.0042	0.0333	-3.1150182	DNMT1	up
11723821_a_at	1.01655393	0.000202	0.00383	-4.26677	SMURF2	up
11758537_s_at	1.01627627	9.20E-05	0.00223	-4.5555085	TRIM25	up
11750265_x_at	1.0161161	0.00315	0.0271	-3.2289919	CTBP2	up
11718101_at	1.01577133	5.54E-06	0.000326	-5.5816578	CD59	up
11725548_a_at	1.01555546	0.000879	0.0109	-3.7196553	PDE4A	up
11755303_x_at	1.01507714	0.00258	0.0236	-3.3062083	HLA-A	up
11729552_a_at	1.01324444	0.00324	0.0277	-3.2175672	SLC5A9	up
11747239_s_at	1.01156165	0.000113	0.00257	-4.4793485	LZTS2	up
11736559_a_at	1.0104131	0.00307	0.0266	-3.2392462	MAP2	up
11754928_x_at	1.00927273	0.00364	0.0302	-3.1711206	MYOF	up
11718309_at	1.00844862	0.00029	0.00494	-4.1337308	HEG1	up
11739640_at	1.0083919	8.89E-05	0.00218	-4.5682446	DIP2A	up
11723845_a_at	1.00761658	0.00048	0.00709	-3.9467799	DEFB1	up
11733383_a_at	1.00759802	0.00327	0.0279	-3.2141604	AFAP1	up
11756174_s_at	1.00512864	0.000366	0.00581	-4.0470737	SCD	up
11755226_s_at	1.00496961	0.000669	0.00896	-3.8226114	KLHDC7A	up
11749794_x_at	1.00432489	0.000207	0.0039	-4.2580082	ANXA4	up
11722494_s_at	1.00404446	0.000384	0.006	-4.0299402	HIP1R	up
11731164_a_at	1.00200021	0.000137	0.00294	-4.4097709	ZNF789	up
11757958_s_at	1.0019618	0.000272	0.00472	-4.1572939	POGZ	up
11756078_a_at	0.99769198	0.000413	0.00633	-4.0022937	ARHGEF37	up
11757744_s_at	0.99709394	0.00299	0.0261	-3.2489321	FAM171A1	up
11744508_a_at	0.98844692	0.00508	0.0382	-3.038339	CCDC146	up
11757949_s_at	0.98284794	2.75E-05	0.000962	-4.9959186	NINL	up
11718465_s_at	0.98217715	0.00274	0.0246	-3.2830062	NCK2	up
11761390_a_at	0.98171451	0.000269	0.00468	-4.1615248	ANKRD10	up
11723528_s_at	0.97977452	0.000823	0.0104	-3.7443615	LENG8	up
11744811_a_at	0.97973359	0.000564	0.00794	-3.8860863	C14orf159	up
11728981_at	0.97825238	0.00617	0.0439	-2.9604061	C8orf47	up
11724631_at	0.97617607	0.00378	0.0309	-3.156225	SYT13	up
11716777_s_at	0.9757594	8.39E-05	0.00209	-4.5894855	EPS8L2	up
11716920_at	0.9741766	0.00102	0.0121	-3.6651769	PLVAP	up
11726777_a_at	0.9733791	6.87E-05	0.00181	-4.6625925	LAT	up
11752196_s_at	0.96989601	0.000875	0.0109	-3.7214742	ENG	up
11763426_a_at	0.96979565	0.00717	0.0486	-2.8988402	TRAF3IP3	up
11721624_s_at	0.96921981	0.000116	0.00261	-4.4721408	WSB1	up
11728512_a_at	0.96896572	0.00532	0.0395	-3.0202637	TRAF5	up
11755586_x_at	0.96810319	0.000872	0.0108	-3.7227243	MAN2C1	up
11739395_a_at	0.96719382	0.00246	0.0228	-3.3248731	MFHAS1	up
11724688_a_at	0.96494106	0.00179	0.0182	-3.4486962	SAMD11	up
11759426_x_at	0.96477773	0.000338	0.00549	-4.0767301	FAM127A	up
11721564_a_at	0.96327421	0.00434	0.0342	-3.1015558	PLA2G4C	up
11736507_s_at	0.96326024	0.00621	0.0441	-2.9573144	FRMD6	up
11725645_a_at	0.96274675	0.000124	0.00273	-4.4477307	WDR13	up
11744718_a_at	0.96204085	0.000781	0.01	-3.7642996	CTHRC1	up
11757477_s_at	0.96163122	2.62E-06	2.00E-04	-5.8568233	LASP1	up
11754348_s_at	0.96005768	4.62E-05	0.00139	-4.8074262	LOC100129637	up
11739975_at	0.95914287	2.41E-05	0.000882	-5.0449365	ZNF117	up
11757447_s_at	0.95911263	0.00133	0.0148	-3.5613368	CYTH3	up
11721499_x_at	0.95746306	8.38E-07	8.77E-05	-6.2795325	CTSA	up
11722842_s_at	0.95735023	3.28E-05	0.00108	-4.9323524	ENAH	up
11730992_x_at	0.95673118	5.14E-05	0.0015	-4.7679474	EIF2AK2	up
11754278_x_at	0.95544262	2.94E-05	0.00101	-4.9714789	GAK	up
11724686_x_at	0.95481327	5.86E-05	0.00163	-4.720609	IFNAR2	up
11725372_x_at	0.95475229	1.06E-05	0.000506	-5.3451305	VEGFA	up
11758354_s_at	0.95423375	0.00197	0.0195	-3.4115398	RNPC3	up
11716708_a_at	0.9542182	0.00292	0.0256	-3.2586492	DDR1	up
11754673_s_at	0.95149763	0.0041	0.0328	-3.1244634	ABCA10	up
11716479_s_at	0.95035963	0.00512	0.0384	-3.0352956	F13A1	up
11735600_x_at	0.94946643	0.000239	0.00431	-4.2054992	AKR7L	up
11734806_a_at	0.94685375	4.02E-05	0.00125	-4.8577497	RDH13	up
11745737_x_at	0.9461093	6.35E-08	1.60E-05	-7.2610475	ACADVL	up
11760029_x_at	0.94546292	0.00534	0.0396	-3.0186116	ABCA8	up
11756917_a_at	0.94544148	0.000602	0.00831	-3.8618976	ZNF618	up
11758993_at	0.94170447	0.000579	0.00809	-3.8768095	TRIM52	up
11719400_a_at	0.941005	9.30E-05	0.00225	-4.5518418	DOCK6	up
11718871_x_at	0.94087613	1.76E-07	3.35E-05	-6.8678957	PALMD	up
11721067_s_at	0.93988023	2.10E-06	0.00017	-5.9383026	MGRN1	up
11716515_x_at	0.93976786	3.81E-06	0.000256	-5.7186951	ADD1	up
11745932_x_at	0.93968931	0.000247	0.00441	-4.1922987	TMSB10	up
11758418_s_at	0.93885117	0.000228	0.00419	-4.2221563	C15orf17	up
11730404_at	0.93684968	0.000242	0.00435	-4.2000094	MEX3B	up
11743289_s_at	0.93592231	0.00129	0.0145	-3.5726262	SGK269	up
11749426_a_at	0.93546298	0.000333	0.00543	-4.0823809	PLXNB1	up
11721069_a_at	0.93503227	3.66E-06	0.00025	-5.7339247	DGKD	up
11716132_a_at	0.9341469	0.00165	0.0172	-3.4800323	FSTL3	up
11719331_s_at	0.93328858	1.94E-07	3.55E-05	-6.831447	KIAA0907	up
11732521_a_at	0.93282161	2.01E-05	0.000776	-5.1107749	CHST9	up
11733200_s_at	0.93247511	0.000151	0.00314	-4.3746347	CCDC14	up
11736925_s_at	0.93243436	1.36E-06	0.000122	-6.0999484	UBP1	up
11723019_at	0.93148127	0.00308	0.0267	-3.2374314	SUSD2	up
11718293_a_at	0.9307103	0.000307	0.00512	-4.1131596	CDKN2A	up
11740097_a_at	0.93024104	2.70E-05	0.000949	-5.0032729	TBX3	up
11730928_a_at	0.93011321	0.000136	0.00291	-4.4138189	IKBKB	up
11743617_at	0.92989286	0.00534	0.0396	-3.018483	ITGA2	up
11718368_at	0.9285234	7.96E-08	1.88E-05	-7.1733559	LAMA5	up
11754374_a_at	0.92796994	2.25E-05	0.000836	-5.0697648	HKR1	up
11723712_x_at	0.92683721	0.000217	0.00405	-4.2400068	MLXIP	up
11750080_a_at	0.92616633	6.13E-06	0.000349	-5.5444591	DDB2	up
11746601_a_at	0.9260411	1.62E-05	0.000681	-5.1887753	GGA3	up
11758096_s_at	0.92601273	0.00194	0.0193	-3.4164384	ABR	up
11723822_a_at	0.92488194	0.00066	0.00887	-3.8277382	ZNF862	up
11718204_a_at	0.92477999	0.00634	0.0447	-2.9493621	REC8	up
11745191_a_at	0.92467108	0.000179	0.00353	-4.3110212	TRIP6	up
11722969_s_at	0.92228747	0.0058	0.0419	-2.9854357	TRPV4	up
11743496_a_at	0.92133923	0.00266	0.0242	-3.2942644	NRBP2	up
11754829_s_at	0.91994111	5.31E-05	0.00153	-4.7565287	PI4KA	up
11736285_a_at	0.91938069	0.000197	0.00377	-4.2758082	CHKA	up
11757274_s_at	0.91830662	2.46E-06	0.00019	-5.8802453	ARGLU1	up
11755726_a_at	0.9181476	0.00138	0.0151	-3.5486119	TMEM30B	up
11736255_a_at	0.91785323	0.000168	0.00338	-4.335749	INPP4A	up
11758031_s_at	0.91761879	0.000481	0.0071	-3.9456449	BHLHE41	up
11757529_s_at	0.91620235	4.67E-10	6.59E-07	-9.2685355	LAMP1	up
11733097_x_at	0.9153295	8.43E-05	0.0021	-4.5876978	ALDOA	up
11759729_a_at	0.91237873	0.000174	0.00347	-4.3213633	TTC14	up
11760225_at	0.91186909	0.00452	0.0351	-3.0850877	PLK1S1	up
11722703_a_at	0.91092165	1.57E-05	0.000669	-5.2007742	DZIP1	up
11754365_s_at	0.90894171	0.00382	0.0311	-3.1523776	ROR2	up
11742868_at	0.90836665	0.00127	0.0143	-3.5803005	CDH6	up
11723112_a_at	0.90779674	0.00165	0.0172	-3.4798135	CCDC84	up
11757515_s_at	0.90628102	0.000391	0.00608	-4.0230512	ITGAV	up
11733494_a_at	0.90429002	0.000821	0.0104	-3.7455926	N4BP2L2	up
11757624_s_at	0.90385996	0.00202	0.0198	-3.4015097	PARP12	up
11757905_x_at	0.9032625	0.00409	0.0327	-3.1253599	KRT18	up
11715476_s_at	0.90306943	1.32E-07	2.67E-05	-6.9789285	DDX17	up
11739238_at	0.90270355	9.04E-05	0.0022	-4.5619488	SNAPC3	up
11757767_s_at	0.90201968	0.0031	0.0268	-3.2351086	NAV1	up
11754504_x_at	0.90190598	0.000177	0.00351	-4.3152793	AGAP4	up
11717886_a_at	0.89905887	0.00616	0.0438	-2.961074	PLAU	up
11732765_at	0.89746129	0.00155	0.0165	-3.5028796	RUFY2	up
11727312_at	0.89721786	0.00127	0.0143	-3.5796303	BHLHE22	up
11728016_at	0.8969831	0.00131	0.0146	-3.5669348	TRIM66	up
11755955_a_at	0.89380775	0.00453	0.0352	-3.0844465	FAP	up
11755111_a_at	0.89309857	0.000296	0.005	-4.1261474	DLGAP4	up
11737824_a_at	0.8930777	7.96E-07	8.50E-05	-6.2989409	STX16	up
11758075_s_at	0.89292195	0.00145	0.0156	-3.5298703	C6orf192	up
11722403_a_at	0.89248697	0.00385	0.0313	-3.1496296	PLEKHO1	up
11721356_s_at	0.89172418	0.00156	0.0165	-3.5005668	YPEL3	up
11728763_x_at	0.89160643	0.000209	0.00392	-4.2544539	GAL3ST4	up
11739009_a_at	0.89069945	3.12E-06	0.000228	-5.7921483	MYH9	up
11757808_s_at	0.89017883	0.00135	0.0149	-3.5574344	RERE	up
11715799_s_at	0.88963986	6.07E-05	0.00168	-4.7075099	BAT2L1	up
11754779_a_at	0.8877352	0.000197	0.00377	-4.2757192	C11orf61	up
11748635_s_at	0.88743798	0.000135	0.00291	-4.4140295	STAG3L1	up
11720748_a_at	0.88716339	0.000225	0.00416	-4.2266527	LTBP4	up
11720209_at	0.88624666	0.000494	0.00722	-3.935804	IRF9	up
11730171_a_at	0.88579375	0.00048	0.00709	-3.9465373	AKAP8L	up
11730730_s_at	0.88406715	0.00722	0.0489	-2.896251	PTRF	up
11716906_a_at	0.8838323	7.19E-05	0.00187	-4.6459497	CDH1	up
11730936_s_at	0.88381792	0.00028	0.00481	-4.1461581	AKNA	up
11725265_at	0.88381555	0.00107	0.0125	-3.6456099	COL4A4	up
11762420_at	0.88251033	0.000125	0.00276	-4.4437703	FBXO11	up
11717745_s_at	0.8824503	0.000231	0.00422	-4.2182001	6-Mar	up
11730781_a_at	0.88126729	0.002	0.0196	-3.4058591	SCRN1	up
11746529_x_at	0.88075668	0.000234	0.00426	-4.2133229	TNFRSF14	up
11715776_a_at	0.88071545	0.00572	0.0416	-2.9906422	HSPB8	up
11757830_s_at	0.88025427	6.47E-06	0.000363	-5.5242908	HNRNPA3	up
11724413_s_at	0.88019402	6.67E-05	0.00178	-4.6734213	PPARA	up
11761559_a_at	0.87920096	0.000621	0.00849	-3.8502791	CCDC76	up
11715993_s_at	0.87790555	0.000166	0.00336	-4.338478	SPG7	up
11716577_s_at	0.87527481	4.83E-05	0.00143	-4.7912793	SDC1	up
11754424_a_at	0.87382732	0.00537	0.0397	-3.0165495	ST5	up
11725232_at	0.87328945	0.000597	0.00825	-3.8650508	ATP8B2	up
11762604_at	0.87285599	0.00039	0.00608	-4.0242344	GTF2IRD2	up
11744735_a_at	0.87246818	0.00202	0.0198	-3.4013752	TMEM200A	up
11731029_a_at	0.87160679	0.0039	0.0316	-3.1442226	SLC25A18	up
11721915_a_at	0.87100781	0.001	0.012	-3.669748	MDM4	up
11726820_a_at	0.86911262	0.00658	0.046	-2.9342758	ARHGAP9	up
11718326_at	0.86812094	0.00111	0.0129	-3.6306445	WWC3	up
11726443_a_at	0.86798997	1.80E-05	0.000726	-5.150587	KCTD6	up
11717945_a_at	0.86683364	2.48E-05	0.000896	-5.0339138	FNBP4	up
11717817_a_at	0.86648983	3.92E-06	0.00026	-5.708471	TNRC6A	up
11716579_a_at	0.86498233	7.97E-07	8.50E-05	-6.2984937	C5orf32	up
11721396_at	0.86486643	0.000594	0.00822	-3.8670981	MUM1	up
11718853_a_at	0.86170213	5.48E-05	0.00156	-4.7445764	ZBED5	up
11744265_a_at	0.86163305	0.000846	0.0106	-3.7340332	LAMB2	up
11760156_at	0.86107402	0.000122	0.0027	-4.4530193	EVL	up
11725856_a_at	0.85835939	0.00574	0.0416	-2.9894937	DNAH1	up
11759502_at	0.8578837	0.000182	0.00355	-4.3063685	TRAF3	up
11735403_at	0.85759134	0.00366	0.0303	-3.1694361	KIAA0754	up
11756658_a_at	0.85655967	0.00183	0.0185	-3.4392055	MGC29506	up
11721294_a_at	0.85535299	9.07E-06	0.000457	-5.4007888	GIT2	up
11718703_a_at	0.8551085	4.07E-05	0.00126	-4.8535261	INO80E	up
11717835_a_at	0.85447804	9.54E-06	0.000473	-5.3824454	GLG1	up
11722321_at	0.85222746	4.41E-06	0.000281	-5.6653013	HHEX	up
11716375_s_at	0.85206075	0.001	0.012	-3.6692486	PRKCZ	up
11740331_at	0.85144264	0.00521	0.0389	-3.0283346	RTP3	up
11759678_at	0.85135014	4.85E-06	0.000302	-5.6303236	RAB12	up
11731056_a_at	0.85117845	6.97E-05	0.00183	-4.6568868	CTAGE5	up
11762359_x_at	0.85105579	0.000573	0.00804	-3.8801361	SPRY4	up
11736694_x_at	0.85008874	6.02E-05	0.00167	-4.710363	TRIM38	up
11731159_a_at	0.84975042	6.53E-05	0.00175	-4.6810015	TAF1C	up
11716150_a_at	0.84843409	0.000559	0.00789	-3.8898742	PMEPA1	up
11737808_s_at	0.84840606	0.000102	0.00241	-4.5165012	CDK18	up
11744408_x_at	0.84782901	0.000239	0.00431	-4.2051836	GOLGA8A	up
11716495_a_at	0.84776049	0.000605	0.00834	-3.8598864	MAP4	up
11743318_s_at	0.84764013	2.49E-05	0.000896	-5.032825	ZFC3H1	up
11758360_s_at	0.84717991	0.00386	0.0314	-3.1481943	MRAS	up
11758094_s_at	0.84697196	8.80E-06	0.000447	-5.4118642	NFATC2IP	up
11758055_x_at	0.84689309	0.000243	0.00436	-4.199255	RGPD5	up
11743286_at	0.84688689	0.00692	0.0474	-2.9135896	DTX4	up
11752971_a_at	0.84381304	0.00157	0.0166	-3.4982584	TMEM159	up
11715971_a_at	0.8426503	0.00404	0.0324	-3.1304734	PFKP	up
11715618_a_at	0.84237294	0.00709	0.0483	-2.9036189	SDF4	up
11717498_a_at	0.84099003	0.0017	0.0175	-3.4682943	SLC25A36	up
11758143_s_at	0.83918151	0.00174	0.0178	-3.4602342	DUSP8	up
11758140_s_at	0.83862458	0.000847	0.0106	-3.7335123	CPSF6	up
11715521_a_at	0.83838192	0.00634	0.0447	-2.9494076	MLEC	up
11739569_at	0.83769107	4.26E-06	0.000276	-5.6776789	ASH1L	up
11758025_x_at	0.83748031	2.52E-05	0.000904	-5.0276981	INPP5F	up
11743112_at	0.83682939	0.000325	0.00534	-4.0916221	S100A10	up
11739813_a_at	0.83640335	0.00155	0.0165	-3.5027823	FZD1	up
11736426_s_at	0.83597368	0.00305	0.0265	-3.2407148	CLIP4	up
11759546_a_at	0.83586642	6.72E-05	0.00179	-4.6703848	CXXC5	up
11755040_a_at	0.83523089	0.00118	0.0135	-3.607187	CRYGS	up
11733908_x_at	0.83512727	0.00292	0.0257	-3.2580664	CYP2D6	up
11756255_x_at	0.83222143	0.000122	0.0027	-4.4536721	YWHAH	up
11734922_x_at	0.83164197	0.0029	0.0255	-3.261527	ZNF276	up
11746110_x_at	0.83092884	0.00222	0.0211	-3.365935	LOC100288442	up
11759619_at	0.83075248	0.000176	0.00349	-4.3175608	TRAPPC10	up
11758557_s_at	0.83007099	2.22E-08	7.87E-06	-7.6741927	ZFP36L1	up
11746225_at	0.82982304	2.00E-04	0.0038	-4.2706502	FLJ41484	up
11719422_s_at	0.82946751	0.00697	0.0476	-2.9109102	ABCC1	up
11720871_s_at	0.82897419	0.00267	0.0242	-3.2940617	PDE7A	up
11718304_s_at	0.82804675	0.00371	0.0305	-3.1644495	MYO18A	up
11744157_s_at	0.82767971	0.00231	0.0217	-3.3504145	CHKB	up
11743765_a_at	0.82692799	0.00459	0.0355	-3.0790986	RRBP1	up
11755873_a_at	0.82620857	0.00561	0.041	-2.9990313	ACSS1	up
11721246_x_at	0.82619256	0.00443	0.0347	-3.0931368	BGN	up
11747803_a_at	0.82398973	0.0019	0.0189	-3.4259285	CLK2	up
11721507_at	0.82398716	0.0019	0.019	-3.4251262	DVL3	up
11726469_s_at	0.82333358	0.00321	0.0275	-3.2213375	C1orf106	up
11717282_at	0.82203465	0.00118	0.0135	-3.6078742	ASAP1	up
11741427_a_at	0.82199326	0.00136	0.015	-3.5532026	OSBPL1A	up
11739275_x_at	0.82176961	0.000596	0.00824	-3.8658721	PAK2	up
11720740_a_at	0.82140497	0.00374	0.0307	-3.1607704	MCF2L	up
11717223_a_at	0.82113166	6.00E-06	0.000346	-5.5518852	EXTL3	up
11719340_a_at	0.82110877	0.00519	0.0388	-3.0297414	C11orf9	up
11729442_a_at	0.82075402	1.18E-05	0.000544	-5.3039127	C17orf56	up
11726283_s_at	0.81912969	0.00325	0.0278	-3.2156734	ENPP5	up
11722325_a_at	0.81881153	0.00105	0.0124	-3.6507063	ZNF84	up
11743347_a_at	0.81802863	0.00413	0.0329	-3.1217789	CD47	up
11755261_a_at	0.81785553	0.00137	0.015	-3.5519346	MPV17	up
11732251_s_at	0.81532383	0.000454	0.00678	-3.966976	RCOR3	up
11716281_a_at	0.81413143	3.36E-05	0.0011	-4.9230803	COL18A1	up
11722665_a_at	0.81370469	0.000829	0.0105	-3.7418971	GABRB3	up
11740096_a_at	0.8132372	2.01E-05	0.000776	-5.1107516	TMCC1	up
11716010_s_at	0.8130403	3.52E-06	0.000246	-5.7478288	DYNC1LI2	up
11760475_at	0.81238973	0.000336	0.00546	-4.0789872	STK4	up
11759938_a_at	0.81134467	3.69E-06	0.000251	-5.7301617	ITFG2	up
11727456_a_at	0.81123266	0.00231	0.0217	-3.350429	OFD1	up
11754630_a_at	0.81027157	0.00163	0.0171	-3.4838444	MLKL	up
11745190_a_at	0.80944315	2.01E-05	0.000776	-5.1102366	FUS	up
11720554_a_at	0.80851736	6.90E-05	0.00182	-4.6606134	ARHGEF18	up
11724914_at	0.80786569	0.0027	0.0243	-3.2895243	SPATA18	up
11754780_s_at	0.80770083	0.000187	0.00363	-4.295778	ZNF767	up
11729658_a_at	0.80744061	0.000777	0.00999	-3.7659479	SP110	up
11729226_x_at	0.80730591	0.000956	0.0116	-3.6877612	ITGAL	up
11734139_a_at	0.80706022	0.00148	0.0159	-3.5220158	TBC1D10C	up
11736224_x_at	0.80679612	0.000258	0.00454	-4.1765825	SPATS2	up
11757625_s_at	0.80613506	0.00385	0.0313	-3.1488431	CD200	up
11740326_x_at	0.80502828	0.000937	0.0114	-3.6956618	SORBS2	up
11757769_s_at	0.80486713	0.00393	0.0318	-3.1416165	VCL	up
11739724_a_at	0.8037929	0.00158	0.0166	-3.4976013	ATP2B2	up
11749789_a_at	0.80337553	0.00527	0.0392	-3.0242598	TP53I3	up
11756962_x_at	0.80276199	5.31E-06	0.000318	-5.5971454	HDAC6	up
11725168_s_at	0.80262157	0.0043	0.0339	-3.1050566	MOBKL2B	up
11759052_at	0.80119608	0.00123	0.0139	-3.592214	ZBTB46	up
11726433_a_at	0.79984507	0.00246	0.0228	-3.3246763	OSBPL3	up
11740721_at	0.79945524	0.0023	0.0217	-3.3512247	ONECUT1	up
11745289_a_at	0.79887438	0.00191	0.019	-3.4234057	LIMA1	up
11721988_at	0.79753051	0.000206	0.00388	-4.2605086	KIAA1407	up
11755213_a_at	0.79656233	0.00499	0.0377	-3.0455554	KIAA1522	up
11763443_at	0.79648576	0.00153	0.0163	-3.507589	NR2C1	up
11733907_s_at	0.79514769	0.00591	0.0425	-2.9778997	CYP2D6	up
11740670_a_at	0.79502383	3.18E-06	0.000231	-5.7852292	TNRC6B	up
11747276_a_at	0.79494651	2.46E-05	0.000894	-5.0362811	AKAP1	up
11731596_a_at	0.79490528	0.00337	0.0285	-3.2017507	ZNF503	up
11756328_s_at	0.79451037	0.000482	0.0071	-3.9447709	TARDBP	up
11757819_s_at	0.79378491	5.59E-05	0.00159	-4.7375905	HELZ	up
11721336_at	0.7935396	0.00199	0.0196	-3.4073369	LDOC1	up
11757664_s_at	0.79319198	4.01E-05	0.00125	-4.8585899	MKRN1	up
11725010_a_at	0.79301039	0.00585	0.0422	-2.9816505	SCTR	up
11719858_a_at	0.79265335	0.000113	0.00258	-4.4791263	ARID1A	up
11756551_a_at	0.79229321	0.00445	0.0347	-3.0919674	KLHL28	up
11718090_a_at	0.79216113	4.73E-05	0.00141	-4.7985254	TPCN1	up
11759027_at	0.79167895	0.000185	0.0036	-4.2996889	AHSA2	up
11732339_at	0.7914579	0.00209	0.0202	-3.3882725	BCL11A	up
11757653_s_at	0.79113161	0.000377	0.00593	-4.0366691	CDK5RAP3	up
200021_PM_at	0.79097041	4.63E-05	0.00139	-4.8062052	CFL1	up
11729574_at	0.789827	0.00153	0.0163	-3.5089755	ENC1	up
11760587_x_at	0.78910891	0.00048	0.00709	-3.9463218	DHX57	up
11729419_a_at	0.78693525	0.0037	0.0305	-3.1655446	ATP2A3	up
11754395_a_at	0.78683497	8.22E-05	0.00206	-4.5968302	BRD4	up
11744178_a_at	0.78638883	0.000256	0.00452	-4.1791191	C19orf66	up
11756245_s_at	0.7849007	0.00203	0.0198	-3.3995982	ANXA5	up
11742748_at	0.78486562	0.000294	0.00498	-4.1282808	SPPL3	up
11716046_a_at	0.78426779	0.00286	0.0252	-3.2668705	RGL2	up
11715638_s_at	0.78420688	0.000287	0.0049	-4.137592	LPCAT1	up
11724891_s_at	0.78251098	0.00261	0.0238	-3.3015469	POLRMT	up
11718542_a_at	0.78245676	0.00229	0.0216	-3.3538059	PARP6	up
11715717_s_at	0.78190728	0.00106	0.0125	-3.6475883	MSN	up
11729546_at	0.78100205	0.000627	0.00854	-3.8467779	ZFPM1	up
11757591_s_at	0.77913974	0.0024	0.0223	-3.3356002	PAN3	up
11719892_at	0.77910658	0.0029	0.0255	-3.2607198	VASH1	up
11734231_x_at	0.77856015	0.00098	0.0118	-3.6784015	CSAD	up
11732563_a_at	0.77802607	4.19E-05	0.00129	-4.8425948	ADAT2	up
11753999_s_at	0.77771978	0.00013	0.00284	-4.4286862	CD58	up
11750585_a_at	0.77646008	0.000105	0.00244	-4.5076852	Septin 9	up
11757713_x_at	0.7757071	5.12E-05	0.0015	-4.7697985	ATXN2L	up
11754972_s_at	0.7756365	0.00351	0.0294	-3.1855011	BAZ2A	up
11718535_at	0.77516853	2.63E-05	0.000933	-5.0121742	NKTR	up
11749335_x_at	0.77498333	0.00158	0.0166	-3.4971718	LIMS2	up
11744161_a_at	0.7740796	0.00218	0.0209	-3.3714698	RFX1	up
11717453_at	0.77285614	0.0038	0.031	-3.1544755	SPOCK2	up
11753034_a_at	0.77284767	0.00164	0.0171	-3.4827971	ZNFX1	up
11722922_s_at	0.76997481	0.000319	0.00527	-4.0988468	FAM122B	up
AFFX-HSAC07/X00351_3_at	0.76909028	3.59E-05	0.00115	-4.8993171	ACTB	up
11739410_x_at	0.76795644	0.000116	0.00262	-4.470389	MLL3	up
11720829_at	0.76724825	0.00111	0.0128	-3.6327412	S100PBP	up
11724093_s_at	0.76687962	8.98E-05	0.00219	-4.5644146	SLC35E2	up
11725031_x_at	0.76604559	4.88E-08	1.34E-05	-7.3634562	PNN	up
11755640_s_at	0.76604351	0.00371	0.0305	-3.1642391	RALGPS1	up
11717015_a_at	0.76411295	0.00028	0.00481	-4.1462784	CLDN7	up
11745770_s_at	0.7639611	4.00E-04	0.00619	-4.0148341	LOC643446	up
11757851_s_at	0.76202439	0.000921	0.0113	-3.7018244	ABL1	up
11753330_x_at	0.76164527	0.00158	0.0167	-3.495513	NAP1L1	up
11745138_s_at	0.76131065	8.73E-05	0.00215	-4.5747711	NCRNA00204	up
11715926_s_at	0.76087537	0.00487	0.0371	-3.0557935	PLEC	up
11763308_at	0.75945293	0.000504	0.0073	-3.9286574	TSC22D4	up
11719876_at	0.75945081	0.00207	0.02	-3.3931334	CKMT2	up
11716431_x_at	0.75907561	0.00101	0.012	-3.6671047	SLC39A13	up
11744350_a_at	0.75879845	3.95E-08	1.18E-05	-7.4467086	RPS27L	up
11761319_x_at	0.75812215	5.28E-06	0.000318	-5.5990832	LOC399491	up
11741873_a_at	0.75730774	0.00123	0.0139	-3.5913812	CSNK1E	up
11727098_at	0.75684917	0.000732	0.00957	-3.7884817	NUMBL	up
11735039_s_at	0.75660846	7.08E-05	0.00186	-4.651144	KIAA1598	up
11740211_s_at	0.75627724	0.000354	0.00567	-4.0595163	BPTF	up
11726199_x_at	0.75617574	0.00243	0.0226	-3.3295521	AGAP4	up
11744364_s_at	0.7560417	0.00253	0.0233	-3.3139791	INPP5D	up
11718743_a_at	0.75534969	0.00364	0.0302	-3.1720095	CXCL12	up
11721760_a_at	0.75425188	0.000298	0.00502	-4.1240373	TSEN54	up
11739072_at	0.75360332	0.00174	0.0178	-3.460293	EPDR1	up
11758647_s_at	0.75308999	3.65E-05	0.00117	-4.8931833	KIAA0528	up
11757904_s_at	0.75295796	0.00115	0.0132	-3.6179499	MAST3	up
11736533_s_at	0.75255159	0.00744	0.05	-2.884064	LRRFIP1	up
11718528_a_at	0.75054676	0.00188	0.0189	-3.4287413	TOR3A	up
11760402_x_at	0.7491588	0.00147	0.0158	-3.5241417	INADL	up
11721641_a_at	0.74842435	0.000105	0.00245	-4.5058358	CAP2	up
11754546_a_at	0.747034	0.000837	0.0105	-3.7378977	TMEM25	up
11726796_a_at	0.74575445	0.00104	0.0122	-3.6577724	NEXN	up
11720742_a_at	0.74535936	0.00137	0.0151	-3.5499133	ZNF605	up
11733955_at	0.74418012	0.00636	0.0448	-2.9481549	SLC22A15	up
11728792_x_at	0.74417842	0.000756	0.00978	-3.7766803	EEF2K	up
11731565_x_at	0.74416879	0.00734	0.0495	-2.8896074	MDM2	up
11722676_a_at	0.7423478	7.14E-05	0.00186	-4.6484382	KIAA1967	up
11754325_a_at	0.74187884	0.000673	0.009	-3.8199152	GPATCH8	up
11744332_a_at	0.74157844	0.00121	0.0137	-3.5990456	NUMA1	up
11721132_at	0.74077832	2.18E-05	0.00082	-5.0815957	HCFC1	up
11723311_a_at	0.73963986	0.000661	0.00888	-3.8271823	C6orf136	up
11734920_s_at	0.73821503	0.00712	0.0484	-2.9020265	PCYOX1L	up
11740692_a_at	0.73815541	0.00107	0.0126	-3.6443775	VPS13A	up
11757943_s_at	0.7380538	0.000478	0.00706	-3.9483674	NFAT5	up
11734747_a_at	0.73756532	0.000383	0.006	-4.0306106	C4A	up
11718632_x_at	0.73684798	0.00194	0.0192	-3.4175143	PCBP4	up
11754436_s_at	0.73658909	0.000116	0.00262	-4.4704385	MACF1	up
11726017_a_at	0.73632531	0.00378	0.0309	-3.1561166	C17orf63	up
11757304_s_at	0.73526801	1.63E-05	0.000682	-5.1872791	ARL2BP	up
11718260_at	0.73327346	5.29E-06	0.000318	-5.5985294	NOTCH1	up
11742456_a_at	0.73311678	0.00121	0.0137	-3.5997568	PTBP1	up
11716238_at	0.73276911	0.00014	0.00299	-4.40062	ARHGAP1	up
11715592_x_at	0.73239353	0.00061	0.00839	-3.8570289	DYNC1H1	up
11742184_a_at	0.73224764	0.00464	0.0358	-3.0747483	LAMA3	up
11719701_s_at	0.73200968	0.000244	0.00437	-4.1978698	FARP1	up
11737388_s_at	0.73188391	0.00162	0.017	-3.4862914	MTMR11	up
11715910_a_at	0.73132974	0.000421	0.00642	-3.9950786	MYO6	up
11731072_x_at	0.73124351	0.000265	0.00462	-4.1670307	ZNF587	up
11727461_x_at	0.73116215	0.00156	0.0165	-3.5012749	ZXDC	up
11728594_a_at	0.73028707	0.00269	0.0243	-3.2898974	TDRD10	up
11742987_s_at	0.72954974	0.00564	0.0412	-2.9962655	EZR	up
11723123_at	0.7277289	0.00372	0.0306	-3.1629752	SH3PXD2B	up
11715363_a_at	0.72765035	8.60E-06	0.000442	-5.4203049	A2M	up
11757470_x_at	0.72711044	1.19E-05	0.000546	-5.3014001	TCF25	up
11715976_a_at	0.7270118	0.00106	0.0124	-3.6495575	VGLL4	up
11723186_at	0.72670189	0.00202	0.0198	-3.4012882	FGD6	up
11732544_a_at	0.72528767	0.00117	0.0134	-3.6098264	GPR18	up
11757298_s_at	0.72506287	1.75E-05	0.000716	-5.1607029	BRD3	up
11732489_a_at	0.72446056	0.00157	0.0166	-3.4980225	NPHP3	up
11755047_a_at	0.72425204	0.000402	0.00621	-4.0126972	NPLOC4	up
11718328_a_at	0.7234277	0.00207	0.0201	-3.3927989	SGSM2	up
11718728_a_at	0.7224784	1.63E-05	0.000682	-5.1876206	ZNF655	up
11725732_x_at	0.72226879	0.000977	0.0118	-3.6798411	LOC399491	up
11723525_at	0.72211719	0.00128	0.0143	-3.5778862	TBC1D8	up
11755137_a_at	0.72079183	0.00406	0.0325	-3.128513	CCDC109B	up
11736458_x_at	0.72000322	1.52E-05	0.000654	-5.2112869	KCNK6	up
11723076_x_at	0.71915065	5.61E-05	0.00159	-4.7366122	BCL9L	up
11757510_x_at	0.71875091	2.15E-05	0.000815	-5.085953	HP1BP3	up
11745718_s_at	0.71761377	1.24E-06	0.000114	-6.1322583	GTF2I	up
11759423_at	0.71734346	0.00602	0.0431	-2.9699841	EPPK1	up
11756522_a_at	0.71717246	0.00344	0.0289	-3.1939758	SCARB1	up
11717989_a_at	0.7162804	6.03E-06	0.000346	-5.5505841	SUN1	up
11728384_x_at	0.71399179	0.00214	0.0206	-3.3787829	SNAPC4	up
11725044_s_at	0.7129915	1.47E-05	0.000636	-5.2248379	YWHAB	up
11757321_a_at	0.71146041	0.00108	0.0126	-3.6431041	TAPBP	up
11716485_at	0.71120551	0.000405	0.00625	-4.0095596	STK38	up
11723048_at	0.71041085	0.000146	0.00306	-4.3867476	CX3CR1	up
11759150_at	0.70992236	0.00519	0.0388	-3.0298729	CNOT4	up
11716795_s_at	0.7090891	0.00457	0.0354	-3.0809638	IFI16	up
11755036_a_at	0.7089636	0.000104	0.00243	-4.5096816	CNP	up
11724354_x_at	0.7088804	0.000353	0.00566	-4.0613694	ATG16L2	up
11755391_x_at	0.70815375	0.000139	0.00298	-4.4035351	H2AFY	up
11744066_a_at	0.70684673	0.00235	0.022	-3.342954	PRDM6	up
11757404_x_at	0.70635619	0.00675	0.0467	-2.923724	ID3	up
11760203_x_at	0.70597828	0.000269	0.00468	-4.1614426	IGFBP7	up
11755908_s_at	0.70583332	0.00628	0.0444	-2.9531413	IGSF3	up
11729346_s_at	0.70518905	0.00131	0.0146	-3.5692507	ZNF513	up
11728923_at	0.70493157	0.00146	0.0157	-3.5268447	ONECUT2	up
11718032_a_at	0.70488052	0.000749	0.00972	-3.7801754	ATP6V0A1	up
11755229_x_at	0.70435687	0.00174	0.0178	-3.4596732	ENGASE	up
11760665_at	0.70392171	0.00317	0.0272	-3.2265858	ZKSCAN1	up
11736900_a_at	0.70310965	0.00447	0.0348	-3.0899636	COL27A1	up
11754518_a_at	0.70265195	0.00378	0.0309	-3.1563667	NEIL1	up
11742751_a_at	0.70187335	0.000514	0.00741	-3.9213924	ITIH3	up
11744460_a_at	0.70166194	0.00488	0.0371	-3.0550199	PI4KB	up
11743177_a_at	0.70103161	0.00473	0.0363	-3.0673054	RSF1	up
11722974_a_at	0.70067666	0.00639	0.045	-2.9457155	WDR90	up
11758468_s_at	0.69955849	0.00397	0.032	-3.1373703	TSHZ2	up
11716484_at	0.69924411	0.00416	0.0331	-3.1184368	UNC119B	up
11756294_a_at	0.69805965	0.00305	0.0265	-3.2418268	JAM2	up
11757464_x_at	0.6977503	8.57E-05	0.00212	-4.5817159	PLXNB2	up
11725286_s_at	0.69764074	0.003	0.0262	-3.2472783	ANKS6	up
11719745_s_at	0.69761575	0.00528	0.0392	-3.0231617	ARHGAP27	up
11755025_a_at	0.69752395	0.00717	0.0486	-2.8991939	FAM193B	up
11753091_s_at	0.69692447	3.02E-06	0.000223	-5.8047881	AGPAT3	up
11754983_s_at	0.69684129	0.00611	0.0436	-2.9645193	DAZAP1	up
11760211_at	0.69636498	0.00211	0.0203	-3.3858143	CD48	up
11757513_at	0.69632786	0.00663	0.0461	-2.930902	NFKBIZ	up
11718965_s_at	0.69576641	0.000488	0.00714	-3.9403921	NUFIP2	up
11754588_a_at	0.69563616	5.68E-05	0.0016	-4.731602	RBM5	up
11730244_at	0.69508143	0.0063	0.0445	-2.9518926	FMO2	up
11721780_a_at	0.69428723	0.00713	0.0484	-2.901363	LLGL2	up
11718820_at	0.69321077	0.00405	0.0325	-3.1296681	TSC1	up
11716692_x_at	0.69293792	0.00376	0.0308	-3.1582554	NPEPPS	up
11736232_at	0.69292622	0.000293	0.00497	-4.1296106	ZNF362	up
11754920_s_at	0.69213819	0.000474	0.00702	-3.9514389	VOPP1	up
11720947_x_at	0.69168166	0.00501	0.0378	-3.0439438	CA12	up
11734844_a_at	0.69115255	0.000535	0.00765	-3.9057977	MPHOSPH8	up
11740481_x_at	0.69105377	0.00436	0.0343	-3.0998638	PAQR5	up
11760499_at	0.69065079	0.00617	0.0439	-2.9600822	ZNF451	up
11756426_x_at	0.6904318	0.000619	0.00848	-3.851244	TRIM41	up
11741165_a_at	0.68915899	0.00303	0.0264	-3.2439339	FAM193A	up
11731769_x_at	0.68898006	8.92E-05	0.00218	-4.5669214	CES2	up
11756283_s_at	0.6865918	2.93E-05	0.001	-4.9733919	CCAR1	up
11725463_x_at	0.68650334	0.000839	0.0106	-3.7371186	KIAA0892	up
11747183_a_at	0.68587406	0.000989	0.0119	-3.675056	C10orf46	up
11755542_a_at	0.68561055	0.00424	0.0336	-3.1106086	ZNF671	up
11748039_s_at	0.68513885	0.00207	0.0201	-3.3916575	LOC440434	up
11756469_x_at	0.68462583	0.000723	0.00948	-3.7929928	POLR2J2	up
11759864_at	0.68328381	0.00162	0.0169	-3.4871697	ZNF609	up
11716460_x_at	0.68304469	0.00277	0.0248	-3.2784601	TUBA4A	up
11716834_a_at	0.68203482	0.000354	0.00567	-4.060256	BAT2	up
11759835_at	0.68202727	0.000648	0.00877	-3.8341666	PCID2	up
11733938_x_at	0.68004398	0.000631	0.00858	-3.8444173	LYPLA2	up
11717546_s_at	0.67902058	0.00672	0.0466	-2.925392	MPRIP	up
11742666_s_at	0.67898875	0.000951	0.0116	-3.6899299	RPS28	up
11736874_x_at	0.67870289	0.00524	0.039	-3.0261514	ZNF514	up
11725155_at	0.67859404	0.00636	0.0449	-2.9476865	FJX1	up
11754407_a_at	0.67848455	5.63E-05	0.00159	-4.7350913	ZMIZ2	up
11729413_a_at	0.67846303	0.0066	0.046	-2.9326028	LRRC8A	up
11721210_a_at	0.67712894	6.84E-06	0.000376	-5.5040397	SCRIB	up
11754217_x_at	0.67702235	0.00247	0.0228	-3.323029	ACTG1	up
11728262_a_at	0.67669388	0.00329	0.028	-3.2118878	LUC7L	up
11762010_a_at	0.67620204	0.00344	0.0289	-3.1938753	GRAMD1B	up
11758024_s_at	0.67577253	0.00066	0.00887	-3.8274768	TTC31	up
11722120_a_at	0.67495647	0.000374	0.00589	-4.0397069	KNTC1	up
11737952_a_at	0.6737343	0.00597	0.0429	-2.9733936	RALGDS	up
11742537_a_at	0.67346865	0.00285	0.0252	-3.2679827	BAX	up
11718924_a_at	0.67327656	0.000424	0.00645	-3.9925579	WWP2	up
11745361_a_at	0.67143805	0.000497	0.00725	-3.9333729	CRNDE	up
11758573_s_at	0.6713799	0.00266	0.0241	-3.2952274	MORC4	up
11741067_x_at	0.67094604	0.000232	0.00423	-4.2166083	SUMF2	up
11740154_s_at	0.67063097	0.00235	0.022	-3.3436801	ZNF384	up
11716812_x_at	0.66970877	8.15E-05	0.00205	-4.6000726	SIN3B	up
11725633_at	0.66946074	0.00551	0.0405	-3.0057209	MRPS25	up
11744491_x_at	0.66895852	0.00572	0.0415	-2.9910385	SEMA3B	up
11729134_s_at	0.66846822	0.000186	0.00361	-4.2978583	STK24	up
11716342_s_at	0.66834164	0.0025	0.023	-3.3189187	NOMO1	up
11754599_a_at	0.66831008	0.000424	0.00645	-3.9924314	NISCH	up
11763311_a_at	0.66808876	0.00135	0.0149	-3.5562074	CSNK1D	up
11718830_s_at	0.66754799	0.00265	0.0241	-3.295607	EHD1	up
11737635_a_at	0.66742434	0.00197	0.0195	-3.411578	RHOT2	up
11754727_a_at	0.66714532	0.00095	0.0115	-3.6904101	VPS39	up
11743623_x_at	0.66705602	0.00742	0.0499	-2.8848834	DPP9	up
11727997_a_at	0.66673979	0.0041	0.0328	-3.1241383	MYEF2	up
11747258_x_at	0.66659826	0.00468	0.036	-3.0717829	BTNL8	up
11743684_a_at	0.66542542	0.00431	0.0339	-3.1047031	RABGAP1	up
11721445_x_at	0.66486637	0.00025	0.00444	-4.187976	ERBB3	up
11743688_at	0.66379513	0.00258	0.0236	-3.3072415	GLI2	up
11740615_a_at	0.66199223	0.00494	0.0375	-3.0496028	KIAA1267	up
11757578_x_at	0.66191222	0.00291	0.0256	-3.2600287	RHOC	up
11718270_s_at	0.66161839	0.00077	0.00992	-3.7695404	HNRNPUL1	up
11720286_a_at	0.66118853	0.00286	0.0253	-3.2663878	TRAK1	up
11756459_a_at	0.66090686	0.000524	0.00752	-3.9136129	SLC22A18	up
11755912_s_at	0.66046577	0.005	0.0377	-3.0452747	YEATS2	up
11722089_a_at	0.66004874	0.00303	0.0264	-3.2440355	EML3	up
11755465_x_at	0.65948939	0.000103	0.00241	-4.5153959	ZNF517	up
11717871_s_at	0.65924006	0.005	0.0378	-3.0447773	KANK2	up
11728809_a_at	0.65903062	0.00435	0.0342	-3.1004921	COL8A1	up
11754853_s_at	0.65892857	0.000959	0.0116	-3.6866414	PDZK1	up
11756246_s_at	0.65839824	0.00056	0.0079	-3.8889054	TTC28	up
11757740_x_at	0.6568565	0.00512	0.0384	-3.0356407	DULLARD	up
11733252_a_at	0.65533333	0.00683	0.047	-2.9187983	UACA	up
11752222_s_at	0.65455368	0.00163	0.017	-3.4844734	ZNF137	up
11753907_a_at	0.65390823	0.0032	0.0274	-3.2219346	POFUT2	up
11752154_x_at	0.65389494	0.000417	0.00638	-3.9987746	NBEAL2	up
11716214_a_at	0.65333611	0.00108	0.0126	-3.6402787	PRPF3	up
11736808_a_at	0.65319318	4.33E-05	0.00133	-4.8309798	VAV2	up
11746563_x_at	0.65283343	0.00571	0.0415	-2.9912975	FAM65A	up
11717920_a_at	0.65272147	0.00677	0.0468	-2.9224406	YAP1	up
11756624_x_at	0.65191509	0.00114	0.0131	-3.6219346	RABL2A	up
11722044_a_at	0.65146205	0.000188	0.00364	-4.2934805	LOC731602	up
11744090_at	0.65105573	0.0025	0.023	-3.3196546	ZNF397	up
11721050_a_at	0.65088576	0.00438	0.0344	-3.0979853	TUBGCP6	up
11725503_s_at	0.65071838	5.77E-05	0.00162	-4.7259029	TJP1	up
11758483_s_at	0.65033385	0.00597	0.0429	-2.973526	ARRDC4	up
11755818_a_at	0.65030854	9.05E-05	0.0022	-4.5615078	FYCO1	up
11743954_a_at	0.64870175	0.00453	0.0351	-3.0849474	EHBP1L1	up
11732446_x_at	0.64843448	0.0023	0.0217	-3.3510487	RBPMS	up
11744420_at	0.64815207	0.000268	0.00467	-4.1627221	C9orf45	up
11757193_s_at	0.64700631	0.00534	0.0396	-3.0186181	JMJD7-PLA2G4B	up
11745257_a_at	0.64686303	6.86E-05	0.00181	-4.6631274	RBM14	up
11737623_a_at	0.64659476	0.00647	0.0454	-2.9407797	DSTYK	up
11723590_a_at	0.6462796	0.00138	0.0151	-3.5486916	TTC13	up
11748943_a_at	0.64499025	0.00266	0.0241	-3.2950849	CHD4	up
11758711_x_at	0.64490612	0.00141	0.0153	-3.5405405	YWHAZ	up
11737423_a_at	0.64446251	0.00733	0.0495	-2.8898977	NLRP1	up
11726692_at	0.64296768	0.00498	0.0376	-3.0468125	ANGPT1	up
11721628_a_at	0.64286444	0.000516	0.00743	-3.9197081	Septin 6	up
11724773_x_at	0.64255524	0.00156	0.0165	-3.500283	ITIH4	up
11726062_at	0.64213721	0.00541	0.0399	-3.0136724	PTGIR	up
11739233_a_at	0.64082652	0.00169	0.0175	-3.4711374	SAFB2	up
11744097_at	0.64036419	0.00172	0.0177	-3.4641618	KAT2A	up
11717215_a_at	0.63838074	0.000626	0.00853	-3.8472403	ATP9A	up
11748535_x_at	0.63808205	0.000997	0.0119	-3.6718104	TAF11	up
11757892_s_at	0.63794837	0.00145	0.0156	-3.5300536	EXOC1	up
11754810_a_at	0.63767568	0.00234	0.0219	-3.3451565	ITGB5	up
11716268_at	0.63759552	0.00112	0.013	-3.6274539	AK1	up
11759345_at	0.63721566	0.00116	0.0133	-3.6142006	RHOJ	up
11719151_at	0.63601498	0.00515	0.0385	-3.0333777	FAM83H	up
11722678_a_at	0.63578849	0.00143	0.0155	-3.5346535	STEAP3	up
11760911_s_at	0.63451429	0.000635	0.00862	-3.842203	NSUN5P1	up
11717838_a_at	0.63440836	5.14E-05	0.0015	-4.768485	SFRS4	up
11744235_x_at	0.63410866	2.81E-05	0.000972	-4.9884182	TJAP1	up
11754937_a_at	0.63406707	0.00359	0.0299	-3.1767732	GMNN	up
11757190_s_at	0.6333293	0.00149	0.016	-3.5176707	LITAF	up
11757642_a_at	0.63252533	0.00356	0.0297	-3.180182	FHOD1	up
11729256_a_at	0.6325041	0.000381	0.00597	-4.0328412	KIAA1310	up
11759755_x_at	0.63200784	0.000614	0.00842	-3.8544629	DMKN	up
11752125_x_at	0.63140632	0.00114	0.0131	-3.6222719	SRRT	up
11736640_a_at	0.63137358	0.00165	0.0172	-3.4801868	ESRP2	up
11725524_s_at	0.63086536	0.00314	0.0271	-3.2297862	DSG2	up
11724948_at	0.63085782	0.00462	0.0357	-3.076523	CITED4	up
11755102_a_at	0.62991067	0.00193	0.0191	-3.4193664	SELO	up
200083_PM_at	0.62978561	4.91E-05	0.00145	-4.7848522	USP22	up
11721663_a_at	0.62965786	0.000839	0.0106	-3.7372182	HDAC11	up
11729603_a_at	0.62956752	0.00256	0.0234	-3.3104665	MCM7	up
11716861_s_at	0.62941569	0.00169	0.0175	-3.470751	TMEM184B	up
11744507_a_at	0.62888022	0.0034	0.0286	-3.1989478	KLHL3	up
11722858_s_at	0.62878646	0.00397	0.032	-3.1372152	ZNF395	up
11735738_x_at	0.62835228	0.000805	0.0102	-3.7526473	SH2B1	up
11754683_x_at	0.62642088	0.000133	0.00288	-4.4200705	ALS2CL	up
11719050_a_at	0.62619527	0.00193	0.0191	-3.4202048	BTN2A1	up
11725778_a_at	0.6261914	0.00395	0.0319	-3.1394415	PRDM2	up
11719840_at	0.62368466	0.000584	0.00813	-3.8734142	PHLDA3	up
11715966_s_at	0.6234065	0.00017	0.00342	-4.3298637	FAM108A1	up
11756923_s_at	0.62308508	0.00121	0.0137	-3.5972219	MST1	up
11717799_at	0.62267826	0.00382	0.0311	-3.1527152	ZER1	up
11733480_x_at	0.62199535	0.00295	0.0259	-3.2537134	FAM48A	up
11736466_a_at	0.62147572	0.00113	0.0131	-3.6240004	FBXO18	up
11762486_x_at	0.62075251	0.000546	0.00776	-3.8985039	FUT6	up
11715290_s_at	0.62026373	0.00565	0.0412	-2.9960732	CLDN3	up
11735421_a_at	0.61915268	0.00288	0.0254	-3.2631777	NKD2	up
11732370_a_at	0.61819365	6.71E-05	0.00179	-4.6708314	CUX1	up
11728830_a_at	0.61574769	0.002	0.0197	-3.4052048	RAB3IP	up
11740108_a_at	0.61308775	0.00306	0.0266	-3.2398627	BCL7A	up
11737962_a_at	0.61271225	0.00163	0.0171	-3.4836039	AUTS2	up
11754192_s_at	0.61148056	0.000167	0.00336	-4.3380569	SFRS11	up
11755498_s_at	0.61059153	0.00665	0.0462	-2.9298729	ATP6V0E2	up
11722043_a_at	0.61051635	0.00392	0.0318	-3.1418085	THBS3	up
11755483_x_at	0.61013949	0.000197	0.00377	-4.2756264	KLRAQ1	up
11763700_x_at	0.60960963	0.00017	0.00341	-4.3315319	C1orf86	up
11748037_s_at	0.60958848	0.00335	0.0284	-3.2043732	CS	up
11728429_a_at	0.60955059	0.000768	0.00991	-3.7705518	LCOR	up
11726069_a_at	0.6093408	0.00151	0.0161	-3.5148321	PDDC1	up
11725120_a_at	0.60822857	0.00496	0.0376	-3.048117	GATAD1	up
11763336_at	0.60798603	0.000271	0.00471	-4.1582641	DKFZP586I1420	up
11734504_a_at	0.60716571	0.00386	0.0314	-3.1482893	ZNF177	up
11727841_a_at	0.60685579	0.00151	0.0161	-3.5140146	PRKCD	up
11748362_s_at	0.60660487	0.00128	0.0144	-3.5757985	ABCC3	up
11733946_at	0.60513769	0.00474	0.0363	-3.0663265	RAP2B	up
11742929_a_at	0.60381919	0.00493	0.0374	-3.0511077	AP3D1	up
11749572_x_at	0.60376288	0.000805	0.0102	-3.752695	ZNF692	up
11723130_a_at	0.60326167	0.00139	0.0152	-3.545048	ARHGEF7	up
11717290_s_at	0.60264721	0.00232	0.0218	-3.3480866	SQSTM1	up
11724312_a_at	0.60215417	0.00447	0.0349	-3.08957	SH3BP2	up
11737245_x_at	0.60192261	0.00336	0.0285	-3.2027876	AGAP5	up
11724028_a_at	0.60110671	0.00245	0.0227	-3.3266954	HIC2	up
11721250_s_at	0.60069385	0.000158	0.00323	-4.3569864	LOC150776	up
11730218_s_at	0.60040571	0.00391	0.0317	-3.1429608	LASS5	up
11740144_a_at	0.60023105	0.00303	0.0264	-3.243754	CEP164	up
11754704_a_at	0.59936391	0.00692	0.0474	-2.9137518	DNAJC11	up
11723374_at	0.59787274	0.00148	0.0159	-3.5217128	GLI3	up
11744426_x_at	0.59784974	0.0061	0.0436	-2.9647764	KIAA0101	up
11759647_x_at	0.59749488	0.000918	0.0113	-3.7032202	ZC3H7A	up
11749761_a_at	0.59732661	0.00576	0.0417	-2.9884056	FAM113A	up
11754968_a_at	0.59593643	0.00182	0.0184	-3.4410727	PITPNM2	up
11723439_at	0.59501806	0.00316	0.0272	-3.2269539	SRPX2	up
11723284_at	0.59491456	0.000863	0.0108	-3.7265558	REEP6	up
11718188_at	0.59468798	0.000652	0.00879	-3.8320648	FOXJ2	up
11762565_at	0.5946498	0.00244	0.0226	-3.3292512	ANKRD20A5	up
11756448_x_at	0.59413733	0.000357	0.0057	-4.056951	EBNA1BP2	up
11726359_a_at	0.59289817	0.00107	0.0125	-3.6460273	MLL5	up
11740259_s_at	0.59280496	0.000363	0.00577	-4.0504701	STXBP4	up
11739506_a_at	0.59151104	0.00132	0.0146	-3.566569	LONRF2	up
11754848_a_at	0.59103451	0.000234	0.00426	-4.2134938	ZNF169	up
11745971_s_at	0.59047819	0.00105	0.0124	-3.6523173	EIF3B	up
11743522_a_at	0.58995674	0.000547	0.00777	-3.8981235	KDM5A	up
11731710_x_at	0.58990937	0.00137	0.015	-3.5510792	ZNF160	up
11724153_at	0.58924498	0.00304	0.0265	-3.2421505	CELF6	up
11732881_s_at	0.58861463	0.000435	0.00655	-3.9834453	TBX1	up
11734768_s_at	0.58719813	0.000825	0.0104	-3.7437331	THOC2	up
11722248_a_at	0.58699075	0.00128	0.0143	-3.5780233	RASSF1	up
11744315_at	0.58674836	0.00102	0.0121	-3.661974	SGK223	up
11717262_a_at	0.5866799	0.00601	0.0431	-2.9708979	C7orf50	up
11732036_x_at	0.58633117	0.00408	0.0327	-3.1261503	C1QTNF7	up
11715460_a_at	0.58566087	7.66E-05	0.00196	-4.6224831	DHCR24	up
11752630_x_at	0.58540402	0.000116	0.00262	-4.4697291	RBM39	up
11716186_s_at	0.58490089	0.000577	0.00809	-3.8775572	ALCAM	up
11718541_a_at	0.58469188	0.0012	0.0137	-3.600753	MTSS1	up
11732537_x_at	0.58438747	7.14E-05	0.00186	-4.6481571	ZMYND17	up
11744687_x_at	0.58390166	0.00091	0.0112	-3.7063965	ATG4B	up
11763989_at	0.58232066	0.000358	0.00571	-4.0558723	OMG	up
11740370_a_at	0.58231819	0.00353	0.0295	-3.1837895	RASGRP1	up
11728576_a_at	0.58223402	0.000812	0.0103	-3.7494223	PYROXD2	up
11759144_at	0.58222008	0.00077	0.00992	-3.7694032	ZNF710	up
11761181_at	0.58215489	0.00216	0.0207	-3.375193	EXOC4	up
11755643_a_at	0.5821408	0.00281	0.025	-3.2734348	TNS3	up
11754556_x_at	0.58198207	0.000332	0.00543	-4.0836059	EIF2AK4	up
11741180_a_at	0.58135413	0.0056	0.041	-2.9997922	A1BG	up
11725399_s_at	0.58044392	0.00467	0.036	-3.0719904	MLLT1	up
11735723_s_at	0.57983746	0.00138	0.0151	-3.5476929	RBCK1	up
11758035_s_at	0.57953302	0.000412	0.00632	-4.0031536	MAPKBP1	up
11758897_at	0.57863538	0.00433	0.0341	-3.1021639	APOBEC3C	up
11720101_s_at	0.57723508	0.000326	0.00535	-4.0906679	SPIN1	up
11722161_s_at	0.57665381	0.000458	0.00683	-3.9639792	TAF4	up
11754971_a_at	0.5761517	0.00401	0.0323	-3.1329688	TARBP1	up
200033_PM_at	0.57527995	0.000232	0.00424	-4.2155209	DDX5	up
11733046_x_at	0.57487386	0.000198	0.00378	-4.2746753	ABI1	up
11720290_at	0.57446018	0.00419	0.0333	-3.115809	IQCE	up
11733132_at	0.57418908	0.00295	0.0259	-3.2537393	OLFML1	up
11717219_s_at	0.57369191	0.000199	0.00379	-4.2732688	NFIB	up
11722749_at	0.57355405	0.00132	0.0146	-3.5657704	HOOK3	up
11746740_a_at	0.57305577	0.00221	0.021	-3.3669557	CTTN	up
11716569_at	0.57153091	0.00271	0.0244	-3.2881955	NOTCH3	up
11727788_a_at	0.57119122	0.00262	0.0239	-3.3008136	PIGS	up
11746134_s_at	0.57087035	0.00511	0.0384	-3.0359395	NOP56	up
11734824_at	0.56845116	0.00134	0.0148	-3.560779	SPRED1	up
11729737_a_at	0.5681449	0.00374	0.0307	-3.1609649	RCCD1	up
11723936_a_at	0.56760393	0.000108	0.00249	-4.4973459	SNX1	up
11758990_x_at	0.56699288	0.00539	0.0398	-3.014833	SLC9A3R1	up
11717241_a_at	0.56694548	0.0013	0.0145	-3.5721263	MAEA	up
11722527_s_at	0.56641897	0.000183	0.00358	-4.3034013	PTPN21	up
11721547_s_at	0.56628244	0.00458	0.0354	-3.0801208	ZEB1	up
11756122_s_at	0.56612274	0.00105	0.0124	-3.6525639	MLLT4	up
11740134_a_at	0.56603577	0.000309	0.00515	-4.1101656	CALD1	up
11720891_a_at	0.56588875	0.0045	0.035	-3.0872455	USP20	up
11723594_a_at	0.56555737	0.00381	0.0311	-3.1534819	TNK2	up
11733389_a_at	0.56512456	0.00178	0.0182	-3.4499878	DEF6	up
11747470_a_at	0.56468304	0.00196	0.0194	-3.412724	ZNF512	up
11749673_x_at	0.56134267	0.0014	0.0152	-3.5435439	CTNNA1	up
11743116_s_at	0.56130026	0.000172	0.00343	-4.3273471	KPNB1	up
11716871_at	0.56121147	0.00433	0.0341	-3.1027074	GAA	up
11726415_a_at	0.56084909	0.00449	0.0349	-3.0883664	ANKRD6	up
11725125_a_at	0.56024194	0.00401	0.0323	-3.1329034	NEB	up
11758542_x_at	0.5597922	0.000249	0.00443	-4.1897824	ZRSR2	up
11723538_x_at	0.559637	0.00204	0.0199	-3.3983244	C16orf88	up
11745064_a_at	0.55843065	0.00136	0.015	-3.5529641	GNPTAB	up
11755039_s_at	0.55837022	0.003	0.0262	-3.2475145	FBXL2	up
11744176_at	0.5580602	0.00671	0.0465	-2.9259533	PPP1R9B	up
11743415_s_at	0.55793337	0.00526	0.0391	-3.0246969	NDRG4	up
11720551_a_at	0.55769575	0.00208	0.0202	-3.3896095	IFFO1	up
11719234_at	0.55747749	0.00227	0.0215	-3.3561728	RASL12	up
11763783_x_at	0.55481934	0.00451	0.035	-3.0864334	LOC728613	up
11724124_a_at	0.55371922	0.000634	0.00861	-3.8427391	LRDD	up
11726188_at	0.55237325	0.00399	0.0322	-3.1353333	SHISA3	up
11754647_x_at	0.55197657	0.00402	0.0323	-3.1319486	MAN1B1	up
11741293_a_at	0.55191019	0.000295	0.00499	-4.1277946	CHD3	up
11744922_at	0.55186548	0.00135	0.0149	-3.5568158	RPL13P5	up
11717221_s_at	0.55180004	0.00168	0.0174	-3.4737936	PPP3CB	up
11735713_x_at	0.55179959	0.00102	0.0121	-3.662371	CSNK1G2	up
11726483_at	0.55111605	0.00327	0.0279	-3.2137561	ZNF260	up
11741720_s_at	0.55108785	0.001	0.012	-3.6702878	ADAR	up
11719680_x_at	0.54798316	0.00103	0.0122	-3.657906	TNFRSF10B	up
11716685_s_at	0.54796906	0.00121	0.0137	-3.5984159	MYO1D	up
11732362_x_at	0.5479313	0.00245	0.0227	-3.3265063	ZNF44	up
11722452_s_at	0.54792159	0.00366	0.0303	-3.1695644	QKI	up
11719799_a_at	0.54706693	0.00108	0.0126	-3.6419336	MBD4	up
11720872_at	0.54650324	0.00634	0.0448	-2.9489689	INPP5E	up
11723482_s_at	0.54633565	0.00223	0.0212	-3.3633739	TIA1	up
11759861_at	0.5460977	0.000812	0.0103	-3.7493828	ARHGEF10	up
11724429_s_at	0.54415945	0.0064	0.045	-2.9453211	ZNF337	up
11754397_at	0.54138761	0.0032	0.0274	-3.2227036	LOC644538	up
11725989_x_at	0.54124395	0.00033	0.0054	-4.0858902	MMP14	up
11744348_x_at	0.54114409	0.00524	0.039	-3.0265769	COL6A2	up
11728378_a_at	0.54076281	0.00134	0.0148	-3.5603298	EED	up
11718556_s_at	0.54058403	0.00272	0.0245	-3.2856951	CREB3L2	up
11736017_s_at	0.54056423	0.0062	0.044	-2.958315	PXN	up
11728134_a_at	0.54026948	0.00321	0.0274	-3.2216918	ARVCF	up
11717806_a_at	0.53990048	0.000812	0.0103	-3.7496994	KIAA0913	up
11716420_s_at	0.53887399	1.42E-05	0.000621	-5.2363749	SPTBN1	up
11756929_a_at	0.53885681	0.00244	0.0226	-3.3289604	CXXC1	up
11744492_x_at	0.53724802	0.00118	0.0135	-3.6073327	SFRS5	up
11719513_a_at	0.53638453	0.00615	0.0438	-2.9617677	ADAM15	up
11746005_a_at	0.53535787	0.000799	0.0102	-3.7554824	NCRNA00085	up
11760403_at	0.53503495	0.00286	0.0253	-3.2657853	SPTAN1	up
11720394_at	0.53377404	0.00623	0.0442	-2.9564081	RAB11FIP4	up
11723708_at	0.53271293	0.000544	0.00776	-3.8998197	AIFM2	up
11720314_s_at	0.53090209	0.00353	0.0295	-3.1838909	ATP6V0B	up
11753303_a_at	0.53072201	0.00476	0.0364	-3.0647787	TMEM63A	up
11719630_a_at	0.53048652	0.00203	0.0198	-3.3996086	BRD2	up
11719136_at	0.52915302	0.00498	0.0376	-3.047047	THOC1	up
11761978_at	0.52801373	0.00341	0.0287	-3.1978224	ARHGEF12	up
11763513_at	0.52770566	0.0014	0.0152	-3.5438299	NF1	up
11741025_a_at	0.52736312	0.000846	0.0106	-3.7341999	PIP5K1A	up
11757232_at	0.52734722	0.00134	0.0148	-3.5608041	KCNQ1OT1	up
11755614_s_at	0.52724825	0.000834	0.0105	-3.7394806	FERMT1	up
11722507_a_at	0.52720921	0.00566	0.0413	-2.995276	CLIC5	up
11742708_a_at	0.52720728	0.00211	0.0203	-3.3844612	P4HTM	up
11743313_a_at	0.52631813	0.00503	0.0379	-3.0429389	FARP2	up
11725476_at	0.52491126	0.00654	0.0458	-2.9364852	ACAP1	up
11716770_at	0.52485883	0.00101	0.012	-3.6681496	CHERP	up
11719236_a_at	0.52447229	0.00568	0.0413	-2.9940719	INTS1	up
11724636_a_at	0.52409979	0.00713	0.0484	-2.9016525	ABCC10	up
11749193_x_at	0.52405831	0.000726	0.00951	-3.7916676	UBE2L3	up
11722625_a_at	0.52395295	0.00378	0.0309	-3.1566439	FASTKD1	up
11763957_at	0.52389372	0.00138	0.0151	-3.5484436	SCARNA20	up
11730933_a_at	0.52342395	0.00685	0.0471	-2.9177567	AGPAT1	up
11726532_a_at	0.5231695	0.00511	0.0383	-3.0361733	CYTH4	up
11740241_x_at	0.52293708	0.000669	0.00897	-3.8222855	CAPS	up
11729079_s_at	0.52269136	0.00078	0.01	-3.764612	ESRRG	up
11717268_a_at	0.52268594	0.00388	0.0315	-3.1463264	CAMK2G	up
11757469_s_at	0.52010825	8.78E-06	0.000446	-5.4129116	TPP1	up
11754340_a_at	0.51903111	0.00422	0.0334	-3.1128865	ELAC2	up
11748117_a_at	0.51746425	0.00334	0.0283	-3.2060028	FDXR	up
11731489_x_at	0.51671381	0.00208	0.0201	-3.3911885	NUP43	up
11717740_a_at	0.51646593	0.00571	0.0415	-2.9916645	FUCA2	up
11755186_s_at	0.51642071	0.00191	0.019	-3.42343	H2AFJ	up
11721065_at	0.51620347	0.00202	0.0198	-3.4009486	ADCY9	up
11740710_x_at	0.5146119	0.00222	0.0211	-3.3648927	ACAD10	up
11723764_a_at	0.51438902	0.000892	0.011	-3.7141768	MCM3AP	up
11717394_at	0.51426772	0.00346	0.0291	-3.1911426	ARIH2	up
11757888_s_at	0.51362853	0.00432	0.034	-3.103819	HEATR2	up
11718289_a_at	0.51253032	0.00451	0.0351	-3.0862617	APBB3	up
11761064_x_at	0.51232941	0.00541	0.0399	-3.0137309	SPDYE2	up
11727707_a_at	0.51158741	0.00247	0.0228	-3.3229465	BBC3	up
11756803_a_at	0.51116213	0.00209	0.0202	-3.3885219	MS4A14	up
11718025_at	0.51089344	0.00715	0.0486	-2.8999883	IL1R1	up
11717765_a_at	0.51084795	0.000745	0.00969	-3.7817628	MGLL	up
11757207_at	0.51067855	0.00738	0.0497	-2.8875298	CNKSR1	up
11739361_a_at	0.50731749	0.00141	0.0154	-3.5392394	AKAP10	up
11744911_a_at	0.50598581	0.0038	0.031	-3.1542424	RIC3	up
11724373_a_at	0.50469827	0.00378	0.0309	-3.1561718	GSK3A	up
11715449_x_at	0.50434901	0.000546	0.00776	-3.8987137	ERGIC3	up
11720079_at	0.50393338	0.00289	0.0254	-3.2629917	NTRK2	up
11741725_a_at	0.5035975	0.00265	0.0241	-3.2956441	SFRS15	up
11727107_a_at	0.50301603	0.00358	0.0299	-3.1778773	RNASEN	up
11758277_x_at	0.50299959	0.000586	0.00815	-3.8719209	LOC200030	up
11721703_s_at	0.50157926	0.00385	0.0313	-3.1494165	TNRC18	up
11743367_a_at	0.50147917	0.00489	0.0372	-3.0540786	PLCB4	up
11731307_a_at	-0.50033581	0.000751	0.00974	3.7789049	AMHR2	down
11733109_a_at	-0.50041849	0.00547	0.0403	3.0089347	TLK1	down
11743307_a_at	-0.50062053	0.0046	0.0355	3.0786535	COPS4	down
11746417_x_at	-0.50080139	0.00179	0.0182	3.447772	FASTK	down
11715241_s_at	-0.50081183	0.00701	0.0479	2.9084372	LCE1D	down
11718285_s_at	-0.50115783	8.64E-05	0.00213	4.5788169	MRPL45	down
11723800_x_at	-0.50127527	0.00292	0.0256	3.2584058	PYROXD1	down
11724750_at	-0.50142272	0.000889	0.011	3.7155602	CSTF2T	down
11757083_s_at	-0.50146024	0.0036	0.03	3.1754716	CHCHD3	down
11744757_a_at	-0.50154307	0.00239	0.0223	3.3366073	TARS	down
11739073_s_at	-0.50154993	0.00662	0.0461	2.9313637	RPL7L1	down
11730579_a_at	-0.50170955	0.00132	0.0147	3.5643367	HECW2	down
11742692_a_at	-0.50174134	0.00108	0.0126	3.6413661	APRT	down
11721905_a_at	-0.50196114	0.00165	0.0172	3.4800944	PSMA4	down
11723730_at	-0.50207208	0.00419	0.0333	3.1153429	KREMEN1	down
11730670_a_at	-0.50230621	0.000328	0.00539	4.0876379	OPHN1	down
11731070_x_at	-0.50247895	0.00703	0.048	2.9068529	NIT1	down
11755848_a_at	-0.50250659	0.000427	0.00647	3.989948	C17orf51	down
11743996_a_at	-0.5028403	0.000229	0.0042	4.2204339	ACTR1A	down
11763767_at	-0.50341466	0.00568	0.0414	2.9936538	SC4MOL	down
11753974_s_at	-0.50382629	0.000618	0.00847	3.8520688	SNRPG	down
11752746_a_at	-0.50392696	0.000103	0.00242	4.5129972	PFKL	down
11757627_at	-0.50394457	2.38E-05	0.000875	5.0482015	COX17	down
11758726_at	-0.50399097	0.000454	0.00678	3.9671033	ATP5C1	down
11739228_x_at	-0.50404509	0.00112	0.0129	3.6281187	FBXW11	down
11745552_a_at	-0.50410579	0.00236	0.0221	3.3410334	CAB39	down
11724104_s_at	-0.50426324	0.000559	0.00789	3.8898799	SGK3	down
11725641_at	-0.50435297	0.000872	0.0109	3.7225508	EFHD2	down
11751024_a_at	-0.50550179	0.00721	0.0488	2.8969256	XYLB	down
11743334_a_at	-0.50578177	0.00164	0.0171	3.4823453	MRPL35	down
11731305_a_at	-0.50617422	0.00617	0.0439	2.960499	ABCC11	down
11750131_a_at	-0.50655692	0.000104	0.00243	4.5108321	FGD1	down
11749373_a_at	-0.50668654	0.00103	0.0122	3.659562	MTMR10	down
11729142_a_at	-0.50701908	0.00189	0.0189	3.4274412	KDM5C	down
11734793_at	-0.50718036	0.000685	0.00911	3.8136648	SNAPC1	down
11716841_at	-0.50737159	0.00197	0.0195	3.4113784	UBE4A	down
11716868_at	-0.50740823	0.000105	0.00244	4.5066206	UTP18	down
11721265_s_at	-0.50754288	0.000896	0.011	3.7125514	PET112L	down
11756180_a_at	-0.50765389	0.000948	0.0115	3.691042	PHKB	down
11752407_x_at	-0.50780707	0.00198	0.0195	3.4097382	EMX1	down
11754135_a_at	-0.50799884	0.000546	0.00776	3.8985996	H2AFZ	down
11747749_a_at	-0.50810853	0.00132	0.0147	3.5654701	SMARCA2	down
11753326_a_at	-0.50852122	0.00016	0.00327	4.3518548	GPR157	down
11746536_a_at	-0.50866661	0.00225	0.0213	3.3594176	WSB2	down
11748515_x_at	-0.50872104	0.00128	0.0144	3.5755401	SLC35B2	down
11754120_a_at	-0.50881566	0.00259	0.0237	3.305062	ARL5A	down
11722584_a_at	-0.50897737	0.000273	0.00473	4.1556609	CAST	down
11717023_a_at	-0.50921854	0.000675	0.00901	3.8189301	SDF2	down
11740759_a_at	-0.50924705	0.00286	0.0252	3.2666005	VPS13D	down
11716943_at	-0.50946837	0.000619	0.00847	3.8516874	EXOSC5	down
11757753_s_at	-0.50953936	0.000252	0.00446	4.1857114	IPO7	down
11729610_a_at	-0.50967889	0.00568	0.0414	2.9933701	ELMO1	down
11720839_a_at	-0.50973344	0.00173	0.0178	3.4611978	SMNDC1	down
11733587_a_at	-0.50979815	0.00161	0.0169	3.4888695	CR1	down
11730488_at	-0.50991544	0.000251	0.00445	4.1869731	DOK6	down
11747719_a_at	-0.51001911	0.00154	0.0164	3.5056761	KIAA0391	down
11720668_at	-0.5100863	0.00722	0.0489	2.8961997	KAT2B	down
11758717_x_at	-0.51025821	0.000779	0.00999	3.7650976	NDUFA4	down
11754692_a_at	-0.51026336	0.00362	0.0301	3.1736477	AFG3L2	down
11742942_s_at	-0.51041286	1.13E-05	0.000527	5.321792	UBE2D3	down
11732896_a_at	-0.51042786	0.000165	0.00335	4.3409558	HSD11B1L	down
11740976_a_at	-0.51060547	0.00248	0.0228	3.322723	SLAIN1	down
11720627_a_at	-0.5108218	0.00096	0.0116	3.6861881	ATP6V1D	down
11751467_a_at	-0.51088748	0.0041	0.0328	3.1243213	PIGU	down
11717199_a_at	-0.51149353	0.00386	0.0314	3.1483875	POLR1D	down
11750094_x_at	-0.51168414	0.000448	0.00672	3.9719395	TOMM6	down
11750160_a_at	-0.51196807	0.00269	0.0243	3.2901132	LSM14A	down
11759034_at	-0.51216254	0.000909	0.0112	3.7068712	STT3B	down
11748749_a_at	-0.5123572	0.00665	0.0462	2.9296391	GTPBP4	down
11715610_a_at	-0.51254972	0.00138	0.0151	3.5469776	ARPC1A	down
11744023_at	-0.51289389	3.26E-05	0.00108	4.933792	ADAT3	down
11734559_x_at	-0.51294114	0.00136	0.015	3.5535659	ADIPOQ	down
11763303_at	-0.51385636	0.000488	0.00714	3.9408056	PS1TP4	down
11724575_at	-0.51393698	0.00296	0.0259	3.2535061	ECE2	down
11733857_x_at	-0.51414806	0.00568	0.0414	2.9936943	EGLN1	down
11745024_a_at	-0.51415933	0.000631	0.00858	3.8443401	A4GALT	down
11760482_x_at	-0.51420451	0.0041	0.0328	3.1243217	NDUFS7	down
11721612_a_at	-0.51451912	0.000343	0.00555	4.0714422	IPO11	down
11730547_a_at	-0.51483486	0.000238	0.0043	4.2068721	PMVK	down
11720955_x_at	-0.51519219	0.0054	0.0399	3.0139308	CWC22	down
11719287_a_at	-0.51521598	0.00365	0.0302	3.170402	PEX11B	down
11720327_a_at	-0.51531258	3.01E-05	0.00102	4.9631102	POLR2C	down
11730868_a_at	-0.51540012	0.00119	0.0135	3.6047998	MEA1	down
11750215_a_at	-0.51549254	0.000945	0.0115	3.6922863	SLC39A1	down
11744822_a_at	-0.51558193	5.76E-05	0.00161	4.7269513	NDUFB2	down
11744717_a_at	-0.51632816	0.000876	0.0109	3.7207309	C18orf8	down
11743368_a_at	-0.51666904	0.00039	0.00608	4.0239565	RPP14	down
11757658_a_at	-0.51669974	0.000845	0.0106	3.7345372	LZIC	down
11743994_at	-0.51676991	0.000836	0.0105	3.7385531	KCTD5	down
11717343_a_at	-0.51707874	0.00115	0.0132	3.6187114	SUPT4H1	down
11723248_at	-0.51720826	0.000256	0.00452	4.1797474	LRRC40	down
11743916_a_at	-0.51739597	0.00183	0.0185	3.4399182	NPC1	down
11719392_a_at	-0.51755941	0.000206	0.00388	4.2604733	RNF14	down
11755462_a_at	-0.51794937	0.00025	0.00444	4.1888943	TUBGCP4	down
11752041_a_at	-0.51810972	0.00258	0.0236	3.306973	C2CD2L	down
11750681_a_at	-0.51838104	0.00148	0.0159	3.5210388	C5orf41	down
11754981_a_at	-0.51850228	0.000802	0.0102	3.7542094	TIGD6	down
11718782_s_at	-0.51854107	0.00219	0.0209	3.369855	TMED1	down
11754708_s_at	-0.51863553	0.00108	0.0126	3.6430834	LOC253724	down
11718991_a_at	-0.51871553	0.00206	0.02	3.3945046	NDUFB7	down
11757149_at	-0.51950185	0.000246	0.00439	4.1943427	SNORA41	down
11731157_at	-0.51983025	0.000629	0.00856	3.8455141	ERCC4	down
11757712_a_at	-0.51989215	0.0069	0.0473	2.9148417	L3MBTL4	down
11733150_at	-0.51989554	0.00405	0.0325	3.1295892	COX18	down
11758357_x_at	-0.51997765	3.05E-05	0.00103	4.9585284	RPL9	down
11721427_at	-0.52058512	0.00153	0.0162	3.5096881	FZD5	down
11745998_at	-0.52083827	0.00203	0.0198	3.400743	ZNF252	down
11749243_a_at	-0.52110085	0.00144	0.0156	3.5307367	FAM98A	down
11751212_a_at	-0.52149274	0.00211	0.0203	3.3853475	C4orf29	down
11730679_a_at	-0.52164769	1.14E-05	0.00053	5.3164009	ASB7	down
11721423_a_at	-0.52259972	0.000301	0.00505	4.1203142	AMZ2	down
11726252_a_at	-0.52296837	0.00675	0.0467	2.9235507	SLC1A3	down
11760931_x_at	-0.52325825	0.000497	0.00724	3.9339575	AQP3	down
11726147_at	-0.52325848	0.00311	0.0269	3.2333192	C17orf96	down
11717626_a_at	-0.52335887	0.00132	0.0147	3.5643525	NDUFC2	down
11743786_a_at	-0.52336063	0.0038	0.031	3.1547767	THAP9	down
11745183_a_at	-0.52349328	0.00539	0.0398	3.0147715	NAA15	down
11723449_a_at	-0.52383847	0.00512	0.0384	3.0351402	NDUFV3	down
11757725_a_at	-0.52384133	0.000936	0.0114	3.6959444	NHP2	down
11715988_x_at	-0.52391231	0.00519	0.0388	3.0300557	ATP5G1	down
11739132_a_at	-0.52416607	0.000698	0.00923	3.806327	NOL10	down
11735995_a_at	-0.52418488	0.00493	0.0374	3.0510019	USP14	down
11734755_a_at	-0.52440077	0.00397	0.032	3.137089	CCBL2	down
11717587_a_at	-0.52442514	0.00114	0.0131	3.6205096	GC	down
11722422_a_at	-0.52445427	6.16E-05	0.00169	4.7023007	C2orf79	down
11732942_a_at	-0.52448331	0.00366	0.0303	3.169091	RPS26	down
11730220_a_at	-0.52451794	0.00738	0.0497	2.887356	SPG20	down
11751220_a_at	-0.52462225	0.00401	0.0323	3.1329562	BLMH	down
11731819_a_at	-0.52471458	0.0021	0.0202	3.3871444	TBC1D8B	down
11748260_a_at	-0.52494249	0.000296	0.005	4.1261349	ELP3	down
11732283_x_at	-0.5252281	0.00617	0.0439	2.9602592	SLC30A5	down
11716361_a_at	-0.52556326	0.00186	0.0187	3.4328326	FAF1	down
11739856_s_at	-0.52561219	0.00137	0.0151	3.5499324	ODZ2	down
11728040_x_at	-0.5256436	0.000811	0.0103	3.7497812	PRDX5	down
11757382_x_at	-0.5258013	0.000888	0.011	3.7159288	MRPL52	down
11739156_at	-0.52596337	0.0033	0.0281	3.2097813	TMX4	down
11718040_x_at	-0.52610108	0.00115	0.0132	3.6170413	SNRPE	down
11748779_a_at	-0.52636913	0.00588	0.0424	2.9796707	BAT5	down
11725850_at	-0.52649528	0.000115	0.0026	4.4743362	USP48	down
11746946_a_at	-0.52701164	0.000112	0.00255	4.4847124	AGGF1	down
11723651_x_at	-0.52715135	0.00401	0.0323	3.1333501	CIAO1	down
11725449_a_at	-0.52740345	0.000689	0.00914	3.8115787	C2orf49	down
11746452_a_at	-0.52769568	0.00019	0.00367	4.289585	ZHX1	down
11741519_s_at	-0.52805319	0.00602	0.0431	2.9699361	CD14	down
11746187_x_at	-0.5283598	0.00268	0.0242	3.2925229	MRPS18B	down
11764156_s_at	-0.52836619	0.00213	0.0205	3.3810813	TMEM41B	down
11716875_at	-0.5285056	0.00688	0.0472	2.9162267	C14orf142	down
11722288_a_at	-0.52877799	0.00713	0.0484	2.9014431	ZBTB43	down
11756582_a_at	-0.52967217	0.00558	0.0409	3.0009505	TRNAU1AP	down
11730695_a_at	-0.52968944	0.00323	0.0276	3.2192602	TBC1D26	down
11727190_a_at	-0.52969713	0.00172	0.0177	3.4627329	THAP6	down
11722380_at	-0.52979327	0.00339	0.0286	3.1995851	NUDT3	down
11747032_a_at	-0.52980426	3.43E-05	0.00112	4.915669	C20orf54	down
11727846_a_at	-0.52991954	5.62E-05	0.00159	4.7356299	CDKN2AIP	down
11733142_x_at	-0.52993758	0.00581	0.042	2.9844468	IMPA1	down
11733395_a_at	-0.53035152	0.000147	0.00308	4.3829623	PPFIA1	down
11732168_x_at	-0.53035893	0.00186	0.0187	3.4332427	STAG3	down
11744847_at	-0.53069731	9.17E-05	0.00222	4.5567931	PLEKHA5	down
11751144_a_at	-0.53075062	0.00309	0.0267	3.2361556	ERCC8	down
11735868_x_at	-0.53107716	5.24E-05	0.00152	4.7612389	PRB2	down
11732848_a_at	-0.53137758	0.00404	0.0324	3.1301931	PRELID2	down
11720258_a_at	-0.53140108	0.00115	0.0132	3.6171112	TRAPPC6B	down
11723858_a_at	-0.53151834	3.94E-05	0.00124	4.8647794	C14orf104	down
11740877_at	-0.53169792	0.000255	0.0045	4.1814551	GDF7	down
11747382_a_at	-0.53170534	0.00559	0.041	2.9998174	SERGEF	down
11749493_a_at	-0.53232828	0.00313	0.027	3.2313333	GTF2H1	down
11718785_a_at	-0.5324628	0.00385	0.0313	3.1489807	R3HCC1	down
11733459_at	-0.53322731	0.00232	0.0218	3.3487372	PSG6	down
11722911_at	-0.53346786	0.000263	0.0046	4.169896	USP13	down
11729539_a_at	-0.53354989	0.00527	0.0392	3.0240311	IMMP1L	down
11722602_at	-0.53377051	0.00573	0.0416	2.9902856	PLEKHF1	down
11716466_s_at	-0.53380156	0.000837	0.0105	3.7381229	ISCA1	down
11758421_s_at	-0.53392171	0.00281	0.025	3.2726895	PTEN	down
11735920_at	-0.53393067	0.00202	0.0198	3.4014719	MRGPRE	down
11753798_x_at	-0.5344442	0.00101	0.012	3.668025	TSG101	down
11736387_a_at	-0.5345274	0.00132	0.0147	3.565155	ABAT	down
11746790_a_at	-0.53523892	0.000194	0.00372	4.2826327	BECN1	down
11724856_a_at	-0.53564285	0.000103	0.00241	4.514198	CEP63	down
11745391_x_at	-0.53595439	6.48E-05	0.00175	4.6837854	MRPL3	down
11721262_at	-0.53617399	0.000286	0.00488	4.1391741	MRPL50	down
11756633_a_at	-0.53618135	0.00199	0.0196	3.4066662	LIMCH1	down
11716601_a_at	-0.53635253	0.00646	0.0454	2.9415795	KBTBD2	down
11718537_s_at	-0.53637038	0.00505	0.038	3.0407229	FAHD2A	down
11759667_a_at	-0.536475	0.00186	0.0187	3.4328268	TTC17	down
11757028_s_at	-0.5365202	0.00192	0.0191	3.4205544	LOC100287430	down
11745192_a_at	-0.53713941	0.00195	0.0193	3.4161478	EPB41L3	down
11740961_a_at	-0.53758852	0.0056	0.041	2.9993299	CD33	down
200048_PM_s_at	-0.53827246	2.23E-07	3.84E-05	6.778204	JTB	down
11744376_a_at	-0.53862082	0.00246	0.0227	3.3259657	MPI	down
11749590_a_at	-0.53867897	0.00068	0.00907	3.8160467	FN3KRP	down
11741862_x_at	-0.53881222	0.000164	0.00333	4.3434522	AGER	down
11719374_a_at	-0.53890189	0.000592	0.00821	3.868126	EDEM2	down
11735068_a_at	-0.53898551	0.00636	0.0449	2.9476167	CES3	down
11740063_a_at	-0.53913562	0.00641	0.0451	2.944436	CAMK2D	down
11754418_s_at	-0.53927785	4.18E-05	0.00129	4.8436307	G3BP1	down
11735200_a_at	-0.53929824	0.00589	0.0424	2.9789012	N4BP2	down
11755564_x_at	-0.53943663	0.00166	0.0172	3.4774324	CCL3L1	down
11754060_a_at	-0.53968265	0.00411	0.0328	3.1237568	DAD1	down
11738655_a_at	-0.53982086	0.000658	0.00885	3.8288358	FAHD1	down
11728131_at	-0.53988127	0.000112	0.00255	4.48472	EXOC8	down
11753575_at	-0.54002267	0.000336	0.00546	4.0792522	COQ7	down
11750762_a_at	-0.54013681	1.44E-05	0.000625	5.2315204	DHX40	down
11725771_at	-0.54028236	0.00433	0.0341	3.1022914	MIER3	down
11731518_at	-0.54033616	0.00177	0.0181	3.4530174	MFAP3	down
11724531_x_at	-0.54048728	0.00046	0.00685	3.9625326	MBIP	down
11747724_a_at	-0.54092984	0.00023	0.00421	4.2191987	NUDT12	down
11716060_at	-0.54103717	0.00164	0.0171	3.4813937	PRDX4	down
11721184_at	-0.54127833	0.00468	0.036	3.0718318	TSPAN33	down
11754252_a_at	-0.54140051	0.000743	0.00967	3.7829775	5-Mar	down
11751686_a_at	-0.54173842	0.000175	0.00347	4.3208855	WDR77	down
11717422_s_at	-0.54193188	0.000146	0.00306	4.3875034	RBM8A	down
11763960_a_at	-0.54223496	5.51E-05	0.00156	4.7431167	NDUFB3	down
11723647_a_at	-0.54244708	0.000299	0.00504	4.122252	DNAJA2	down
11726472_at	-0.54266722	0.00711	0.0483	2.9025273	TAF5L	down
11719863_a_at	-0.54288756	0.00275	0.0246	3.2820162	TTLL12	down
11744444_a_at	-0.54329044	7.21E-05	0.00187	4.6446475	NDUFB10	down
11724911_a_at	-0.54338884	0.000312	0.00519	4.1061933	TMPRSS2	down
11732170_a_at	-0.54346789	0.00215	0.0206	3.3768814	GRSF1	down
11744385_a_at	-0.54353946	0.00115	0.0132	3.6161436	C16orf91	down
11756414_a_at	-0.54361456	0.000967	0.0117	3.6833636	MRPS18A	down
11719633_a_at	-0.5436618	0.00192	0.0191	3.4205451	KLF4	down
11758871_at	-0.54421996	0.00481	0.0368	3.0603644	NUP88	down
11738029_a_at	-0.54424507	0.000105	0.00244	4.5070226	SERINC4	down
11747113_a_at	-0.54469561	0.00039	0.00608	4.023428	CD160	down
11721106_a_at	-0.54479976	0.00541	0.0399	3.0131308	RAB3GAP1	down
11729171_x_at	-0.54520037	0.00341	0.0287	3.1969562	MKI67IP	down
11724639_a_at	-0.54556562	0.000135	0.0029	4.4164404	PAFAH2	down
11755338_a_at	-0.54574788	0.00206	0.02	3.3948435	SPAG7	down
11739212_a_at	-0.54587763	0.000864	0.0108	3.7260285	C11orf46	down
11715621_at	-0.54597365	0.000103	0.00241	4.5154712	UFC1	down
11742995_at	-0.54610745	0.00153	0.0163	3.5095782	RAB10	down
11739492_a_at	-0.5462304	0.00143	0.0155	3.5344986	MGAT4A	down
11745943_a_at	-0.54630382	7.52E-05	0.00193	4.6294877	C22orf13	down
11728481_a_at	-0.54639	0.00477	0.0365	3.0637404	ZNF181	down
11724482_x_at	-0.54640002	0.00203	0.0199	3.3991013	SHOC2	down
11756159_a_at	-0.54646762	0.002	0.0196	3.4064949	SEC22C	down
11719170_a_at	-0.54660461	0.0019	0.019	3.4250179	IPO4	down
11753808_s_at	-0.54708298	0.0016	0.0168	3.4917832	LOC647302	down
11719636_a_at	-0.54716327	0.000307	0.00513	4.1126156	NUP153	down
11739507_a_at	-0.54742097	0.00527	0.0392	3.0240449	PBX3	down
11758578_s_at	-0.54751734	0.00317	0.0272	3.2259466	AEBP2	down
11721141_x_at	-0.54764468	0.00446	0.0348	3.0908925	TCEA3	down
11739530_at	-0.54770776	0.00337	0.0285	3.2024412	PLGLB2	down
11742713_at	-0.54781299	0.000644	0.00872	3.8367574	TMEM223	down
11720377_s_at	-0.54835607	0.00341	0.0287	3.1973081	SAP30L	down
11746816_a_at	-0.54844022	0.000377	0.00594	4.0362016	PIAS2	down
11725714_a_at	-0.54845976	0.00187	0.0188	3.4310231	RPS14	down
11718414_s_at	-0.54885843	0.000233	0.00425	4.2143466	NONO	down
11720181_a_at	-0.54896015	0.00119	0.0136	3.6039959	DRG1	down
11742903_at	-0.54928621	0.00124	0.014	3.5894402	CETN3	down
11742986_at	-0.54931512	8.88E-05	0.00218	4.5688009	PARK7	down
11742742_a_at	-0.54940589	0.000429	0.00648	3.9886044	SNX2	down
11716285_a_at	-0.54957036	0.00173	0.0178	3.461274	VAMP3	down
11758112_s_at	-0.54961844	0.00282	0.0251	3.2715525	GZF1	down
11744550_x_at	-0.5497117	7.10E-05	0.00186	4.6505958	FAM36A	down
11722057_a_at	-0.54980051	0.00202	0.0198	3.4008516	SNRNP40	down
11756981_s_at	-0.5499878	0.00725	0.049	2.894664	HDAC7	down
11735013_a_at	-0.55013037	0.00331	0.0281	3.2090744	GPR137	down
11744681_a_at	-0.55016811	6.65E-05	0.00178	4.6745138	NT5E	down
11715834_x_at	-0.55043874	0.000212	0.00396	4.2497557	RUVBL1	down
11743579_a_at	-0.55057561	0.00145	0.0156	3.5302932	MRPS6	down
11736209_x_at	-0.55088385	2.04E-05	0.000783	5.1051807	METTL2B	down
11741301_s_at	-0.55098908	0.00054	0.00771	3.9028397	GCOM1	down
11757265_x_at	-0.55143597	0.0023	0.0217	3.3510204	EIF3K	down
11753647_a_at	-0.55154078	6.71E-05	0.00179	4.6710428	DR1	down
11719509_a_at	-0.55179612	0.000698	0.00923	3.8064382	CSRP2BP	down
11756500_x_at	-0.55190438	0.000358	0.00572	4.0554153	DPH5	down
11754718_a_at	-0.55212483	0.00475	0.0364	3.0653638	CCDC47	down
11746316_a_at	-0.55219851	0.00341	0.0287	3.1974411	AARS	down
11744519_a_at	-0.55227113	0.00198	0.0195	3.4094173	POLE2	down
11728208_a_at	-0.55250759	0.000771	0.00993	3.7690328	ISY1	down
11741783_a_at	-0.55252905	0.00355	0.0297	3.1809186	BNIP1	down
11740271_at	-0.55266007	0.000147	0.00308	4.3837901	KIAA1383	down
11746333_a_at	-0.55276585	0.00124	0.014	3.5896242	DENND4C	down
11747378_a_at	-0.55281455	0.00427	0.0337	3.1077003	ATP6AP2	down
11727424_s_at	-0.55308436	0.00234	0.0219	3.3451827	CANX	down
11744082_at	-0.55321428	1.78E-05	0.000721	5.1545378	MRPS31	down
11733003_a_at	-0.55392169	0.0015	0.0161	3.515226	CXCR1	down
11758161_s_at	-0.55420056	0.0056	0.041	2.9996534	MAGEH1	down
11725926_s_at	-0.5545646	0.000273	0.00472	4.1562092	CLIC4	down
11735321_a_at	-0.55497995	0.00128	0.0143	3.5774754	MGAT5B	down
11758936_at	-0.55502083	0.00649	0.0455	2.9398769	HNRNPR	down
11740044_x_at	-0.55510226	0.00664	0.0462	2.9301863	MTFMT	down
11755771_a_at	-0.55545046	0.00651	0.0456	2.9385215	ZNF275	down
11720813_at	-0.55571969	0.000741	0.00965	3.7840694	INTS10	down
11743751_a_at	-0.55588111	0.00675	0.0467	2.9237779	NUDT13	down
11738290_x_at	-0.55599166	0.000551	0.00781	3.8954031	KRTAP10-11	down
11741235_a_at	-0.5561731	0.000982	0.0118	3.6777963	JKAMP	down
11754992_a_at	-0.55625235	0.00655	0.0458	2.9360492	CHD1	down
11725415_a_at	-0.55635325	0.00273	0.0245	3.2841529	USP16	down
11743866_at	-0.55637809	2.30E-05	0.000852	5.0607591	MPHOSPH10	down
11743567_s_at	-0.55643408	0.0042	0.0333	3.1146459	ACBD3	down
11715361_a_at	-0.5567531	0.00154	0.0164	3.5055987	ATP6V0E1	down
11746918_a_at	-0.55682862	0.00179	0.0182	3.4480432	L2HGDH	down
11729186_at	-0.55698066	0.00591	0.0425	2.9778855	PNO1	down
11747038_a_at	-0.55776709	0.000582	0.00811	3.8747081	C12orf72	down
11728649_s_at	-0.55776822	0.00267	0.0242	3.2934501	NUCKS1	down
11762685_x_at	-0.55783298	5.93E-05	0.00165	4.716271	LILRB3	down
11733774_a_at	-0.5582595	0.000129	0.00282	4.4330563	RPL37	down
11753560_s_at	-0.55845078	0.00386	0.0313	3.1485203	RAN	down
11740678_a_at	-0.55881808	0.000193	0.00371	4.2848504	TBXAS1	down
11751727_s_at	-0.55894555	0.00207	0.02	3.3931632	TYW3	down
11722338_at	-0.5589688	0.00148	0.0159	3.5215788	PEX7	down
11751121_a_at	-0.55900126	0.00137	0.0151	3.5498188	LOC652346	down
11747226_a_at	-0.55907569	0.000504	0.0073	3.9285262	ADCY10	down
11727042_s_at	-0.55911329	0.000742	0.00966	3.7835879	C8orf41	down
11718142_a_at	-0.55922317	0.00183	0.0184	3.4408252	TTC27	down
11746245_x_at	-0.55936914	9.87E-05	0.00234	4.5300729	IL17RC	down
11744514_a_at	-0.55965674	0.000268	0.00467	4.1623822	YIPF2	down
11756679_a_at	-0.55980573	0.00395	0.0319	3.1395714	ALDH3A2	down
11755519_x_at	-0.5603873	0.00142	0.0154	3.5379168	TGS1	down
11743102_at	-0.56096852	0.000759	0.00982	3.7751467	PTCD3	down
11738840_a_at	-0.5610465	0.000474	0.00702	3.9512234	NUDT10	down
11715790_a_at	-0.56113729	0.000258	0.00454	4.1772202	MRPL37	down
11716360_a_at	-0.56147252	0.0013	0.0145	3.5713233	CNIH	down
11723026_at	-0.56170293	0.000354	0.00567	4.0601629	FAM26F	down
11739075_a_at	-0.56202751	0.0024	0.0224	3.3350265	NFE2L1	down
11731775_a_at	-0.56222347	7.39E-05	0.00191	4.6355778	EMR1	down
11720426_a_at	-0.56232004	0.000611	0.0084	3.8563259	WDR7	down
11717842_a_at	-0.56250652	0.000384	0.006	4.0300474	ETNK1	down
11755127_a_at	-0.56254156	0.00504	0.0379	3.041551	TMF1	down
11720182_at	-0.56257077	0.000548	0.00778	3.8971441	C17orf71	down
11751802_a_at	-0.56260322	0.00022	0.00407	4.2363479	BFAR	down
11760207_x_at	-0.56264097	0.00144	0.0155	3.532561	RPL37A	down
11729237_a_at	-0.56307483	0.000461	0.00686	3.9619089	MCCC2	down
11715346_at	-0.56313084	0.000988	0.0119	3.6755326	EBI3	down
11721948_a_at	-0.56320568	0.00133	0.0148	3.5615182	RAB3GAP2	down
11731154_x_at	-0.56327451	0.000742	0.00966	3.7834774	MTRR	down
11739778_a_at	-0.56345481	0.000277	0.00477	4.1511715	RAD17	down
11752076_s_at	-0.56429668	0.000219	0.00406	4.2380932	Schr2q13	down
11732582_a_at	-0.56441918	0.00212	0.0204	3.3828271	NUDT22	down
11750949_a_at	-0.56480509	0.000984	0.0118	3.6770852	NMT2	down
11720296_at	-0.56488564	0.00016	0.00327	4.3522861	PLEKHF2	down
11727779_at	-0.56507269	6.75E-05	0.00179	4.6688895	GHITM	down
11718565_at	-0.56508662	0.00484	0.0369	3.0578147	KIAA1147	down
11729784_a_at	-0.56556483	0.000158	0.00323	4.3579001	CMTM2	down
11717511_a_at	-0.56577464	0.00189	0.0189	3.4265121	CIRH1A	down
11716166_x_at	-0.56628099	0.000929	0.0114	3.6988951	NUDC	down
11743050_a_at	-0.56647844	0.000159	0.00325	4.3552603	DNAJC15	down
11752146_a_at	-0.56651059	0.00148	0.0159	3.5216799	SOX5	down
11756392_a_at	-0.56660183	0.00513	0.0385	3.0345136	TRAPPC2L	down
11723580_at	-0.56673494	0.00117	0.0134	3.6096776	LOC221710	down
11763083_x_at	-0.56683805	9.40E-05	0.00226	4.5478466	LSM12	down
11725395_at	-0.56687307	0.00503	0.0379	3.0427751	TWISTNB	down
11717967_x_at	-0.56722282	6.36E-05	0.00173	4.6903946	TYW1	down
11715939_a_at	-0.56767368	0.0011	0.0128	3.6333462	KHDRBS1	down
11733767_a_at	-0.56769584	0.00068	0.00906	3.8164689	LILRA2	down
11722030_a_at	-0.56770504	0.000129	0.00282	4.432368	UBE3C	down
11722795_a_at	-0.56785004	0.00198	0.0195	3.4102151	GDE1	down
11743291_a_at	-0.56788452	9.53E-05	0.00229	4.5427735	GALNT1	down
11719380_a_at	-0.56801292	0.000336	0.00546	4.0786923	THOC7	down
11758005_s_at	-0.56813788	0.000832	0.0105	3.7402158	RANBP2	down
11741153_a_at	-0.56822647	0.00402	0.0323	3.1323173	NCF2	down
11751526_a_at	-0.56832951	0.000994	0.0119	3.673184	WDR1	down
11715499_x_at	-0.56872474	0.00028	0.00481	4.1464568	CBX3	down
11733564_at	-0.56874963	1.15E-05	0.000532	5.3145204	C9orf163	down
11715883_x_at	-0.5687999	0.00031	0.00517	4.1084992	DAP3	down
11745208_a_at	-0.5689565	0.000788	0.0101	3.7606089	SAMD4A	down
11749608_a_at	-0.56903341	0.00267	0.0242	3.2934264	RNF11	down
11751676_x_at	-0.56922219	0.000735	0.0096	3.786917	AK2	down
11726624_a_at	-0.56949868	0.00129	0.0144	3.5738883	CCNG2	down
11757541_x_at	-0.56953198	0.00228	0.0215	3.3547048	TXNDC17	down
11744211_a_at	-0.56967302	0.00609	0.0435	2.96554	RDBP	down
11729245_a_at	-0.56970583	0.000122	0.0027	4.4536566	GGCX	down
11755078_a_at	-0.56973735	0.000201	0.00381	4.268617	TADA2B	down
11726669_s_at	-0.5698915	0.000208	0.00391	4.256611	PPIL4	down
11721530_at	-0.57001261	0.00548	0.0404	3.0078376	ZDHHC2	down
11734746_x_at	-0.57028663	0.00049	0.00717	3.9386174	CDKN2AIPNL	down
11731873_a_at	-0.5706438	0.00224	0.0212	3.3620197	CD209	down
11756835_a_at	-0.57086604	0.000347	0.00559	4.0675861	NUP54	down
11729298_a_at	-0.57091932	0.000698	0.00923	3.8062752	C1orf55	down
11736035_a_at	-0.57097861	3.91E-05	0.00123	4.8675563	EXOSC2	down
11721051_at	-0.5717746	0.00641	0.0451	2.9445406	C5orf51	down
11718666_x_at	-0.57181945	1.32E-05	0.000589	5.2638002	SFRS9	down
11733292_a_at	-0.57183619	0.00379	0.0309	3.1557832	PHF20L1	down
11741436_a_at	-0.57185039	0.000601	0.00829	3.8628088	C13orf1	down
11754797_a_at	-0.57217117	0.00102	0.0121	3.6636759	CHUK	down
11749682_s_at	-0.57227735	0.000705	0.0093	3.8026456	EXOC5	down
11723766_at	-0.5723185	0.00165	0.0172	3.4801867	GFER	down
11733217_s_at	-0.57252549	0.000289	0.00492	4.1352063	USP53	down
11718175_a_at	-0.5726422	0.000558	0.00788	3.8904787	DDX50	down
11727871_at	-0.5726771	0.00221	0.021	3.367522	PPM1K	down
11716890_a_at	-0.5730993	4.89E-05	0.00145	4.7862159	C9orf123	down
11737371_a_at	-0.57354673	0.00247	0.0228	3.3237643	HLCS	down
11722114_a_at	-0.57371245	0.000376	0.00592	4.0375361	RPS6KC1	down
11723916_at	-0.57375148	0.000477	0.00705	3.9492055	EIF2S2	down
11716827_at	-0.57388039	0.00122	0.0138	3.5962302	RPS19BP1	down
11725857_s_at	-0.57409292	0.000155	0.00319	4.3648719	SLC2A13	down
11732514_s_at	-0.5742993	0.000995	0.0119	3.6726631	LYN	down
11749898_a_at	-0.57430652	2.28E-05	0.000845	5.0642876	SCAMP1	down
11734086_a_at	-0.57455309	0.000827	0.0105	3.7426313	GALE	down
11727417_a_at	-0.57460845	5.06E-05	0.00149	4.7742427	ATP5SL	down
11722272_at	-0.57463062	0.00485	0.037	3.0572905	KIAA1826	down
11751172_a_at	-0.57470475	0.00107	0.0125	3.6465781	TRIB3	down
11716717_a_at	-0.57499054	0.00672	0.0466	2.9256028	NINJ1	down
11752870_a_at	-0.57500214	0.00448	0.0349	3.0888	LRRCC1	down
11754034_a_at	-0.57501103	0.00363	0.0301	3.1729511	HRSP12	down
11717526_a_at	-0.57513957	4.08E-05	0.00127	4.8526215	RDX	down
11722204_a_at	-0.57526036	0.0016	0.0168	3.4911179	FBXO22	down
11720609_at	-0.5753728	0.00122	0.0138	3.5963394	PHB	down
11756293_a_at	-0.57548261	0.000194	0.00373	4.2811638	UFSP2	down
11750951_a_at	-0.57549572	9.81E-06	0.000481	5.3722586	TMEM182	down
11735074_at	-0.57551294	0.000567	0.00797	3.8843818	C15orf37	down
11719830_a_at	-0.57565457	0.000542	0.00773	3.9013638	ERCC1	down
11751900_a_at	-0.57632722	0.00189	0.0189	3.4275073	MON2	down
11719678_a_at	-0.57634625	0.000128	0.00281	4.4348331	MED21	down
11749027_x_at	-0.5766641	0.00469	0.036	3.0710328	HERPUD2	down
11728073_a_at	-0.57694724	0.00121	0.0137	3.5976758	ITPRIP	down
11745463_x_at	-0.57715204	0.00613	0.0437	2.9631516	PRDX2	down
11737771_a_at	-0.57715793	0.00209	0.0202	3.3893215	PKIG	down
11751698_a_at	-0.57718713	0.000653	0.0088	3.8315108	EAF2	down
11758127_s_at	-0.5772302	0.000372	0.00588	4.0415773	CHCHD2	down
11730455_a_at	-0.57738553	0.000645	0.00872	3.8363931	SLC35A3	down
11716032_s_at	-0.57748742	0.000488	0.00714	3.9403581	ARF3	down
11752736_x_at	-0.57750061	0.00565	0.0412	2.9956951	CHID1	down
11745579_at	-0.57751943	0.000751	0.00974	3.7788911	TTTY14	down
11748371_a_at	-0.57774375	9.16E-06	0.00046	5.3973118	CYP20A1	down
11728202_a_at	-0.57775329	0.000936	0.0114	3.6959444	DNTTIP2	down
11748577_a_at	-0.57781529	0.00103	0.0122	3.6602577	IFT20	down
11723643_a_at	-0.57806816	0.000561	0.00791	3.8883962	ANXA7	down
11716490_a_at	-0.5781334	0.0025	0.023	3.3192787	SERPINA3	down
11746462_a_at	-0.57813475	0.000457	0.00681	3.9651623	LMO7	down
11747847_s_at	-0.57862452	0.000111	0.00254	4.4872584	MRPS28	down
11753336_a_at	-0.57870875	0.000119	0.00266	4.4608633	NIF3L1	down
11734731_x_at	-0.57926185	0.000146	0.00306	4.3871233	MRPS12	down
11727672_a_at	-0.57942203	0.000252	0.00446	4.1850046	MICAL2	down
11715566_at	-0.57947495	0.00254	0.0233	3.313141	COPZ1	down
11730502_at	-0.57973857	0.000321	0.00529	4.0966762	ARPM1	down
11743882_a_at	-0.57977183	0.00137	0.015	3.5519145	STRN3	down
11725297_a_at	-0.57980091	0.00279	0.0249	3.2762652	MAPRE2	down
11743545_a_at	-0.57986249	0.00441	0.0345	3.0951837	QDPR	down
11758027_s_at	-0.57994021	0.00586	0.0423	2.9808702	HOOK1	down
11752487_a_at	-0.5800293	0.000179	0.00353	4.3118422	SNX25	down
11734544_a_at	-0.5804415	0.000481	0.00709	3.9461353	UBAP1	down
11717314_a_at	-0.58047	0.00172	0.0177	3.4631943	HAUS1	down
11753001_a_at	-0.58062118	0.00675	0.0467	2.9237452	PPARG	down
11718052_a_at	-0.58082277	0.000357	0.0057	4.0567855	TBC1D23	down
11757628_s_at	-0.58099278	0.00672	0.0466	2.9254224	TSPYL2	down
11721070_a_at	-0.58099389	0.000819	0.0104	3.7463208	DEF8	down
11729745_a_at	-0.58106071	0.000845	0.0106	3.734414	DNAJC17	down
11715498_a_at	-0.5813727	0.00028	0.00481	4.1469741	OXA1L	down
11723203_s_at	-0.58137413	0.00245	0.0227	3.326259	MTMR6	down
11748591_a_at	-0.581529	0.0014	0.0153	3.5419474	COPB2	down
11744087_a_at	-0.58176061	0.00462	0.0357	3.0763377	BAT4	down
11739004_x_at	-0.58178535	0.00415	0.0331	3.1197594	HDGF	down
11724675_a_at	-0.58179264	0.00136	0.015	3.5540999	FAM149B1	down
11731424_x_at	-0.58237248	6.17E-05	0.00169	4.7017406	CXCR2	down
11722392_a_at	-0.58258714	0.00079	0.0101	3.7600974	TMEM126B	down
11719490_a_at	-0.58306797	0.00138	0.0151	3.5486945	TMEM189	down
11721608_s_at	-0.58310988	7.00E-05	0.00184	4.6553555	RAPGEF2	down
11751594_s_at	-0.58314294	0.000284	0.00485	4.1418698	SFRS13A	down
11716332_a_at	-0.58324987	0.00218	0.0208	3.3729865	RPL28	down
11750062_a_at	-0.58334242	0.00626	0.0443	2.9542858	UBXN1	down
11746587_a_at	-0.58340001	0.00702	0.0479	2.9079634	TMEM9B	down
11754391_a_at	-0.58372381	0.00218	0.0209	3.3714997	CCDC51	down
11745919_a_at	-0.58377805	0.00332	0.0282	3.2082428	RANBP6	down
11722191_at	-0.58378002	0.00309	0.0267	3.2358988	TTC37	down
11718538_x_at	-0.58379981	0.00298	0.026	3.2497073	FAHD2A	down
11751466_a_at	-0.58446362	0.000182	0.00355	4.3063279	C3orf38	down
11732272_at	-0.5846554	0.00738	0.0497	2.8874694	ANGPTL3	down
11741443_x_at	-0.58469409	0.006	0.043	2.9714127	RBMX	down
11742434_a_at	-0.58513531	0.00113	0.013	3.6259582	LRRC16B	down
11725667_at	-0.58522106	0.000149	0.0031	4.3797559	HS2ST1	down
11742973_at	-0.58524733	0.00187	0.0188	3.4314334	ACAT1	down
11720465_a_at	-0.58557797	0.000288	0.00491	4.1360616	SKIV2L2	down
11729736_a_at	-0.58583374	0.00309	0.0267	3.2359281	JAKMIP2	down
11743851_a_at	-0.5859801	0.00307	0.0266	3.2383677	ZNF146	down
11719571_a_at	-0.58614169	0.00266	0.0242	3.2941367	RCHY1	down
11727821_s_at	-0.58614956	0.000975	0.0117	3.6804995	CISD1	down
11745965_a_at	-0.58632919	0.0021	0.0202	3.3871066	IDH3A	down
11724609_x_at	-0.58650862	0.00142	0.0154	3.5376421	FUZ	down
11749371_a_at	-0.58665763	0.000489	0.00716	3.9394578	CDADC1	down
11751059_x_at	-0.58680603	0.000332	0.00542	4.0838453	PIN1	down
11720865_a_at	-0.58686658	0.00191	0.019	3.4234297	IFT27	down
11755173_a_at	-0.58707403	9.40E-05	0.00226	4.5477369	THG1L	down
11725094_s_at	-0.58751071	2.91E-05	0.000998	4.97599	TTC33	down
11732134_a_at	-0.58761463	1.19E-05	0.000545	5.302504	PLRG1	down
11715230_s_at	-0.58789151	0.000658	0.00885	3.8287195	PARD6A	down
11720882_at	-0.58805343	8.47E-05	0.0021	4.5860135	BOLA1	down
11746296_a_at	-0.58828001	0.000581	0.0081	3.8754711	SNW1	down
11754335_a_at	-0.58833739	0.000792	0.0101	3.7591542	TXNRD3	down
11754268_a_at	-0.58842665	0.00573	0.0416	2.9898711	MED19	down
11740473_a_at	-0.58887822	0.00694	0.0475	2.9123411	CLIP1	down
11717443_s_at	-0.58903987	2.54E-05	0.000909	5.0248528	JAGN1	down
11731034_s_at	-0.58925794	9.83E-06	0.000481	5.3715864	SPTY2D1	down
11720114_a_at	-0.58955236	0.000581	0.0081	3.8754262	UBE2D4	down
11758965_at	-0.58958803	0.000114	0.00259	4.4769923	ATG4C	down
11719661_a_at	-0.58976761	0.000749	0.00973	3.7799033	FAM188A	down
11754070_a_at	-0.58977233	0.00402	0.0323	3.1318329	SSNA1	down
11730787_at	-0.58980445	0.000302	0.00506	4.1191331	KLHL20	down
11741442_s_at	-0.59019936	0.0048	0.0367	3.0616316	RBMX	down
11738018_a_at	-0.59035288	0.000453	0.00677	3.9682747	ARV1	down
11716030_x_at	-0.59060358	0.000196	0.00375	4.278639	NDUFB9	down
11755953_a_at	-0.59088898	0.000549	0.0078	3.8962476	DMRTA1	down
11721166_a_at	-0.59111546	0.00376	0.0308	3.1587872	APOM	down
11755434_a_at	-0.5917263	0.000153	0.00317	4.3688135	PRKACB	down
11755398_a_at	-0.59214892	0.00334	0.0283	3.2053325	USP43	down
11719877_a_at	-0.59251608	0.00358	0.0299	3.1781195	TRPT1	down
11715958_s_at	-0.59298624	0.000577	0.00808	3.8781298	RPL7	down
11755894_a_at	-0.59362556	0.00244	0.0227	3.3279192	MFN1	down
11720638_a_at	-0.5936314	0.00132	0.0146	3.5660228	ACBD6	down
11746188_s_at	-0.59363179	5.88E-05	0.00163	4.7191838	RPL14	down
11726940_a_at	-0.59384696	0.0012	0.0136	3.6031341	SLC7A9	down
11718402_a_at	-0.59437689	0.000219	0.00406	4.2379446	NUDT21	down
11722433_a_at	-0.59450673	0.0027	0.0243	3.2885886	PEX16	down
11719080_a_at	-0.59481969	0.00127	0.0142	3.5809146	CDC5L	down
11728463_a_at	-0.59490883	2.29E-06	0.00018	5.9059189	ZNF562	down
11721843_a_at	-0.59515485	0.00581	0.042	2.9846818	ATL3	down
11734716_at	-0.5952093	0.00394	0.0319	3.1401136	CBLL1	down
11741192_a_at	-0.59627116	5.61E-05	0.00159	4.7364591	RBKS	down
11758018_s_at	-0.59676791	3.00E-04	0.00505	4.1206106	UBR3	down
11733422_a_at	-0.59679808	0.000573	0.00804	3.8802735	LRRFIP2	down
11725315_x_at	-0.5969448	0.00218	0.0208	3.3722291	PRELID1	down
11749472_a_at	-0.59701898	0.000322	0.00531	4.0946689	CALM1	down
11715635_x_at	-0.59755482	3.41E-06	0.000241	5.7595767	TMEM14C	down
11722222_at	-0.59778669	0.00397	0.032	3.1371281	TMEM160	down
11720184_x_at	-0.59807727	2.65E-05	0.000937	5.0102513	EEF1B2	down
11763335_a_at	-0.59830766	0.000578	0.00809	3.8770163	MDH2	down
11720639_a_at	-0.59839509	9.91E-05	0.00235	4.5285293	MRPS27	down
11717831_a_at	-0.59843651	0.00181	0.0183	3.4445556	EIF4E2	down
11725726_a_at	-0.59877746	0.00336	0.0284	3.2033008	C1orf56	down
11719184_a_at	-0.59898855	0.000838	0.0105	3.7378694	ECD	down
11758856_s_at	-0.59901157	0.00541	0.0399	3.0132238	ZNF689	down
11718861_a_at	-0.59915834	0.00305	0.0265	3.2413578	HCK	down
11721801_at	-0.59920509	0.00119	0.0135	3.6057828	ARL8B	down
11727719_a_at	-0.59922142	0.000525	0.00753	3.913016	BCAP29	down
11728808_at	-0.59936969	0.000119	0.00266	4.4605517	CHAC2	down
11715616_a_at	-0.59951011	0.000317	0.00525	4.1007983	NDUFAB1	down
11739500_a_at	-0.59954457	0.000765	0.00988	3.7719962	C14orf153	down
11724125_at	-0.60027599	0.00028	0.00481	4.1461276	HSPB9	down
11743267_at	-0.6003476	3.51E-05	0.00114	4.9073148	C4orf52	down
11728880_s_at	-0.60035979	0.00166	0.0172	3.4778926	PPP3R1	down
11720535_a_at	-0.60036885	0.00705	0.048	2.9059054	MMAB	down
11727273_a_at	-0.60055365	0.00314	0.0271	3.2297353	SHROOM2	down
11747279_x_at	-0.60067603	0.00058	0.0081	3.8758811	DHFR	down
11749819_x_at	-0.60089931	0.0056	0.041	2.9995594	CNOT8	down
11728430_a_at	-0.60154536	0.0021	0.0203	3.3859882	HEY2	down
11725734_a_at	-0.60159878	2.68E-05	0.000945	5.0054889	NFYA	down
11739083_a_at	-0.60171588	0.00466	0.0359	3.0730042	SLC39A14	down
11727785_s_at	-0.60187195	6.34E-06	0.000357	5.5319367	CACYBP	down
11731449_s_at	-0.60197151	5.08E-06	0.000312	5.612934	SEC62	down
11749114_x_at	-0.60200125	0.000192	0.00369	4.2863933	DLG1	down
11746183_a_at	-0.60250596	6.99E-06	0.000381	5.4963779	RNF6	down
11752108_a_at	-0.60271424	8.25E-05	0.00207	4.5955205	SAPS3	down
11751598_a_at	-0.6028033	0.00228	0.0215	3.3549293	DPP7	down
11716197_a_at	-0.60286235	0.000432	0.00652	3.9856754	ADIPOR2	down
11718015_a_at	-0.60286512	0.00123	0.0139	3.5916108	ZMAT5	down
11753310_x_at	-0.6031652	0.000621	0.00849	3.8502087	NARF	down
11739068_a_at	-0.60329031	0.00283	0.0251	3.270088	KIFAP3	down
11746646_a_at	-0.60343197	2.91E-05	0.000998	4.9758136	DDX59	down
11728086_a_at	-0.60364851	6.16E-05	0.00169	4.7020396	FAM179B	down
11735618_a_at	-0.60372756	0.000157	0.00322	4.359417	UHRF1BP1L	down
11753421_a_at	-0.60374406	0.000176	0.00349	4.3184208	CITED2	down
11726475_a_at	-0.60403522	0.00191	0.019	3.4239965	TMEM52	down
11750309_a_at	-0.60442321	0.00218	0.0208	3.3726846	ERI2	down
11736619_a_at	-0.60474407	0.0014	0.0152	3.5432831	ALDH5A1	down
11748536_a_at	-0.60484872	3.27E-05	0.00108	4.9333783	DIMT1L	down
11748956_x_at	-0.60486403	4.47E-05	0.00136	4.8195675	IFT88	down
11725788_a_at	-0.6050511	0.000131	0.00285	4.4271367	CENPN	down
11723080_at	-0.60535121	0.000293	0.00497	4.1297125	C2orf47	down
11716311_x_at	-0.60536862	1.68E-05	0.000696	5.1762777	LSM3	down
11746185_a_at	-0.60542089	0.000235	0.00428	4.2107455	KIF5B	down
11715574_a_at	-0.60550004	0.00482	0.0368	3.0593822	KDELR2	down
11739345_x_at	-0.60573018	0.00133	0.0148	3.5615698	CLGN	down
11743517_a_at	-0.60573752	0.00114	0.0131	3.6223486	NNT	down
11752609_a_at	-0.60610107	0.000643	0.00871	3.8373836	OSBPL2	down
11737948_a_at	-0.60618664	0.00557	0.0408	3.0016479	C5	down
11743691_a_at	-0.60632254	0.000123	0.00273	4.4480783	MRPL30	down
11717452_x_at	-0.60636347	0.000716	0.0094	3.7970165	NEK7	down
11741550_a_at	-0.60666133	0.0028	0.0249	3.2753321	OSBPL6	down
11731853_x_at	-0.60672864	1.40E-05	0.000615	5.2417266	PPA2	down
11726834_a_at	-0.60697585	5.83E-05	0.00163	4.7222419	DNAJC21	down
11722249_s_at	-0.60754553	0.00619	0.044	2.9592408	C10orf11	down
11718989_s_at	-0.60783125	0.0015	0.016	3.5168883	OS9	down
11749728_a_at	-0.60788713	0.000199	0.00379	4.2730775	KIAA1715	down
11717351_s_at	-0.60810972	5.20E-06	0.000317	5.6043167	RPRD1A	down
11747611_a_at	-0.6083453	4.81E-05	0.00143	4.7924852	TMCO6	down
11717540_a_at	-0.60845084	0.0016	0.0168	3.4911411	RYBP	down
11715899_a_at	-0.60874605	0.00209	0.0202	3.3887903	SUCLG1	down
11735630_a_at	-0.60879557	0.0049	0.0372	3.0532502	CLP1	down
11756429_x_at	-0.60891414	1.25E-05	0.000565	5.2825872	OSTC	down
11722836_a_at	-0.60934401	0.000145	0.00305	4.3890103	FUBP1	down
11739182_s_at	-0.60943482	0.00155	0.0165	3.5026794	MTRF1L	down
11723970_at	-0.6095943	0.000276	0.00476	4.152612	MAPKAPK5	down
11747162_a_at	-0.60967786	0.000624	0.00852	3.8482468	FLT1	down
11737042_s_at	-0.60982822	0.000583	0.00812	3.8742144	PHLDB2	down
11721137_a_at	-0.60992228	0.000132	0.00286	4.4241205	LSM6	down
11717058_x_at	-0.61033103	0.000525	0.00753	3.9129778	RPL5	down
11742119_a_at	-0.61044556	0.00014	0.00298	4.4022168	NFYC	down
11756318_x_at	-0.61062657	1.71E-05	0.000702	5.170528	TRA2B	down
11729659_s_at	-0.61073804	0.000101	0.00238	4.5221096	TMEM69	down
11743584_a_at	-0.61081377	3.72E-05	0.00119	4.8857034	SLMO2	down
11743465_a_at	-0.61106697	0.000264	0.00461	4.1689188	TNPO3	down
11731506_a_at	-0.61118492	0.000482	0.0071	3.9446892	RAD23B	down
11724289_at	-0.61128101	0.00286	0.0252	3.2666885	C17orf61	down
11727377_a_at	-0.61141238	0.000908	0.0112	3.7072003	TBC1D15	down
11722213_at	-0.61147695	0.00295	0.0259	3.2538278	NPM3	down
11729149_a_at	-0.61188039	0.000401	0.0062	4.0136977	MRPS23	down
11715399_at	-0.61196478	0.00557	0.0408	3.0016828	SLC25A5	down
11748826_a_at	-0.61231715	0.000374	0.00589	4.0397432	PACSIN3	down
11751386_x_at	-0.61244765	0.000269	0.00468	4.1609886	RPE	down
11719355_s_at	-0.61256469	0.000258	0.00454	4.1767484	SH3BP5	down
11728899_a_at	-0.61270691	0.000287	0.0049	4.1378064	ARHGAP6	down
11724643_at	-0.61272487	0.000746	0.00969	3.7815255	SPOPL	down
11724546_at	-0.61285819	0.00174	0.0179	3.4586776	HCFC2	down
11733348_s_at	-0.61290969	1.61E-05	0.000677	5.1924379	CNOT7	down
11755534_a_at	-0.61295993	2.78E-05	0.000969	4.9919307	ADCY7	down
11729162_x_at	-0.61298074	0.00277	0.0248	3.2784871	RPF2	down
11751331_a_at	-0.6134445	0.000888	0.011	3.7157376	DEPDC6	down
11733108_at	-0.61361976	0.0071	0.0483	2.9030966	GNAQ	down
11736617_at	-0.61374072	0.0024	0.0223	3.3354509	AVPR1A	down
11739103_a_at	-0.61387659	1.05E-05	0.000505	5.3470969	TMEM33	down
11728249_a_at	-0.61392938	8.14E-05	0.00205	4.6004865	TSFM	down
11743615_s_at	-0.61442481	7.96E-05	0.00201	4.6086882	USP47	down
11724587_a_at	-0.61446258	1.36E-05	0.000602	5.2519954	SYT1	down
11750667_a_at	-0.61450602	1.56E-05	0.000665	5.2037245	RRM1	down
11731472_a_at	-0.6146325	0.00263	0.0239	3.299699	TMEM70	down
11726369_at	-0.61474051	0.00435	0.0342	3.1006708	BACH1	down
11740095_a_at	-0.61502088	0.00437	0.0343	3.0993411	LRRC2	down
11720658_a_at	-0.61542284	0.000101	0.00238	4.5229394	SH3BP4	down
11723652_a_at	-0.61559065	0.000488	0.00714	3.9403887	MUT	down
11750359_x_at	-0.61566214	0.000298	0.00503	4.1234478	CD68	down
11720429_at	-0.61586125	0.001	0.012	3.6698971	CDC40	down
11724669_a_at	-0.61598915	3.64E-06	0.000249	5.7354772	MRPS22	down
11754049_a_at	-0.61644285	8.46E-05	0.0021	4.5863237	CCDC91	down
11720636_s_at	-0.6170444	0.000381	0.00597	4.0328934	ISCA2	down
11730451_at	-0.61706692	8.22E-06	0.000426	5.4367619	C6orf57	down
11739833_a_at	-0.61841232	2.51E-05	0.000901	5.0295437	MOBKL3	down
11750992_x_at	-0.61847731	0.0017	0.0175	3.4683635	SHMT2	down
11742855_at	-0.61869931	0.000305	0.00511	4.1146126	ASNSD1	down
11723413_at	-0.6190546	0.000765	0.00988	3.7720924	CYP17A1	down
11724683_a_at	-0.61988511	0.00664	0.0462	2.9302673	CD300A	down
11733029_x_at	-0.6200416	0.00106	0.0124	3.6504982	AIDA	down
11721443_a_at	-0.62089904	0.00471	0.0362	3.0688028	RNASEH2C	down
11747685_a_at	-0.62156145	0.000133	0.00288	4.4206895	ARFIP2	down
11743568_a_at	-0.62158586	0.000961	0.0116	3.6859894	LPHN2	down
11743172_a_at	-0.62178328	0.000184	0.00359	4.3017101	SLCO4A1	down
11748211_a_at	-0.62179168	1.92E-05	0.000758	5.1264298	OSBPL9	down
11718412_at	-0.62209095	0.000296	0.005	4.126711	GPKOW	down
11742726_a_at	-0.62212001	0.000193	0.00371	4.2836879	TMEM87A	down
11760959_a_at	-0.62238733	0.000379	0.00595	4.0343711	RABGAP1L	down
11742024_a_at	-0.6224588	0.00413	0.033	3.1212985	TBL1X	down
11741044_a_at	-0.62259696	0.00617	0.0439	2.9601442	PLS1	down
11753378_a_at	-0.62294742	0.000342	0.00553	4.0730515	CDK4	down
11757082_s_at	-0.62321473	0.000294	0.00498	4.1286394	TMEM167A	down
11715864_a_at	-0.62321524	0.00128	0.0144	3.5757489	PTPLAD1	down
11733732_a_at	-0.62332926	9.90E-05	0.00235	4.5288077	GFOD2	down
11721313_a_at	-0.62392727	0.00123	0.0139	3.5927177	ESYT2	down
11717085_a_at	-0.62405234	0.000751	0.00974	3.7791299	PRPS1	down
11718324_s_at	-0.62420193	0.00296	0.0259	3.2535308	SESN2	down
11721026_a_at	-0.6244597	0.00621	0.0441	2.9576579	OCEL1	down
11717038_a_at	-0.62510538	0.000155	0.00319	4.363809	RNF13	down
11723518_at	-0.6252464	1.00E-06	9.84E-05	6.2129072	ELAC1	down
11744151_x_at	-0.62525942	0.000234	0.00426	4.2132733	LPIN2	down
11734670_at	-0.62528502	0.000129	0.00282	4.4320328	KPNA1	down
11733370_a_at	-0.62532767	0.00604	0.0432	2.9687965	PSME1	down
11748841_a_at	-0.62560066	0.00329	0.028	3.2111798	SAMHD1	down
11721635_a_at	-0.62561261	0.000258	0.00454	4.1768132	DERL1	down
11722085_a_at	-0.62564873	0.00136	0.015	3.5533277	PDCD2L	down
11758080_s_at	-0.62579632	0.000332	0.00542	4.0840323	PPP1R15B	down
11758072_s_at	-0.62597842	0.000177	0.0035	4.3161496	TMEM161B	down
11725833_a_at	-0.62603617	0.00225	0.0213	3.3596163	ALKBH1	down
11756462_s_at	-0.62607602	0.00289	0.0254	3.2629379	C21orf59	down
11759202_s_at	-0.62635044	2.80E-05	0.000972	4.9897892	C9orf41	down
11731619_x_at	-0.626661	0.000728	0.00954	3.7904986	SP3	down
11753512_s_at	-0.62712375	0.000433	0.00653	3.9850645	DNAJB6	down
11753492_a_at	-0.62729598	0.000126	0.00278	4.4408507	NUP37	down
11721285_a_at	-0.62734902	0.00146	0.0157	3.5276981	TBPL1	down
11747488_a_at	-0.62741458	0.00018	0.00353	4.3105776	TMX2	down
11727774_a_at	-0.6275919	0.000146	0.00306	4.3862825	ARL13B	down
11724001_a_at	-0.62771426	0.00025	0.00444	4.1883513	LNP1	down
11730749_a_at	-0.62878713	5.35E-05	0.00154	4.7533791	CRNKL1	down
11727920_a_at	-0.62880941	0.000141	0.00299	4.4000322	OSTF1	down
11731203_a_at	-0.62884491	3.29E-05	0.00108	4.9312481	TOR1AIP2	down
11721117_at	-0.62890744	0.00256	0.0235	3.3090425	SPCS3	down
11726739_x_at	-0.62899742	0.000135	0.0029	4.4159579	EARS2	down
11736269_a_at	-0.62948869	0.0017	0.0175	3.468482	RPAIN	down
11718863_at	-0.62962751	0.000545	0.00776	3.899161	SEC63	down
11722366_a_at	-0.6297868	0.006	0.043	2.9717502	HIRIP3	down
11750293_a_at	-0.62980423	0.00291	0.0256	3.2594358	RAD51C	down
11753484_x_at	-0.62990441	2.22E-05	0.000833	5.0741589	KLRD1	down
11737565_a_at	-0.63004985	0.000736	0.00961	3.7866195	DHPS	down
11728483_at	-0.63012246	0.000218	0.00406	4.2382816	ZNF181	down
11718661_at	-0.63052429	0.000476	0.00704	3.9498322	NENF	down
11731149_a_at	-0.63053806	6.27E-05	0.00171	4.6956244	APOOL	down
11729316_a_at	-0.63073375	0.0021	0.0202	3.3870354	ISOC2	down
11722629_a_at	-0.63076991	0.000264	0.00462	4.1679503	NGDN	down
11742824_a_at	-0.63109382	0.000151	0.00314	4.3741993	TMEM199	down
11726602_at	-0.63111778	2.51E-05	0.000901	5.0296839	DARS2	down
11751241_a_at	-0.6311651	0.000836	0.0105	3.7383429	STBD1	down
11759447_at	-0.63163004	0.000487	0.00714	3.9410944	GJC3	down
11717588_at	-0.63218242	0.00037	0.00586	4.043213	CLPP	down
11720651_x_at	-0.63231401	0.00273	0.0245	3.2849013	DUSP23	down
11723610_at	-0.63264488	4.57E-05	0.00138	4.8111882	HABP2	down
11724973_a_at	-0.6326913	0.000138	0.00296	4.4064497	MYRIP	down
11725037_a_at	-0.63272622	0.00204	0.0199	3.3986266	SEC23IP	down
11740006_a_at	-0.63273811	0.000438	0.0066	3.9803678	KIAA0895	down
11731426_s_at	-0.63283465	0.000261	0.00458	4.1727561	CXCR2	down
11721788_at	-0.63365969	0.00141	0.0153	3.5405865	C1orf226	down
11720878_at	-0.63367374	0.00116	0.0132	3.6159189	ABTB2	down
11723204_a_at	-0.63406325	0.000126	0.00277	4.4413474	NOL7	down
11722906_a_at	-0.63416251	0.00189	0.0189	3.427246	MIA3	down
11716712_s_at	-0.63417195	0.00678	0.0468	2.922048	TCEAL8	down
11753340_a_at	-0.63433372	0.00101	0.0121	3.6655485	ICAM2	down
11754286_a_at	-0.63434785	0.000314	0.00521	4.1037567	BCL7B	down
11749470_a_at	-0.63443146	4.74E-05	0.00142	4.7976525	TRPM8	down
11721085_a_at	-0.63464506	0.000425	0.00645	3.9918493	TRIM37	down
11722877_a_at	-0.63466473	0.00246	0.0228	3.3249136	NDUFAF1	down
11730659_s_at	-0.63467534	6.98E-05	0.00183	4.6566772	OXSM	down
11757361_x_at	-0.63481397	2.49E-05	0.000896	5.0329515	PSMA2	down
11751324_x_at	-0.63502762	0.000209	0.00392	4.2547454	HARS	down
11720951_a_at	-0.63583522	0.000872	0.0108	3.7226984	DCUN1D4	down
11753335_a_at	-0.63595328	0.000131	0.00285	4.4257194	TMEM177	down
11747353_a_at	-0.63600898	0.00137	0.015	3.5515055	CUL1	down
11748729_s_at	-0.63613518	4.67E-06	0.000294	5.6442515	CDC14B	down
11720511_a_at	-0.6363459	0.00223	0.0212	3.3638685	CARHSP1	down
11715544_a_at	-0.63739906	0.000624	0.00851	3.84849	TMED10	down
11751697_a_at	-0.63761077	9.73E-06	0.000479	5.3754027	NAA50	down
11745507_a_at	-0.63776364	0.00234	0.022	3.3443678	7-Mar	down
11757022_x_at	-0.63791746	0.000131	0.00285	4.4261273	TFPI2	down
11720643_a_at	-0.63795553	0.00459	0.0355	3.078886	IVD	down
11751057_a_at	-0.63813079	0.000262	0.00459	4.1706272	SH2D4A	down
11721328_a_at	-0.63847033	0.00168	0.0174	3.4735771	RNGTT	down
11756268_a_at	-0.63853395	0.000242	0.00435	4.2006085	FBXO4	down
11759540_a_at	-0.63895161	0.000915	0.0112	3.7045787	RPL35A	down
11717654_a_at	-0.6394248	6.35E-05	0.00173	4.6911255	MTCP1	down
11716919_a_at	-0.6395995	0.000265	0.00462	4.166749	PDIA5	down
11753750_x_at	-0.64002457	5.75E-06	0.000334	5.567872	SUMO2	down
11724765_a_at	-0.6404189	0.000186	0.00361	4.2984521	FASTKD2	down
11732216_s_at	-0.64064087	0.00272	0.0244	3.2859731	PEF1	down
11719600_a_at	-0.64072643	0.00141	0.0153	3.5403871	HOMER2	down
11758135_s_at	-0.64081153	0.00328	0.028	3.2122243	C14orf2	down
11736766_at	-0.64168314	0.00011	0.00252	4.4909175	C14orf28	down
11727701_a_at	-0.64204312	1.12E-05	0.000522	5.3254617	FAM185A	down
11736289_a_at	-0.64204436	0.00035	0.00563	4.0640185	PTPRG	down
11717094_x_at	-0.64302606	1.44E-05	0.000625	5.2315605	TCTA	down
11746950_a_at	-0.64305255	0.000221	0.00409	4.2348492	NUPL2	down
11729387_x_at	-0.64326534	0.00682	0.047	2.9195721	RPL31	down
11740985_a_at	-0.64328847	7.27E-05	0.00188	4.6418081	NRD1	down
11722472_a_at	-0.64352609	0.00337	0.0285	3.2013988	PEG3	down
11727833_at	-0.64361128	0.000593	0.00821	3.8677285	WDR43	down
11748683_x_at	-0.64388147	2.39E-05	0.000875	5.0480382	NXN	down
11758562_s_at	-0.6441151	0.000638	0.00866	3.8403256	C1GALT1	down
11758026_s_at	-0.64411803	1.93E-05	0.000758	5.1254658	SLC35A5	down
11749798_a_at	-0.64413611	0.000456	0.0068	3.9656703	GNAI1	down
11736452_at	-0.64446239	3.97E-06	0.000263	5.7034134	SRFBP1	down
11748851_a_at	-0.64478223	0.000257	0.00453	4.1779723	UCK1	down
11723656_s_at	-0.64480266	0.000283	0.00485	4.1426752	DDX19A	down
11756925_a_at	-0.64482385	4.88E-06	0.000303	5.6279138	EIF2C3	down
11724634_s_at	-0.64502811	1.25E-06	0.000114	6.130632	ABCB10	down
11725392_a_at	-0.64517138	0.00145	0.0156	3.5301256	MAK16	down
11722862_x_at	-0.64517259	0.00146	0.0157	3.5263646	TRIM2	down
11729244_a_at	-0.6452906	0.00209	0.0202	3.3880211	DDX18	down
11756937_s_at	-0.64529792	0.00108	0.0126	3.6423736	RSC1A1	down
11746820_a_at	-0.64544976	0.000161	0.00328	4.3500668	SMAD2	down
11724529_s_at	-0.6454979	0.00445	0.0347	3.0920812	FBXO8	down
11726321_a_at	-0.64560665	0.000504	0.0073	3.9282984	ERO1L	down
11724998_a_at	-0.64622339	6.76E-06	0.000374	5.508755	CD86	down
11757075_s_at	-0.64626105	0.00367	0.0303	3.1685031	RPL15	down
11741214_x_at	-0.646358	0.00298	0.026	3.2505109	SSU72	down
11727805_a_at	-0.64645387	8.80E-06	0.000447	5.4120263	UBE2W	down
11716694_at	-0.64734748	0.000129	0.00283	4.4310082	TSPAN6	down
11737902_x_at	-0.64734771	3.00E-05	0.00102	4.9650057	METTL5	down
11753773_x_at	-0.6478419	0.000126	0.00278	4.440189	LOC653566	down
11728460_at	-0.64804491	8.16E-05	0.00205	4.5995236	HSCB	down
11720674_a_at	-0.64818253	0.000514	0.00741	3.9211923	PPM1A	down
11755023_a_at	-0.64831416	0.000169	0.0034	4.3319676	RER1	down
11724288_a_at	-0.64854031	1.03E-05	0.000498	5.3542168	PRMT10	down
11755935_a_at	-0.64876327	0.00378	0.0309	3.156444	MYL5	down
11721076_at	-0.64888708	3.30E-05	0.00109	4.9296735	MTCH2	down
11741594_a_at	-0.64914309	0.00236	0.0221	3.3418167	LST1	down
11760048_at	-0.64917065	0.0026	0.0237	3.3044343	C6orf123	down
11718166_a_at	-0.64933637	0.00383	0.0312	3.1508748	RBL2	down
11752732_x_at	-0.64947194	8.57E-05	0.00212	4.5815543	DUS4L	down
11743923_at	-0.64965278	0.00223	0.0212	3.3628862	TCFL5	down
11741099_a_at	-0.64984222	0.00296	0.0259	3.2528474	TP53BP2	down
11747464_a_at	-0.64988067	0.000831	0.0105	3.7406853	SERINC3	down
11743683_a_at	-0.65097472	7.48E-05	0.00192	4.6315645	HIAT1	down
11761473_a_at	-0.65168219	1.43E-05	0.000621	5.234885	FLJ42289	down
11721472_a_at	-0.6518059	6.15E-05	0.00169	4.7030191	HCCS	down
11716014_a_at	-0.6519925	0.000153	0.00316	4.3697224	SERPINF1	down
11728199_s_at	-0.65236877	1.12E-06	0.000106	6.1718924	LOX	down
11743694_at	-0.65236913	0.000671	0.00899	3.8212758	H2AFV	down
11725108_a_at	-0.65238378	0.000413	0.00633	4.0021811	POLR3GL	down
11723671_x_at	-0.65240442	9.57E-06	0.000473	5.3812453	BNIP2	down
11728222_a_at	-0.65242085	0.00119	0.0135	3.6062121	TRAPPC3	down
11731477_at	-0.65280301	0.00436	0.0343	3.0995249	CHMP1B	down
11759687_a_at	-0.652828	0.000837	0.0105	3.7383128	SNAPC5	down
11758459_s_at	-0.65296896	0.000155	0.00319	4.3651611	API5	down
11751562_a_at	-0.65370328	0.000142	0.00301	4.3967477	C16orf45	down
11722499_a_at	-0.65373602	0.00189	0.0189	3.4276699	LYSMD3	down
11743093_a_at	-0.65374356	0.000555	0.00786	3.8925695	LIN7A	down
11725097_s_at	-0.65394148	0.000146	0.00306	4.3870536	RABL3	down
11735431_x_at	-0.65399226	0.000735	0.0096	3.7870643	TMBIM4	down
11720381_x_at	-0.65423278	2.81E-05	0.000972	4.9887542	NFU1	down
11721045_x_at	-0.65432367	0.000277	0.00478	4.150624	UNC50	down
11754086_x_at	-0.65434744	6.65E-05	0.00178	4.6744119	VAPA	down
11748337_a_at	-0.65437825	0.000628	0.00855	3.8463202	PIH1D1	down
11754097_x_at	-0.65438501	3.61E-06	0.000249	5.7385984	GTF2A2	down
11726301_a_at	-0.65445777	0.000177	0.0035	4.3164623	ATG4A	down
11728021_a_at	-0.65464285	6.59E-06	0.000366	5.5178833	CHCHD4	down
11746964_a_at	-0.65482496	0.000103	0.00241	4.5158148	BRIX1	down
11745835_a_at	-0.65518436	0.00044	0.00662	3.9789399	SF3B1	down
11726072_a_at	-0.65519494	0.000668	0.00896	3.8227137	TTC35	down
11715512_s_at	-0.65534241	1.68E-05	0.000697	5.1748978	NDFIP1	down
11722587_at	-0.65577783	0.000342	0.00553	4.0727693	EXOSC3	down
11743805_s_at	-0.65578714	1.91E-05	0.000755	5.1294728	MRPL42	down
11720789_at	-0.65579355	1.75E-05	0.000716	5.1608859	ASF1A	down
11753887_x_at	-0.65608201	0.000158	0.00323	4.357577	TOMM5	down
11744110_at	-0.6562124	0.000117	0.00263	4.4679877	TMEM101	down
11753842_x_at	-0.65633712	0.000702	0.00926	3.8045913	UFM1	down
11739399_s_at	-0.65650928	0.00406	0.0326	3.1277715	C20orf194	down
11752748_x_at	-0.65659018	4.57E-05	0.00138	4.8107757	MRS2	down
11736384_x_at	-0.6565996	0.00409	0.0327	3.1256809	METTL10	down
11719916_at	-0.65665283	0.0056	0.041	2.9992225	IL1B	down
11755600_a_at	-0.656781	0.000157	0.00323	4.3590358	GEMIN6	down
11756687_a_at	-0.65679899	0.000752	0.00975	3.7782515	MRPL46	down
11722365_a_at	-0.65689407	0.00478	0.0366	3.0631151	SLC4A1AP	down
11758377_s_at	-0.65689876	0.00369	0.0304	3.1665416	TLR1	down
11732160_a_at	-0.6570396	6.65E-07	7.55E-05	6.3659121	NUDCD1	down
11725221_a_at	-0.65707231	0.00318	0.0273	3.2248098	SNTB1	down
11756524_a_at	-0.65721139	1.88E-05	0.000746	5.1356831	RBBP9	down
11743635_at	-0.65730388	0.000148	0.00309	4.3813115	ZNRF2	down
11763889_x_at	-0.65731988	0.00247	0.0228	3.3229263	SNHG8	down
11748188_a_at	-0.6576529	0.00277	0.0248	3.2784125	NAGA	down
11725456_s_at	-0.65774062	0.000123	0.00273	4.4479682	FBXO33	down
11722839_at	-0.65784089	0.00389	0.0316	3.1449102	LYAR	down
11750504_a_at	-0.6580952	0.00206	0.02	3.393672	ACY3	down
11718158_a_at	-0.65873863	0.00334	0.0283	3.2057374	NMI	down
11727559_at	-0.6589243	0.0054	0.0399	3.014321	FKBP7	down
11741315_a_at	-0.6594169	0.001	0.012	3.669287	PLSCR4	down
11745735_a_at	-0.65969044	0.000259	0.00455	4.1754214	MRPS14	down
11723693_s_at	-0.66068518	4.32E-06	0.000278	5.672446	TMEM183A	down
11727507_a_at	-0.66071185	3.88E-05	0.00122	4.8704795	GTPBP10	down
11755267_x_at	-0.6613235	0.000226	0.00416	4.2266095	MRPL43	down
11725454_a_at	-0.66133079	0.00109	0.0127	3.6370831	MYO1B	down
11728275_at	-0.66150691	7.14E-05	0.00186	4.6484001	PLA2G12A	down
11744660_s_at	-0.66166426	0.0018	0.0182	3.4470061	CCL4L1	down
11742797_a_at	-0.66208685	0.000223	0.00412	4.2308384	C18orf21	down
11743812_x_at	-0.66211164	3.41E-06	0.000241	5.7593861	TFAM	down
11750461_a_at	-0.6625981	0.000194	0.00373	4.2814263	NUBPL	down
11731501_at	-0.66264954	9.42E-06	0.000469	5.3871669	UTP23	down
11730737_a_at	-0.66332052	0.000465	0.0069	3.9588422	SCCPDH	down
11726413_a_at	-0.6634989	0.00161	0.0169	3.4899342	USP54	down
11753334_x_at	-0.66364459	9.77E-05	0.00233	4.533545	BAG1	down
11759417_s_at	-0.66371835	0.000204	0.00386	4.2628432	HSPA9	down
11735240_a_at	-0.66407921	7.74E-05	0.00197	4.618853	ACYP2	down
11754778_a_at	-0.66430735	0.000187	0.00363	4.2955005	MRPL55	down
11716355_s_at	-0.66443639	0.000141	0.003	4.39921	NDUFA11	down
11722159_a_at	-0.6645477	5.92E-05	0.00164	4.7165947	SLC7A8	down
11722381_a_at	-0.66485591	0.000425	0.00645	3.9923422	TXNL4B	down
11756179_x_at	-0.66521324	0.00294	0.0258	3.2550347	SEC13	down
11757969_x_at	-0.665403	4.78E-05	0.00142	4.79487	JUND	down
11745994_x_at	-0.66546641	4.44E-05	0.00136	4.8218919	MAP7	down
11736189_a_at	-0.66567484	0.00261	0.0238	3.3026896	ORMDL3	down
11735275_at	-0.66578833	0.00345	0.029	3.1924112	IL18R1	down
11724334_a_at	-0.66596212	3.82E-06	0.000256	5.7182486	USP8	down
11723480_at	-0.66691493	0.000328	0.00537	4.0886295	SAAL1	down
11753434_a_at	-0.66692463	0.00102	0.0121	3.6651054	SLC3A2	down
11755986_a_at	-0.66738898	7.73E-05	0.00197	4.6192371	EGFLAM	down
11742794_s_at	-0.66747253	2.62E-05	0.000931	5.0132546	SBDS	down
11748718_a_at	-0.66833315	7.63E-06	0.000405	5.4643151	INVS	down
11716467_x_at	-0.66835007	5.51E-05	0.00156	4.7431967	ISCA1	down
11723064_a_at	-0.66836361	0.000135	0.0029	4.4163627	TMEM18	down
11751297_s_at	-0.66839858	0.000693	0.00918	3.8093117	SUB1	down
11744885_a_at	-0.66853102	0.000133	0.00288	4.4197023	SPAG9	down
11724161_a_at	-0.66865685	0.000381	0.00597	4.0327275	GXYLT1	down
11752696_a_at	-0.66900951	1.10E-05	0.000516	5.3318536	PGM2	down
11716982_at	-0.66922076	0.000363	0.00578	4.0500942	C3orf26	down
11748291_a_at	-0.66929343	0.0074	0.0498	2.8862045	C20orf43	down
11744166_at	-0.66952291	0.00127	0.0143	3.5788326	FH	down
11720485_s_at	-0.6696294	7.55E-07	8.18E-05	6.3185901	SENP2	down
11719419_a_at	-0.66966173	0.000258	0.00454	4.1766394	C14orf109	down
11720804_a_at	-0.66978826	0.00563	0.0411	2.9972577	C16orf53	down
11733535_a_at	-0.67013172	0.00311	0.0268	3.234182	NUDT7	down
[truncated: 1,699 more rows]
