# Supplementary material for: Identification of key genes related to immune infiltration in cirrhosis via bioinformatics analysis
Source: Sci Rep. 2023 Feb 1;13:1876. doi: 10.1038/s41598-022-26794-8 (PMC9892033; doi:10.1038/s41598-022-26794-8)
Supplement: Supplementary file 4 — Supplementary Information 4. [file 41598_2022_26794_MOESM4_ESM.zip › 41598_2022_26794_MOESM4_ESM/GSE139602_series_matrix.txt]

!Series_title	"Molecular characterization of chronic liver disease dynamics: from liver fibrosis to acute-on-chronic liver failure"
!Series_geo_accession	"GSE139602"
!Series_status	"Public on Sep 11 2021"
!Series_submission_date	"Oct 30 2019"
!Series_last_update_date	"Sep 12 2021"
!Series_summary	"BACKGROUND: The molecular mechanisms driving the progression from early chronic liver disease (eCLD) to cirrhosis and, finally, acute-on-chronic liver failure (ACLF) are largely unknown. Thus, the aim of this work is to develop a network-based approach to investigate molecular pathways driving progression from eCLD to ACLF. We created 9 liver-specific biological networks capturing key pathophysiological processes potentially related to CLD. We used these networks as framework to perform gene set enrichment analyses(GSEA) and create dynamic profiles of disease progression.  RESULTS: Principal component analyses revealed that samples clustered according to the disease stage. GSEA analyses of the defined processes showed an up-regulation of inflammation, fibrosis and apoptosis networks throughout disease progression. Interestingly, we did not find significant gene expression differences between CC and DC, while ACLF showed acute expression changes in all the defined liver-related networks. The analyses of disease progression patterns identified ascending and descending expression profiles associated to ACLF onset. Functional analyses showed that ascending profiles were associated to inflammation, fibrosis, apoptosis, senescence and carcinogenesis networks, while descending profiles were mainly related to oxidative stress and genetic factors. We confirmed by qPCR the up-regulation of 4 genes of the ascending profile CXCL-6, KRT-18, SPINK-1, and ITGA2, and validated our findings on an independent patient’s cohort.  CONCLUSION: ACLF is characterized by a specific hepatic gene expression pattern related to inflammation, fibrosis, apoptosis, senescence and carcinogenesis processes. Moreover, the observed profile is significantly different from that of compensated and decompensated cirrhosis, supporting thus the hypothesis that ACLF should be considered a distinct entity."
!Series_overall_design	"Transcriptome analysis on liver biopsies from patients at different liver disease stages, including 5 fibrosis(eCLD), 8 compensated cirrhosis, 12 decompensated cirrhosis, 8 ACLF, and 6 control healthy livers was performed."
!Series_type	"Expression profiling by array"
!Series_contributor	"I,,Graupera"
!Series_contributor	"L,,Isus"
!Series_contributor	"J,J,Lozano"
!Series_contributor	"P,,Sancho-Bru"
!Series_contributor	"P,,Ginès"
!Series_contributor	"P,,Aloy"
!Series_sample_id	"GSM4144550 GSM4144551 GSM4144552 GSM4144553 GSM4144554 GSM4144555 GSM4144556 GSM4144557 GSM4144558 GSM4144559 GSM4144560 GSM4144561 GSM4144562 GSM4144563 GSM4144564 GSM4144565 GSM4144566 GSM4144567 GSM4144568 GSM4144569 GSM4144570 GSM4144571 GSM4144572 GSM4144573 GSM4144574 GSM4144575 GSM4144576 GSM4144577 GSM4144578 GSM4144579 GSM4144580 GSM4144581 GSM4144582 GSM4144583 GSM4144584 GSM4144585 GSM4144586 GSM4144587 GSM4144588 "
!Series_contact_name	"Juanjo,,Lozano"
!Series_contact_email	"juanjo.lozano@ciberehd.org"
!Series_contact_department	"Plataforma de Bioinformatica"
!Series_contact_institute	"CIBEREHD"
!Series_contact_address	"C/ Rosselló 153"
!Series_contact_city	"Barcelona"
!Series_contact_zip/postal_code	"08036"
!Series_contact_country	"Spain"
!Series_supplementary_file	"ftp://ftp.ncbi.nlm.nih.gov/geo/series/GSE139nnn/GSE139602/suppl/GSE139602_RAW.tar"
!Series_platform_id	"GPL13667"
!Series_platform_taxid	"9606"
!Series_sample_taxid	"9606"
!Series_relation	"BioProject: https://www.ncbi.nlm.nih.gov/bioproject/PRJNA580468"

!Sample_title	"Healthy Liver biopsy (LMS1)"	"Healthy Liver biopsy (LMS2)"	"Healthy Liver biopsy (LMS3)"	"Healthy Liver biopsy (LMS4)"	"Healthy Liver biopsy (LMS5)"	"Healthy Liver biopsy (LMS6)"	"eCLD Liver biopsy (LM039)"	"eCLD Liver biopsy (LM040)"	"eCLD Liver biopsy (LM118)"	"eCLD Liver biopsy (LM071)"	"eCLD Liver biopsy (LM068)"	"Compensated Cirrhosis Liver biopsy (LM022)"	"Compensated Cirrhosis Liver biopsy (LM027)"	"Compensated Cirrhosis Liver biopsy (LM029)"	"Compensated Cirrhosis Liver biopsy (LM030)"	"Compensated Cirrhosis Liver biopsy (LM047)"	"Compensated Cirrhosis Liver biopsy (LM051)"	"Compensated Cirrhosis Liver biopsy (LM144)"	"Compensated Cirrhosis Liver biopsy (LM057)"	"Decompesated Cirrhosis Liver biopsy (LM050)"	"Decompesated Cirrhosis Liver biopsy (LM002)"	"Decompesated Cirrhosis Liver biopsy (LM012)"	"Decompesated Cirrhosis Liver biopsy (LM018)"	"Decompesated Cirrhosis Liver biopsy (LM036)"	"Decompesated Cirrhosis Liver biopsy (LM077)"	"Decompesated Cirrhosis Liver biopsy (LM009)"	"Decompesated Cirrhosis Liver biopsy (LM023)"	"Decompesated Cirrhosis Liver biopsy (LM054)"	"Decompesated Cirrhosis Liver biopsy (LM013)"	"Decompesated Cirrhosis Liver biopsy (LM005)"	"Decompesated Cirrhosis Liver biopsy (LM035)"	"Acute-on-chronic liver failure Liver biopsy (LM021)"	"Acute-on-chronic liver failure Liver biopsy (LM100)"	"Acute-on-chronic liver failure Liver biopsy (LM134)"	"Acute-on-chronic liver failure Liver biopsy (LM124)"	"Acute-on-chronic liver failure Liver biopsy (LM017)"	"Acute-on-chronic liver failure Liver biopsy (LM083)"	"Acute-on-chronic liver failure Liver biopsy (LM131)"	"Acute-on-chronic liver failure Liver biopsy (LM016)"
!Sample_geo_accession	"GSM4144550"	"GSM4144551"	"GSM4144552"	"GSM4144553"	"GSM4144554"	"GSM4144555"	"GSM4144556"	"GSM4144557"	"GSM4144558"	"GSM4144559"	"GSM4144560"	"GSM4144561"	"GSM4144562"	"GSM4144563"	"GSM4144564"	"GSM4144565"	"GSM4144566"	"GSM4144567"	"GSM4144568"	"GSM4144569"	"GSM4144570"	"GSM4144571"	"GSM4144572"	"GSM4144573"	"GSM4144574"	"GSM4144575"	"GSM4144576"	"GSM4144577"	"GSM4144578"	"GSM4144579"	"GSM4144580"	"GSM4144581"	"GSM4144582"	"GSM4144583"	"GSM4144584"	"GSM4144585"	"GSM4144586"	"GSM4144587"	"GSM4144588"
!Sample_status	"Public on Sep 11 2021"	"Public on Sep 11 2021"	"Public on Sep 11 2021"	"Public on Sep 11 2021"	"Public on Sep 11 2021"	"Public on Sep 11 2021"	"Public on Sep 11 2021"	"Public on Sep 11 2021"	"Public on Sep 11 2021"	"Public on Sep 11 2021"	"Public on Sep 11 2021"	"Public on Sep 11 2021"	"Public on Sep 11 2021"	"Public on Sep 11 2021"	"Public on Sep 11 2021"	"Public on Sep 11 2021"	"Public on Sep 11 2021"	"Public on Sep 11 2021"	"Public on Sep 11 2021"	"Public on Sep 11 2021"	"Public on Sep 11 2021"	"Public on Sep 11 2021"	"Public on Sep 11 2021"	"Public on Sep 11 2021"	"Public on Sep 11 2021"	"Public on Sep 11 2021"	"Public on Sep 11 2021"	"Public on Sep 11 2021"	"Public on Sep 11 2021"	"Public on Sep 11 2021"	"Public on Sep 11 2021"	"Public on Sep 11 2021"	"Public on Sep 11 2021"	"Public on Sep 11 2021"	"Public on Sep 11 2021"	"Public on Sep 11 2021"	"Public on Sep 11 2021"	"Public on Sep 11 2021"	"Public on Sep 11 2021"
!Sample_submission_date	"Oct 30 2019"	"Oct 30 2019"	"Oct 30 2019"	"Oct 30 2019"	"Oct 30 2019"	"Oct 30 2019"	"Oct 30 2019"	"Oct 30 2019"	"Oct 30 2019"	"Oct 30 2019"	"Oct 30 2019"	"Oct 30 2019"	"Oct 30 2019"	"Oct 30 2019"	"Oct 30 2019"	"Oct 30 2019"	"Oct 30 2019"	"Oct 30 2019"	"Oct 30 2019"	"Oct 30 2019"	"Oct 30 2019"	"Oct 30 2019"	"Oct 30 2019"	"Oct 30 2019"	"Oct 30 2019"	"Oct 30 2019"	"Oct 30 2019"	"Oct 30 2019"	"Oct 30 2019"	"Oct 30 2019"	"Oct 30 2019"	"Oct 30 2019"	"Oct 30 2019"	"Oct 30 2019"	"Oct 30 2019"	"Oct 30 2019"	"Oct 30 2019"	"Oct 30 2019"	"Oct 30 2019"
!Sample_last_update_date	"Sep 11 2021"	"Sep 11 2021"	"Sep 11 2021"	"Sep 11 2021"	"Sep 11 2021"	"Sep 11 2021"	"Sep 11 2021"	"Sep 11 2021"	"Sep 11 2021"	"Sep 11 2021"	"Sep 11 2021"	"Sep 11 2021"	"Sep 11 2021"	"Sep 11 2021"	"Sep 11 2021"	"Sep 11 2021"	"Sep 11 2021"	"Sep 11 2021"	"Sep 11 2021"	"Sep 11 2021"	"Sep 11 2021"	"Sep 11 2021"	"Sep 11 2021"	"Sep 11 2021"	"Sep 11 2021"	"Sep 11 2021"	"Sep 11 2021"	"Sep 11 2021"	"Sep 11 2021"	"Sep 11 2021"	"Sep 11 2021"	"Sep 11 2021"	"Sep 11 2021"	"Sep 11 2021"	"Sep 11 2021"	"Sep 11 2021"	"Sep 11 2021"	"Sep 11 2021"	"Sep 11 2021"
!Sample_type	"RNA"	"RNA"	"RNA"	"RNA"	"RNA"	"RNA"	"RNA"	"RNA"	"RNA"	"RNA"	"RNA"	"RNA"	"RNA"	"RNA"	"RNA"	"RNA"	"RNA"	"RNA"	"RNA"	"RNA"	"RNA"	"RNA"	"RNA"	"RNA"	"RNA"	"RNA"	"RNA"	"RNA"	"RNA"	"RNA"	"RNA"	"RNA"	"RNA"	"RNA"	"RNA"	"RNA"	"RNA"	"RNA"	"RNA"
!Sample_channel_count	"1"	"1"	"1"	"1"	"1"	"1"	"1"	"1"	"1"	"1"	"1"	"1"	"1"	"1"	"1"	"1"	"1"	"1"	"1"	"1"	"1"	"1"	"1"	"1"	"1"	"1"	"1"	"1"	"1"	"1"	"1"	"1"	"1"	"1"	"1"	"1"	"1"	"1"	"1"
!Sample_source_name_ch1	"Liver Biopsy"	"Liver Biopsy"	"Liver Biopsy"	"Liver Biopsy"	"Liver Biopsy"	"Liver Biopsy"	"Liver Biopsy"	"Liver Biopsy"	"Liver Biopsy"	"Liver Biopsy"	"Liver Biopsy"	"Liver Biopsy"	"Liver Biopsy"	"Liver Biopsy"	"Liver Biopsy"	"Liver Biopsy"	"Liver Biopsy"	"Liver Biopsy"	"Liver Biopsy"	"Liver Biopsy"	"Liver Biopsy"	"Liver Biopsy"	"Liver Biopsy"	"Liver Biopsy"	"Liver Biopsy"	"Liver Biopsy"	"Liver Biopsy"	"Liver Biopsy"	"Liver Biopsy"	"Liver Biopsy"	"Liver Biopsy"	"Liver Biopsy"	"Liver Biopsy"	"Liver Biopsy"	"Liver Biopsy"	"Liver Biopsy"	"Liver Biopsy"	"Liver Biopsy"	"Liver Biopsy"
!Sample_organism_ch1	"Homo sapiens"	"Homo sapiens"	"Homo sapiens"	"Homo sapiens"	"Homo sapiens"	"Homo sapiens"	"Homo sapiens"	"Homo sapiens"	"Homo sapiens"	"Homo sapiens"	"Homo sapiens"	"Homo sapiens"	"Homo sapiens"	"Homo sapiens"	"Homo sapiens"	"Homo sapiens"	"Homo sapiens"	"Homo sapiens"	"Homo sapiens"	"Homo sapiens"	"Homo sapiens"	"Homo sapiens"	"Homo sapiens"	"Homo sapiens"	"Homo sapiens"	"Homo sapiens"	"Homo sapiens"	"Homo sapiens"	"Homo sapiens"	"Homo sapiens"	"Homo sapiens"	"Homo sapiens"	"Homo sapiens"	"Homo sapiens"	"Homo sapiens"	"Homo sapiens"	"Homo sapiens"	"Homo sapiens"	"Homo sapiens"
!Sample_characteristics_ch1	"disease state: Healthy"	"disease state: Healthy"	"disease state: Healthy"	"disease state: Healthy"	"disease state: Healthy"	"disease state: Healthy"	"disease state: eCLD"	"disease state: eCLD"	"disease state: eCLD"	"disease state: eCLD"	"disease state: eCLD"	"disease state: Compensated Cirrhosis"	"disease state: Compensated Cirrhosis"	"disease state: Compensated Cirrhosis"	"disease state: Compensated Cirrhosis"	"disease state: Compensated Cirrhosis"	"disease state: Compensated Cirrhosis"	"disease state: Compensated Cirrhosis"	"disease state: Compensated Cirrhosis"	"disease state: Decompesated Cirrhosis"	"disease state: Decompesated Cirrhosis"	"disease state: Decompesated Cirrhosis"	"disease state: Decompesated Cirrhosis"	"disease state: Decompesated Cirrhosis"	"disease state: Decompesated Cirrhosis"	"disease state: Decompesated Cirrhosis"	"disease state: Decompesated Cirrhosis"	"disease state: Decompesated Cirrhosis"	"disease state: Decompesated Cirrhosis"	"disease state: Decompesated Cirrhosis"	"disease state: Decompesated Cirrhosis"	"disease state: Acute-on-chronic liver failure"	"disease state: Acute-on-chronic liver failure"	"disease state: Acute-on-chronic liver failure"	"disease state: Acute-on-chronic liver failure"	"disease state: Acute-on-chronic liver failure"	"disease state: Acute-on-chronic liver failure"	"disease state: Acute-on-chronic liver failure"	"disease state: Acute-on-chronic liver failure"
!Sample_molecule_ch1	"total RNA"	"total RNA"	"total RNA"	"total RNA"	"total RNA"	"total RNA"	"total RNA"	"total RNA"	"total RNA"	"total RNA"	"total RNA"	"total RNA"	"total RNA"	"total RNA"	"total RNA"	"total RNA"	"total RNA"	"total RNA"	"total RNA"	"total RNA"	"total RNA"	"total RNA"	"total RNA"	"total RNA"	"total RNA"	"total RNA"	"total RNA"	"total RNA"	"total RNA"	"total RNA"	"total RNA"	"total RNA"	"total RNA"	"total RNA"	"total RNA"	"total RNA"	"total RNA"	"total RNA"	"total RNA"
!Sample_extract_protocol_ch1	"mRNA was isolated from fresh human liver tissues using Trizol and following manufacturer’s manual instructions (Invitrogen, Carlsbad, CA, USA)."	"mRNA was isolated from fresh human liver tissues using Trizol and following manufacturer’s manual instructions (Invitrogen, Carlsbad, CA, USA)."	"mRNA was isolated from fresh human liver tissues using Trizol and following manufacturer’s manual instructions (Invitrogen, Carlsbad, CA, USA)."	"mRNA was isolated from fresh human liver tissues using Trizol and following manufacturer’s manual instructions (Invitrogen, Carlsbad, CA, USA)."	"mRNA was isolated from fresh human liver tissues using Trizol and following manufacturer’s manual instructions (Invitrogen, Carlsbad, CA, USA)."	"mRNA was isolated from fresh human liver tissues using Trizol and following manufacturer’s manual instructions (Invitrogen, Carlsbad, CA, USA)."	"mRNA was isolated from fresh human liver tissues using Trizol and following manufacturer’s manual instructions (Invitrogen, Carlsbad, CA, USA)."	"mRNA was isolated from fresh human liver tissues using Trizol and following manufacturer’s manual instructions (Invitrogen, Carlsbad, CA, USA)."	"mRNA was isolated from fresh human liver tissues using Trizol and following manufacturer’s manual instructions (Invitrogen, Carlsbad, CA, USA)."	"mRNA was isolated from fresh human liver tissues using Trizol and following manufacturer’s manual instructions (Invitrogen, Carlsbad, CA, USA)."	"mRNA was isolated from fresh human liver tissues using Trizol and following manufacturer’s manual instructions (Invitrogen, Carlsbad, CA, USA)."	"mRNA was isolated from fresh human liver tissues using Trizol and following manufacturer’s manual instructions (Invitrogen, Carlsbad, CA, USA)."	"mRNA was isolated from fresh human liver tissues using Trizol and following manufacturer’s manual instructions (Invitrogen, Carlsbad, CA, USA)."	"mRNA was isolated from fresh human liver tissues using Trizol and following manufacturer’s manual instructions (Invitrogen, Carlsbad, CA, USA)."	"mRNA was isolated from fresh human liver tissues using Trizol and following manufacturer’s manual instructions (Invitrogen, Carlsbad, CA, USA)."	"mRNA was isolated from fresh human liver tissues using Trizol and following manufacturer’s manual instructions (Invitrogen, Carlsbad, CA, USA)."	"mRNA was isolated from fresh human liver tissues using Trizol and following manufacturer’s manual instructions (Invitrogen, Carlsbad, CA, USA)."	"mRNA was isolated from fresh human liver tissues using Trizol and following manufacturer’s manual instructions (Invitrogen, Carlsbad, CA, USA)."	"mRNA was isolated from fresh human liver tissues using Trizol and following manufacturer’s manual instructions (Invitrogen, Carlsbad, CA, USA)."	"mRNA was isolated from fresh human liver tissues using Trizol and following manufacturer’s manual instructions (Invitrogen, Carlsbad, CA, USA)."	"mRNA was isolated from fresh human liver tissues using Trizol and following manufacturer’s manual instructions (Invitrogen, Carlsbad, CA, USA)."	"mRNA was isolated from fresh human liver tissues using Trizol and following manufacturer’s manual instructions (Invitrogen, Carlsbad, CA, USA)."	"mRNA was isolated from fresh human liver tissues using Trizol and following manufacturer’s manual instructions (Invitrogen, Carlsbad, CA, USA)."	"mRNA was isolated from fresh human liver tissues using Trizol and following manufacturer’s manual instructions (Invitrogen, Carlsbad, CA, USA)."	"mRNA was isolated from fresh human liver tissues using Trizol and following manufacturer’s manual instructions (Invitrogen, Carlsbad, CA, USA)."	"mRNA was isolated from fresh human liver tissues using Trizol and following manufacturer’s manual instructions (Invitrogen, Carlsbad, CA, USA)."	"mRNA was isolated from fresh human liver tissues using Trizol and following manufacturer’s manual instructions (Invitrogen, Carlsbad, CA, USA)."	"mRNA was isolated from fresh human liver tissues using Trizol and following manufacturer’s manual instructions (Invitrogen, Carlsbad, CA, USA)."	"mRNA was isolated from fresh human liver tissues using Trizol and following manufacturer’s manual instructions (Invitrogen, Carlsbad, CA, USA)."	"mRNA was isolated from fresh human liver tissues using Trizol and following manufacturer’s manual instructions (Invitrogen, Carlsbad, CA, USA)."	"mRNA was isolated from fresh human liver tissues using Trizol and following manufacturer’s manual instructions (Invitrogen, Carlsbad, CA, USA)."	"mRNA was isolated from fresh human liver tissues using Trizol and following manufacturer’s manual instructions (Invitrogen, Carlsbad, CA, USA)."	"mRNA was isolated from fresh human liver tissues using Trizol and following manufacturer’s manual instructions (Invitrogen, Carlsbad, CA, USA)."	"mRNA was isolated from fresh human liver tissues using Trizol and following manufacturer’s manual instructions (Invitrogen, Carlsbad, CA, USA)."	"mRNA was isolated from fresh human liver tissues using Trizol and following manufacturer’s manual instructions (Invitrogen, Carlsbad, CA, USA)."	"mRNA was isolated from fresh human liver tissues using Trizol and following manufacturer’s manual instructions (Invitrogen, Carlsbad, CA, USA)."	"mRNA was isolated from fresh human liver tissues using Trizol and following manufacturer’s manual instructions (Invitrogen, Carlsbad, CA, USA)."	"mRNA was isolated from fresh human liver tissues using Trizol and following manufacturer’s manual instructions (Invitrogen, Carlsbad, CA, USA)."	"mRNA was isolated from fresh human liver tissues using Trizol and following manufacturer’s manual instructions (Invitrogen, Carlsbad, CA, USA)."
!Sample_label_ch1	"Biotin"	"Biotin"	"Biotin"	"Biotin"	"Biotin"	"Biotin"	"Biotin"	"Biotin"	"Biotin"	"Biotin"	"Biotin"	"Biotin"	"Biotin"	"Biotin"	"Biotin"	"Biotin"	"Biotin"	"Biotin"	"Biotin"	"Biotin"	"Biotin"	"Biotin"	"Biotin"	"Biotin"	"Biotin"	"Biotin"	"Biotin"	"Biotin"	"Biotin"	"Biotin"	"Biotin"	"Biotin"	"Biotin"	"Biotin"	"Biotin"	"Biotin"	"Biotin"	"Biotin"	"Biotin"
!Sample_label_protocol_ch1	"Samples were labeled using the Affymetrix Labeling Kit as per manufacturer's protocols."	"Samples were labeled using the Affymetrix Labeling Kit as per manufacturer's protocols."	"Samples were labeled using the Affymetrix Labeling Kit as per manufacturer's protocols."	"Samples were labeled using the Affymetrix Labeling Kit as per manufacturer's protocols."	"Samples were labeled using the Affymetrix Labeling Kit as per manufacturer's protocols."	"Samples were labeled using the Affymetrix Labeling Kit as per manufacturer's protocols."	"Samples were labeled using the Affymetrix Labeling Kit as per manufacturer's protocols."	"Samples were labeled using the Affymetrix Labeling Kit as per manufacturer's protocols."	"Samples were labeled using the Affymetrix Labeling Kit as per manufacturer's protocols."	"Samples were labeled using the Affymetrix Labeling Kit as per manufacturer's protocols."	"Samples were labeled using the Affymetrix Labeling Kit as per manufacturer's protocols."	"Samples were labeled using the Affymetrix Labeling Kit as per manufacturer's protocols."	"Samples were labeled using the Affymetrix Labeling Kit as per manufacturer's protocols."	"Samples were labeled using the Affymetrix Labeling Kit as per manufacturer's protocols."	"Samples were labeled using the Affymetrix Labeling Kit as per manufacturer's protocols."	"Samples were labeled using the Affymetrix Labeling Kit as per manufacturer's protocols."	"Samples were labeled using the Affymetrix Labeling Kit as per manufacturer's protocols."	"Samples were labeled using the Affymetrix Labeling Kit as per manufacturer's protocols."	"Samples were labeled using the Affymetrix Labeling Kit as per manufacturer's protocols."	"Samples were labeled using the Affymetrix Labeling Kit as per manufacturer's protocols."	"Samples were labeled using the Affymetrix Labeling Kit as per manufacturer's protocols."	"Samples were labeled using the Affymetrix Labeling Kit as per manufacturer's protocols."	"Samples were labeled using the Affymetrix Labeling Kit as per manufacturer's protocols."	"Samples were labeled using the Affymetrix Labeling Kit as per manufacturer's protocols."	"Samples were labeled using the Affymetrix Labeling Kit as per manufacturer's protocols."	"Samples were labeled using the Affymetrix Labeling Kit as per manufacturer's protocols."	"Samples were labeled using the Affymetrix Labeling Kit as per manufacturer's protocols."	"Samples were labeled using the Affymetrix Labeling Kit as per manufacturer's protocols."	"Samples were labeled using the Affymetrix Labeling Kit as per manufacturer's protocols."	"Samples were labeled using the Affymetrix Labeling Kit as per manufacturer's protocols."	"Samples were labeled using the Affymetrix Labeling Kit as per manufacturer's protocols."	"Samples were labeled using the Affymetrix Labeling Kit as per manufacturer's protocols."	"Samples were labeled using the Affymetrix Labeling Kit as per manufacturer's protocols."	"Samples were labeled using the Affymetrix Labeling Kit as per manufacturer's protocols."	"Samples were labeled using the Affymetrix Labeling Kit as per manufacturer's protocols."	"Samples were labeled using the Affymetrix Labeling Kit as per manufacturer's protocols."	"Samples were labeled using the Affymetrix Labeling Kit as per manufacturer's protocols."	"Samples were labeled using the Affymetrix Labeling Kit as per manufacturer's protocols."	"Samples were labeled using the Affymetrix Labeling Kit as per manufacturer's protocols."
!Sample_taxid_ch1	"9606"	"9606"	"9606"	"9606"	"9606"	"9606"	"9606"	"9606"	"9606"	"9606"	"9606"	"9606"	"9606"	"9606"	"9606"	"9606"	"9606"	"9606"	"9606"	"9606"	"9606"	"9606"	"9606"	"9606"	"9606"	"9606"	"9606"	"9606"	"9606"	"9606"	"9606"	"9606"	"9606"	"9606"	"9606"	"9606"	"9606"	"9606"	"9606"
!Sample_hyb_protocol	"The standard Affymetrix hybridization protocol was used"	"The standard Affymetrix hybridization protocol was used"	"The standard Affymetrix hybridization protocol was used"	"The standard Affymetrix hybridization protocol was used"	"The standard Affymetrix hybridization protocol was used"	"The standard Affymetrix hybridization protocol was used"	"The standard Affymetrix hybridization protocol was used"	"The standard Affymetrix hybridization protocol was used"	"The standard Affymetrix hybridization protocol was used"	"The standard Affymetrix hybridization protocol was used"	"The standard Affymetrix hybridization protocol was used"	"The standard Affymetrix hybridization protocol was used"	"The standard Affymetrix hybridization protocol was used"	"The standard Affymetrix hybridization protocol was used"	"The standard Affymetrix hybridization protocol was used"	"The standard Affymetrix hybridization protocol was used"	"The standard Affymetrix hybridization protocol was used"	"The standard Affymetrix hybridization protocol was used"	"The standard Affymetrix hybridization protocol was used"	"The standard Affymetrix hybridization protocol was used"	"The standard Affymetrix hybridization protocol was used"	"The standard Affymetrix hybridization protocol was used"	"The standard Affymetrix hybridization protocol was used"	"The standard Affymetrix hybridization protocol was used"	"The standard Affymetrix hybridization protocol was used"	"The standard Affymetrix hybridization protocol was used"	"The standard Affymetrix hybridization protocol was used"	"The standard Affymetrix hybridization protocol was used"	"The standard Affymetrix hybridization protocol was used"	"The standard Affymetrix hybridization protocol was used"	"The standard Affymetrix hybridization protocol was used"	"The standard Affymetrix hybridization protocol was used"	"The standard Affymetrix hybridization protocol was used"	"The standard Affymetrix hybridization protocol was used"	"The standard Affymetrix hybridization protocol was used"	"The standard Affymetrix hybridization protocol was used"	"The standard Affymetrix hybridization protocol was used"	"The standard Affymetrix hybridization protocol was used"	"The standard Affymetrix hybridization protocol was used"
!Sample_scan_protocol	"Standard Affy scanning protocol"	"Standard Affy scanning protocol"	"Standard Affy scanning protocol"	"Standard Affy scanning protocol"	"Standard Affy scanning protocol"	"Standard Affy scanning protocol"	"Standard Affy scanning protocol"	"Standard Affy scanning protocol"	"Standard Affy scanning protocol"	"Standard Affy scanning protocol"	"Standard Affy scanning protocol"	"Standard Affy scanning protocol"	"Standard Affy scanning protocol"	"Standard Affy scanning protocol"	"Standard Affy scanning protocol"	"Standard Affy scanning protocol"	"Standard Affy scanning protocol"	"Standard Affy scanning protocol"	"Standard Affy scanning protocol"	"Standard Affy scanning protocol"	"Standard Affy scanning protocol"	"Standard Affy scanning protocol"	"Standard Affy scanning protocol"	"Standard Affy scanning protocol"	"Standard Affy scanning protocol"	"Standard Affy scanning protocol"	"Standard Affy scanning protocol"	"Standard Affy scanning protocol"	"Standard Affy scanning protocol"	"Standard Affy scanning protocol"	"Standard Affy scanning protocol"	"Standard Affy scanning protocol"	"Standard Affy scanning protocol"	"Standard Affy scanning protocol"	"Standard Affy scanning protocol"	"Standard Affy scanning protocol"	"Standard Affy scanning protocol"	"Standard Affy scanning protocol"	"Standard Affy scanning protocol"
!Sample_description	"Healthy Liver biopsy (LMS1)"	"Healthy Liver biopsy (LMS2)"	"Healthy Liver biopsy (LMS3)"	"Healthy Liver biopsy (LMS4)"	"Healthy Liver biopsy (LMS5)"	"Healthy Liver biopsy (LMS6)"	"eCLD Liver biopsy (LM039)"	"eCLD Liver biopsy (LM040)"	"eCLD Liver biopsy (LM118)"	"eCLD Liver biopsy (LM071)"	"eCLD Liver biopsy (LM068)"	"Compensated Cirrhosis Liver biopsy (LM022)"	"Compensated Cirrhosis Liver biopsy (LM027)"	"Compensated Cirrhosis Liver biopsy (LM029)"	"Compensated Cirrhosis Liver biopsy (LM030)"	"Compensated Cirrhosis Liver biopsy (LM047)"	"Compensated Cirrhosis Liver biopsy (LM051)"	"Compensated Cirrhosis Liver biopsy (LM144)"	"Compensated Cirrhosis Liver biopsy (LM057)"	"Decompesated Cirrhosis Liver biopsy (LM050)"	"Decompesated Cirrhosis Liver biopsy (LM002)"	"Decompesated Cirrhosis Liver biopsy (LM012)"	"Decompesated Cirrhosis Liver biopsy (LM018)"	"Decompesated Cirrhosis Liver biopsy (LM036)"	"Decompesated Cirrhosis Liver biopsy (LM077)"	"Decompesated Cirrhosis Liver biopsy (LM009)"	"Decompesated Cirrhosis Liver biopsy (LM023)"	"Decompesated Cirrhosis Liver biopsy (LM054)"	"Decompesated Cirrhosis Liver biopsy (LM013)"	"Decompesated Cirrhosis Liver biopsy (LM005)"	"Decompesated Cirrhosis Liver biopsy (LM035)"	"Acute-on-chronic liver failure Liver biopsy (LM021)"	"Acute-on-chronic liver failure Liver biopsy (LM100)"	"Acute-on-chronic liver failure Liver biopsy (LM134)"	"Acute-on-chronic liver failure Liver biopsy (LM124)"	"Acute-on-chronic liver failure Liver biopsy (LM017)"	"Acute-on-chronic liver failure Liver biopsy (LM083)"	"Acute-on-chronic liver failure Liver biopsy (LM131)"	"Acute-on-chronic liver failure Liver biopsy (LM016)"
!Sample_data_processing	"Standard RMA processing using affyPLM bioconductor R package(v.3.6)"	"Standard RMA processing using affyPLM bioconductor R package(v.3.6)"	"Standard RMA processing using affyPLM bioconductor R package(v.3.6)"	"Standard RMA processing using affyPLM bioconductor R package(v.3.6)"	"Standard RMA processing using affyPLM bioconductor R package(v.3.6)"	"Standard RMA processing using affyPLM bioconductor R package(v.3.6)"	"Standard RMA processing using affyPLM bioconductor R package(v.3.6)"	"Standard RMA processing using affyPLM bioconductor R package(v.3.6)"	"Standard RMA processing using affyPLM bioconductor R package(v.3.6)"	"Standard RMA processing using affyPLM bioconductor R package(v.3.6)"	"Standard RMA processing using affyPLM bioconductor R package(v.3.6)"	"Standard RMA processing using affyPLM bioconductor R package(v.3.6)"	"Standard RMA processing using affyPLM bioconductor R package(v.3.6)"	"Standard RMA processing using affyPLM bioconductor R package(v.3.6)"	"Standard RMA processing using affyPLM bioconductor R package(v.3.6)"	"Standard RMA processing using affyPLM bioconductor R package(v.3.6)"	"Standard RMA processing using affyPLM bioconductor R package(v.3.6)"	"Standard RMA processing using affyPLM bioconductor R package(v.3.6)"	"Standard RMA processing using affyPLM bioconductor R package(v.3.6)"	"Standard RMA processing using affyPLM bioconductor R package(v.3.6)"	"Standard RMA processing using affyPLM bioconductor R package(v.3.6)"	"Standard RMA processing using affyPLM bioconductor R package(v.3.6)"	"Standard RMA processing using affyPLM bioconductor R package(v.3.6)"	"Standard RMA processing using affyPLM bioconductor R package(v.3.6)"	"Standard RMA processing using affyPLM bioconductor R package(v.3.6)"	"Standard RMA processing using affyPLM bioconductor R package(v.3.6)"	"Standard RMA processing using affyPLM bioconductor R package(v.3.6)"	"Standard RMA processing using affyPLM bioconductor R package(v.3.6)"	"Standard RMA processing using affyPLM bioconductor R package(v.3.6)"	"Standard RMA processing using affyPLM bioconductor R package(v.3.6)"	"Standard RMA processing using affyPLM bioconductor R package(v.3.6)"	"Standard RMA processing using affyPLM bioconductor R package(v.3.6)"	"Standard RMA processing using affyPLM bioconductor R package(v.3.6)"	"Standard RMA processing using affyPLM bioconductor R package(v.3.6)"	"Standard RMA processing using affyPLM bioconductor R package(v.3.6)"	"Standard RMA processing using affyPLM bioconductor R package(v.3.6)"	"Standard RMA processing using affyPLM bioconductor R package(v.3.6)"	"Standard RMA processing using affyPLM bioconductor R package(v.3.6)"	"Standard RMA processing using affyPLM bioconductor R package(v.3.6)"
!Sample_platform_id	"GPL13667"	"GPL13667"	"GPL13667"	"GPL13667"	"GPL13667"	"GPL13667"	"GPL13667"	"GPL13667"	"GPL13667"	"GPL13667"	"GPL13667"	"GPL13667"	"GPL13667"	"GPL13667"	"GPL13667"	"GPL13667"	"GPL13667"	"GPL13667"	"GPL13667"	"GPL13667"	"GPL13667"	"GPL13667"	"GPL13667"	"GPL13667"	"GPL13667"	"GPL13667"	"GPL13667"	"GPL13667"	"GPL13667"	"GPL13667"	"GPL13667"	"GPL13667"	"GPL13667"	"GPL13667"	"GPL13667"	"GPL13667"	"GPL13667"	"GPL13667"	"GPL13667"
!Sample_contact_name	"Juanjo,,Lozano"	"Juanjo,,Lozano"	"Juanjo,,Lozano"	"Juanjo,,Lozano"	"Juanjo,,Lozano"	"Juanjo,,Lozano"	"Juanjo,,Lozano"	"Juanjo,,Lozano"	"Juanjo,,Lozano"	"Juanjo,,Lozano"	"Juanjo,,Lozano"	"Juanjo,,Lozano"	"Juanjo,,Lozano"	"Juanjo,,Lozano"	"Juanjo,,Lozano"	"Juanjo,,Lozano"	"Juanjo,,Lozano"	"Juanjo,,Lozano"	"Juanjo,,Lozano"	"Juanjo,,Lozano"	"Juanjo,,Lozano"	"Juanjo,,Lozano"	"Juanjo,,Lozano"	"Juanjo,,Lozano"	"Juanjo,,Lozano"	"Juanjo,,Lozano"	"Juanjo,,Lozano"	"Juanjo,,Lozano"	"Juanjo,,Lozano"	"Juanjo,,Lozano"	"Juanjo,,Lozano"	"Juanjo,,Lozano"	"Juanjo,,Lozano"	"Juanjo,,Lozano"	"Juanjo,,Lozano"	"Juanjo,,Lozano"	"Juanjo,,Lozano"	"Juanjo,,Lozano"	"Juanjo,,Lozano"
!Sample_contact_email	"juanjo.lozano@ciberehd.org"	"juanjo.lozano@ciberehd.org"	"juanjo.lozano@ciberehd.org"	"juanjo.lozano@ciberehd.org"	"juanjo.lozano@ciberehd.org"	"juanjo.lozano@ciberehd.org"	"juanjo.lozano@ciberehd.org"	"juanjo.lozano@ciberehd.org"	"juanjo.lozano@ciberehd.org"	"juanjo.lozano@ciberehd.org"	"juanjo.lozano@ciberehd.org"	"juanjo.lozano@ciberehd.org"	"juanjo.lozano@ciberehd.org"	"juanjo.lozano@ciberehd.org"	"juanjo.lozano@ciberehd.org"	"juanjo.lozano@ciberehd.org"	"juanjo.lozano@ciberehd.org"	"juanjo.lozano@ciberehd.org"	"juanjo.lozano@ciberehd.org"	"juanjo.lozano@ciberehd.org"	"juanjo.lozano@ciberehd.org"	"juanjo.lozano@ciberehd.org"	"juanjo.lozano@ciberehd.org"	"juanjo.lozano@ciberehd.org"	"juanjo.lozano@ciberehd.org"	"juanjo.lozano@ciberehd.org"	"juanjo.lozano@ciberehd.org"	"juanjo.lozano@ciberehd.org"	"juanjo.lozano@ciberehd.org"	"juanjo.lozano@ciberehd.org"	"juanjo.lozano@ciberehd.org"	"juanjo.lozano@ciberehd.org"	"juanjo.lozano@ciberehd.org"	"juanjo.lozano@ciberehd.org"	"juanjo.lozano@ciberehd.org"	"juanjo.lozano@ciberehd.org"	"juanjo.lozano@ciberehd.org"	"juanjo.lozano@ciberehd.org"	"juanjo.lozano@ciberehd.org"
!Sample_contact_department	"Plataforma de Bioinformatica"	"Plataforma de Bioinformatica"	"Plataforma de Bioinformatica"	"Plataforma de Bioinformatica"	"Plataforma de Bioinformatica"	"Plataforma de Bioinformatica"	"Plataforma de Bioinformatica"	"Plataforma de Bioinformatica"	"Plataforma de Bioinformatica"	"Plataforma de Bioinformatica"	"Plataforma de Bioinformatica"	"Plataforma de Bioinformatica"	"Plataforma de Bioinformatica"	"Plataforma de Bioinformatica"	"Plataforma de Bioinformatica"	"Plataforma de Bioinformatica"	"Plataforma de Bioinformatica"	"Plataforma de Bioinformatica"	"Plataforma de Bioinformatica"	"Plataforma de Bioinformatica"	"Plataforma de Bioinformatica"	"Plataforma de Bioinformatica"	"Plataforma de Bioinformatica"	"Plataforma de Bioinformatica"	"Plataforma de Bioinformatica"	"Plataforma de Bioinformatica"	"Plataforma de Bioinformatica"	"Plataforma de Bioinformatica"	"Plataforma de Bioinformatica"	"Plataforma de Bioinformatica"	"Plataforma de Bioinformatica"	"Plataforma de Bioinformatica"	"Plataforma de Bioinformatica"	"Plataforma de Bioinformatica"	"Plataforma de Bioinformatica"	"Plataforma de Bioinformatica"	"Plataforma de Bioinformatica"	"Plataforma de Bioinformatica"	"Plataforma de Bioinformatica"
!Sample_contact_institute	"CIBEREHD"	"CIBEREHD"	"CIBEREHD"	"CIBEREHD"	"CIBEREHD"	"CIBEREHD"	"CIBEREHD"	"CIBEREHD"	"CIBEREHD"	"CIBEREHD"	"CIBEREHD"	"CIBEREHD"	"CIBEREHD"	"CIBEREHD"	"CIBEREHD"	"CIBEREHD"	"CIBEREHD"	"CIBEREHD"	"CIBEREHD"	"CIBEREHD"	"CIBEREHD"	"CIBEREHD"	"CIBEREHD"	"CIBEREHD"	"CIBEREHD"	"CIBEREHD"	"CIBEREHD"	"CIBEREHD"	"CIBEREHD"	"CIBEREHD"	"CIBEREHD"	"CIBEREHD"	"CIBEREHD"	"CIBEREHD"	"CIBEREHD"	"CIBEREHD"	"CIBEREHD"	"CIBEREHD"	"CIBEREHD"
!Sample_contact_address	"C/ Rosselló 153"	"C/ Rosselló 153"	"C/ Rosselló 153"	"C/ Rosselló 153"	"C/ Rosselló 153"	"C/ Rosselló 153"	"C/ Rosselló 153"	"C/ Rosselló 153"	"C/ Rosselló 153"	"C/ Rosselló 153"	"C/ Rosselló 153"	"C/ Rosselló 153"	"C/ Rosselló 153"	"C/ Rosselló 153"	"C/ Rosselló 153"	"C/ Rosselló 153"	"C/ Rosselló 153"	"C/ Rosselló 153"	"C/ Rosselló 153"	"C/ Rosselló 153"	"C/ Rosselló 153"	"C/ Rosselló 153"	"C/ Rosselló 153"	"C/ Rosselló 153"	"C/ Rosselló 153"	"C/ Rosselló 153"	"C/ Rosselló 153"	"C/ Rosselló 153"	"C/ Rosselló 153"	"C/ Rosselló 153"	"C/ Rosselló 153"	"C/ Rosselló 153"	"C/ Rosselló 153"	"C/ Rosselló 153"	"C/ Rosselló 153"	"C/ Rosselló 153"	"C/ Rosselló 153"	"C/ Rosselló 153"	"C/ Rosselló 153"
!Sample_contact_city	"Barcelona"	"Barcelona"	"Barcelona"	"Barcelona"	"Barcelona"	"Barcelona"	"Barcelona"	"Barcelona"	"Barcelona"	"Barcelona"	"Barcelona"	"Barcelona"	"Barcelona"	"Barcelona"	"Barcelona"	"Barcelona"	"Barcelona"	"Barcelona"	"Barcelona"	"Barcelona"	"Barcelona"	"Barcelona"	"Barcelona"	"Barcelona"	"Barcelona"	"Barcelona"	"Barcelona"	"Barcelona"	"Barcelona"	"Barcelona"	"Barcelona"	"Barcelona"	"Barcelona"	"Barcelona"	"Barcelona"	"Barcelona"	"Barcelona"	"Barcelona"	"Barcelona"
!Sample_contact_zip/postal_code	"08036"	"08036"	"08036"	"08036"	"08036"	"08036"	"08036"	"08036"	"08036"	"08036"	"08036"	"08036"	"08036"	"08036"	"08036"	"08036"	"08036"	"08036"	"08036"	"08036"	"08036"	"08036"	"08036"	"08036"	"08036"	"08036"	"08036"	"08036"	"08036"	"08036"	"08036"	"08036"	"08036"	"08036"	"08036"	"08036"	"08036"	"08036"	"08036"
!Sample_contact_country	"Spain"	"Spain"	"Spain"	"Spain"	"Spain"	"Spain"	"Spain"	"Spain"	"Spain"	"Spain"	"Spain"	"Spain"	"Spain"	"Spain"	"Spain"	"Spain"	"Spain"	"Spain"	"Spain"	"Spain"	"Spain"	"Spain"	"Spain"	"Spain"	"Spain"	"Spain"	"Spain"	"Spain"	"Spain"	"Spain"	"Spain"	"Spain"	"Spain"	"Spain"	"Spain"	"Spain"	"Spain"	"Spain"	"Spain"
!Sample_supplementary_file	"ftp://ftp.ncbi.nlm.nih.gov/geo/samples/GSM4144nnn/GSM4144550/suppl/GSM4144550_LMS1_1.HUMAN14113_A05.CEL.gz"	"ftp://ftp.ncbi.nlm.nih.gov/geo/samples/GSM4144nnn/GSM4144551/suppl/GSM4144551_LMS2_1.HUMAN14113_B05.CEL.gz"	"ftp://ftp.ncbi.nlm.nih.gov/geo/samples/GSM4144nnn/GSM4144552/suppl/GSM4144552_LMS3_1.HUMAN14113_C05.CEL.gz"	"ftp://ftp.ncbi.nlm.nih.gov/geo/samples/GSM4144nnn/GSM4144553/suppl/GSM4144553_LMS4_1.HUMAN14113_D05.CEL.gz"	"ftp://ftp.ncbi.nlm.nih.gov/geo/samples/GSM4144nnn/GSM4144554/suppl/GSM4144554_LMS5_1.HUMAN14113_E05.CEL.gz"	"ftp://ftp.ncbi.nlm.nih.gov/geo/samples/GSM4144nnn/GSM4144555/suppl/GSM4144555_LMS6_1.HUMAN14113_F05.CEL.gz"	"ftp://ftp.ncbi.nlm.nih.gov/geo/samples/GSM4144nnn/GSM4144556/suppl/GSM4144556_LM39_IIARRAY.HUMA.PICO_C07.CEL.gz"	"ftp://ftp.ncbi.nlm.nih.gov/geo/samples/GSM4144nnn/GSM4144557/suppl/GSM4144557_LM40_IIARRAY.HUMA.PICO_D07.CEL.gz"	"ftp://ftp.ncbi.nlm.nih.gov/geo/samples/GSM4144nnn/GSM4144558/suppl/GSM4144558_LM118_III.ARRAY.HUMANO.REPS_G07_2.CEL.gz"	"ftp://ftp.ncbi.nlm.nih.gov/geo/samples/GSM4144nnn/GSM4144559/suppl/GSM4144559_LM71_III.PLACA.ARRAY_G05.CEL.gz"	"ftp://ftp.ncbi.nlm.nih.gov/geo/samples/GSM4144nnn/GSM4144560/suppl/GSM4144560_LM68_IIARRAY.HUMA.PICO_B09.CEL.gz"	"ftp://ftp.ncbi.nlm.nih.gov/geo/samples/GSM4144nnn/GSM4144561/suppl/GSM4144561_LM22_III.ARRAY.HUMANO.REPS_C05_2.CEL.gz"	"ftp://ftp.ncbi.nlm.nih.gov/geo/samples/GSM4144nnn/GSM4144562/suppl/GSM4144562_LM27_IIARRAY.HUMA.PICO_F05.CEL.gz"	"ftp://ftp.ncbi.nlm.nih.gov/geo/samples/GSM4144nnn/GSM4144563/suppl/GSM4144563_LM29_IIARRAY.HUMA.PICO_G05.CEL.gz"	"ftp://ftp.ncbi.nlm.nih.gov/geo/samples/GSM4144nnn/GSM4144564/suppl/GSM4144564_LM30_IIARRAY.HUMA.PICO_H05.CEL.gz"	"ftp://ftp.ncbi.nlm.nih.gov/geo/samples/GSM4144nnn/GSM4144565/suppl/GSM4144565_LM47_IIARRAY.HUMA.PICO_E07.CEL.gz"	"ftp://ftp.ncbi.nlm.nih.gov/geo/samples/GSM4144nnn/GSM4144566/suppl/GSM4144566_LM51_1.HUMAN14113_H09.CEL.gz"	"ftp://ftp.ncbi.nlm.nih.gov/geo/samples/GSM4144nnn/GSM4144567/suppl/GSM4144567_LM144_III.PLACA.ARRAY_H09.CEL.gz"	"ftp://ftp.ncbi.nlm.nih.gov/geo/samples/GSM4144nnn/GSM4144568/suppl/GSM4144568_LM57_IIARRAY.HUMA.PICO_A09.CEL.gz"	"ftp://ftp.ncbi.nlm.nih.gov/geo/samples/GSM4144nnn/GSM4144569/suppl/GSM4144569_LM50_IIARRAY.HUMA.PICO_F07.CEL.gz"	"ftp://ftp.ncbi.nlm.nih.gov/geo/samples/GSM4144nnn/GSM4144570/suppl/GSM4144570_LM2_1.HUMAN14113_D09.CEL.gz"	"ftp://ftp.ncbi.nlm.nih.gov/geo/samples/GSM4144nnn/GSM4144571/suppl/GSM4144571_LM12_1.HUMAN14113_F09.CEL.gz"	"ftp://ftp.ncbi.nlm.nih.gov/geo/samples/GSM4144nnn/GSM4144572/suppl/GSM4144572_LM18_IIARRAY.HUMA.PICO_C05.CEL.gz"	"ftp://ftp.ncbi.nlm.nih.gov/geo/samples/GSM4144nnn/GSM4144573/suppl/GSM4144573_LM36_III.ARRAY.HUMANO.REPS_F05.CEL.gz"	"ftp://ftp.ncbi.nlm.nih.gov/geo/samples/GSM4144nnn/GSM4144574/suppl/GSM4144574_LM77_III.ARRAY.HUMANO.REPS_A07.CEL.gz"	"ftp://ftp.ncbi.nlm.nih.gov/geo/samples/GSM4144nnn/GSM4144575/suppl/GSM4144575_LM9_1.HUMAN14113_G05.CEL.gz"	"ftp://ftp.ncbi.nlm.nih.gov/geo/samples/GSM4144nnn/GSM4144576/suppl/GSM4144576_LM23_III.PLACA.ARRAY_D05.CEL.gz"	"ftp://ftp.ncbi.nlm.nih.gov/geo/samples/GSM4144nnn/GSM4144577/suppl/GSM4144577_LM54_IIARRAY.HUMA.PICO_G07.CEL.gz"	"ftp://ftp.ncbi.nlm.nih.gov/geo/samples/GSM4144nnn/GSM4144578/suppl/GSM4144578_LM13_1.HUMAN14113_G09.CEL.gz"	"ftp://ftp.ncbi.nlm.nih.gov/geo/samples/GSM4144nnn/GSM4144579/suppl/GSM4144579_LM5_1.HUMAN14113_E09.CEL.gz"	"ftp://ftp.ncbi.nlm.nih.gov/geo/samples/GSM4144nnn/GSM4144580/suppl/GSM4144580_LM35_III.PLACA.ARRAY_E05_2.CEL.gz"	"ftp://ftp.ncbi.nlm.nih.gov/geo/samples/GSM4144nnn/GSM4144581/suppl/GSM4144581_LM21_1.HUMAN14113_B07.CEL.gz"	"ftp://ftp.ncbi.nlm.nih.gov/geo/samples/GSM4144nnn/GSM4144582/suppl/GSM4144582_LM100_III.ARRAY.HUMANO.REPS_E07.CEL.gz"	"ftp://ftp.ncbi.nlm.nih.gov/geo/samples/GSM4144nnn/GSM4144583/suppl/GSM4144583_LM134_III.ARRAY.HUMANO.REPS_D09.CEL.gz"	"ftp://ftp.ncbi.nlm.nih.gov/geo/samples/GSM4144nnn/GSM4144584/suppl/GSM4144584_LM124_III.ARRAY.HUMANO.REPS_H07_2.CEL.gz"	"ftp://ftp.ncbi.nlm.nih.gov/geo/samples/GSM4144nnn/GSM4144585/suppl/GSM4144585_LM17_1.HUMAN14113_A07.CEL.gz"	"ftp://ftp.ncbi.nlm.nih.gov/geo/samples/GSM4144nnn/GSM4144586/suppl/GSM4144586_LM83_III.PLACA.ARRAY_B07.CEL.gz"	"ftp://ftp.ncbi.nlm.nih.gov/geo/samples/GSM4144nnn/GSM4144587/suppl/GSM4144587_LM.131_III.PLACA.ARRAY_C09.CEL.gz"	"ftp://ftp.ncbi.nlm.nih.gov/geo/samples/GSM4144nnn/GSM4144588/suppl/GSM4144588_LM16_1.HUMAN14113_H05.CEL.gz"
!Sample_data_row_count	"49386"	"49386"	"49386"	"49386"	"49386"	"49386"	"49386"	"49386"	"49386"	"49386"	"49386"	"49386"	"49386"	"49386"	"49386"	"49386"	"49386"	"49386"	"49386"	"49386"	"49386"	"49386"	"49386"	"49386"	"49386"	"49386"	"49386"	"49386"	"49386"	"49386"	"49386"	"49386"	"49386"	"49386"	"49386"	"49386"	"49386"	"49386"	"49386"
!series_matrix_table_begin
"ID_REF"	"GSM4144550"	"GSM4144551"	"GSM4144552"	"GSM4144553"	"GSM4144554"	"GSM4144555"	"GSM4144556"	"GSM4144557"	"GSM4144558"	"GSM4144559"	"GSM4144560"	"GSM4144561"	"GSM4144562"	"GSM4144563"	"GSM4144564"	"GSM4144565"	"GSM4144566"	"GSM4144567"	"GSM4144568"	"GSM4144569"	"GSM4144570"	"GSM4144571"	"GSM4144572"	"GSM4144573"	"GSM4144574"	"GSM4144575"	"GSM4144576"	"GSM4144577"	"GSM4144578"	"GSM4144579"	"GSM4144580"	"GSM4144581"	"GSM4144582"	"GSM4144583"	"GSM4144584"	"GSM4144585"	"GSM4144586"	"GSM4144587"	"GSM4144588"
"11715100_at"	3.933106151	4.500743999	3.996304345	3.912133356	3.491595864	4.540063225	3.916235024	4.292561453	3.986592655	3.782113181	4.067275676	3.689763463	3.843730998	3.880735925	3.953054851	3.682513343	5.085367828	4.237445312	3.532906679	3.718846654	4.022691062	3.889101722	3.708178727	3.369099645	3.54308143	3.918808333	3.628252495	4.104248522	4.026280386	4.295487451	3.724730925	4.458226095	3.986975002	3.840304914	3.762544931	3.942710724	4.103425176	3.834383507	4.353448388
"11715101_s_at"	3.792620996	4.154977445	4.196728874	3.931048981	4.096677316	4.06170684	4.193814246	4.267703997	4.086260655	4.036671381	4.679051308	4.124021901	4.233702277	3.50583511	3.997496252	4.016338086	4.040543543	3.821938114	4.823029468	4.230903215	4.111999967	3.997713708	3.685683594	4.286521968	3.832059828	3.970753698	3.759525179	3.949309672	3.83069157	3.860839954	4.045999401	4.144001267	3.751595779	3.919719586	4.219495375	3.910476473	3.988040713	3.982582684	4.536461876
"11715102_x_at"	3.941883275	4.3569109	3.708071469	4.066850448	4.082287456	4.456639202	4.373295724	3.712482785	3.928695208	4.115138757	3.898160817	3.734672359	3.964284274	4.039348202	4.00670303	3.808674073	4.283862948	4.21734087	3.983306598	3.456432048	4.456842325	3.85782238	4.047752096	3.482221237	3.623304664	3.942456433	3.85140118	5.195509088	4.400065801	3.740901104	3.693954903	4.168755614	3.801968429	3.835617326	4.009720306	4.285817459	3.591000498	3.937865695	3.972288791
"11715103_x_at"	4.228378197	4.379754075	4.785603801	4.746316736	4.722940169	5.01936715	4.958667185	4.934920168	5.594270033	6.427100383	4.391833974	4.874644211	4.568020963	4.857304222	4.7093893	4.290436593	5.218424672	5.097976075	4.93944476	4.265288193	4.990782692	5.543205684	4.894991423	4.998079085	5.736452024	4.431948117	5.757684972	5.144014167	4.785603801	4.592774082	4.462303366	4.55538444	5.276846918	4.869045627	4.3309353	4.668645558	4.490866241	4.319478127	4.47880689
"11715104_s_at"	4.134963192	4.367391771	4.10507319	4.335373887	4.610719848	4.106203532	4.037394429	4.033502007	3.793748651	4.006946467	3.907294447	3.543122747	3.883346532	3.665104702	3.685204545	3.890176633	4.039487052	3.650662942	3.997643502	3.731208189	4.288091697	3.991473091	4.124985795	3.88287014	4.08142657	4.051197818	3.930261129	3.720021886	3.955120409	4.113149326	3.66051866	3.727074393	3.871639553	3.781241611	4.008557924	4.045867273	3.919374937	3.857705691	4.04270884
"11715105_at"	3.710020154	3.913737287	4.065803551	3.69359078	3.672152139	3.471018905	3.756995819	3.694837037	3.62928853	3.901193029	4.051818355	3.61402419	3.689399889	3.975132327	3.681582296	3.72138565	4.276849478	4.061175276	3.948131658	3.920787713	3.577645411	3.560417878	3.653906117	3.59353888	3.522850678	3.676068524	3.490919917	3.547692228	3.84366043	3.710020154	3.793951854	4.260835836	3.778873704	3.613358642	3.554437951	3.557287465	3.724742039	3.633672078	3.814623533
"11715106_x_at"	3.796649337	3.992334219	4.059520889	3.78668409	4.129835544	3.766798986	4.287592853	3.904778719	3.933398045	4.129835544	4.403864441	4.007008357	4.29411967	4.531541297	4.318318991	4.102437139	4.120042483	4.240209303	3.737117039	4.381732636	3.783564966	4.053930846	4.161888909	4.103814205	4.012810238	4.334023752	4.129835544	4.548750582	4.388870649	4.247170703	4.63409715	4.697177891	4.129823476	4.058144521	4.130432397	4.194389225	4.012597244	3.9846689	4.566635322
"11715107_s_at"	4.255736176	3.786703193	3.810458981	3.787438938	4.131762478	4.397569071	4.291585555	4.634945791	4.37973666	4.31777358	3.823879725	4.261532396	3.793466626	4.172845598	4.043922536	4.108615871	3.741393171	4.574546543	4.290102419	4.106215798	3.786758896	3.618894257	3.795885835	3.850280306	4.048419709	3.883097453	4.043922536	4.079300611	3.773745483	4.085937686	4.012010829	3.725914801	3.823024831	4.043922536	4.29399976	4.604567714	4.179237915	4.052445085	3.975775574
"11715108_x_at"	3.6494411	3.671036448	3.909632328	3.905332572	3.826276027	3.974553354	4.050981413	4.391591749	4.078096868	3.834448746	3.939626024	3.74778079	3.726299694	4.181887505	3.911511247	4.140506475	4.117531211	3.75831956	4.160293486	4.399831962	3.767064754	4.087145378	3.988006887	4.10075446	3.939626024	3.990094596	3.575258401	4.271807447	4.023479575	3.540489555	3.968404442	3.761500566	3.644823782	4.561133054	4.047132636	3.939626024	3.700163487	3.862635651	4.302019703
"11715109_at"	3.944662782	3.697981912	3.864636159	3.85080204	3.961615408	4.227386005	3.985782023	4.118379302	4.028235454	3.657044704	4.480183332	3.828358526	3.780779403	4.122899703	3.706796597	4.092862701	3.998629156	3.688925362	4.209081452	3.886567704	3.745807781	3.972801435	4.06287539	4.22488568	3.639921491	3.733491564	3.708908107	3.870991729	3.918160302	3.961630852	3.550357392	4.600252512	3.980803986	4.040926101	3.347197131	3.697988199	4.046092759	3.650963025	3.953065536
"11715110_at"	3.498439565	3.951573933	4.103357977	3.733397054	3.622469318	3.64537489	3.363248688	4.391014196	3.548953383	3.420954361	3.696190004	3.653705465	3.701816264	3.73035203	3.819628614	3.835731313	3.679805285	3.600185191	3.791073488	3.522932769	3.806218277	3.870549232	4.067799935	3.556746498	3.736272222	3.888474134	3.634624689	3.657415915	3.810351609	4.150194213	3.804988832	3.642973586	3.563860796	3.58929024	3.414721294	3.878002449	3.343062714	3.752903703	3.655640072
"11715111_s_at"	4.192988708	4.822255621	4.708334404	4.703821143	4.708088694	4.791517621	4.911224791	4.731320837	4.796940235	4.527817937	5.099977487	4.620413961	4.06395077	4.270940561	4.710389928	4.765584062	5.175766733	4.779381552	4.728760098	4.620413961	4.295321131	4.74134669	4.894883504	4.188147159	4.569876989	3.983210177	4.406222923	4.729069332	4.625961847	4.542616341	4.467871174	4.623990979	4.567496593	4.462026187	4.631333034	4.727210533	4.620413961	4.518748071	4.528454589
"11715112_at"	3.651911423	3.919175523	4.158732005	4.267036527	4.608408281	4.433149423	4.069581191	3.811179435	3.612457619	3.522232612	3.921454625	3.693255699	3.757441559	3.602501323	3.440469147	3.530525492	4.59560945	3.471853564	3.704205711	3.884018512	3.507208517	3.892224036	4.295141032	3.643515758	3.784791214	3.811263439	3.523642791	3.686198379	3.852247783	3.552743927	3.413146572	3.786314881	3.411717809	4.027963069	3.361813139	3.479154599	3.611190794	3.490519922	3.815015702
"11715113_x_at"	4.597206106	4.457967204	4.473522449	4.53842621	3.952318554	4.738456351	4.600546567	4.935506442	4.438214748	4.68033755	4.658639876	4.217421207	4.489594753	4.601114702	4.456422167	5.08791019	4.580467404	4.06471812	4.836279612	4.490087961	4.80184263	4.457595394	4.554934917	3.554765495	4.457967204	5.369907289	4.412713292	4.793853561	4.619688479	4.273730493	4.134676595	4.695873581	4.071094098	4.147270036	4.344332801	4.980908933	4.052298871	4.144960161	4.399825761
"11715114_x_at"	4.561469563	4.303283501	4.718051516	4.596640022	4.253198172	4.915139494	4.255424475	4.386098186	3.706168711	4.057667464	4.573109372	4.118308438	3.971185164	4.68099236	3.894534677	4.150571169	4.176125938	4.414247159	4.421351399	4.109750029	4.870112226	4.162514375	4.386108239	3.675161522	4.118017697	4.769089304	4.195410241	4.502957883	4.555439093	4.503115612	3.629310933	4.552677197	3.620614486	4.013385455	3.843340799	4.415897593	3.990134371	3.90732357	4.646114971
"11715115_s_at"	3.519481518	3.3727953	3.467921825	3.653137478	3.35420993	3.276292749	3.637203882	4.013552137	3.61768526	3.688621743	3.731620903	3.825998793	3.565130946	3.648015581	3.37843644	3.529405166	3.398197605	3.443951731	3.702056936	4.028719146	3.296165172	3.713809619	3.27091924	4.042691153	3.638349838	3.581574027	3.518798655	3.530834688	3.407548832	3.575096115	3.877297219	3.555493452	3.445478801	3.578971891	3.394645193	3.614629085	3.707184942	3.863606875	3.576535329
"11715116_s_at"	3.459363778	3.722938489	3.87093962	4.093261068	4.05737508	3.563011371	3.722472561	3.848751082	3.613319431	3.901095351	4.145715103	3.608559938	4.200915336	3.602356268	3.637333374	3.738501703	4.039453258	3.688590558	3.788935002	3.716781888	3.517969198	3.528095558	3.531689091	3.760474714	3.892452014	3.610709375	3.720189501	3.388176314	3.739386849	4.113555195	3.874666684	3.788935002	3.596546477	3.579168692	3.942051739	3.578095555	3.793856693	3.609865939	3.530191284
"11715117_x_at"	3.378751427	3.228375255	3.595541711	3.50709554	3.414394081	3.474750202	3.424324329	3.568787824	4.107462228	4.118976814	3.68201787	3.569829518	3.668255319	3.3415696	3.401494037	3.435446109	3.564960819	3.467879291	3.812177544	3.500404687	3.241915376	3.474750202	3.391552429	3.656799768	3.258856919	3.225343071	3.886896734	3.598021999	3.229615578	3.406756461	3.958690816	3.781965894	3.360564712	3.487322621	3.180302111	3.34535144	3.690679191	3.614315724	3.480534258
"11715118_s_at"	3.742517466	4.274868522	4.458445692	4.524730077	4.149257859	4.564920626	4.093049197	4.028465338	3.639826327	3.731677163	3.99702507	3.786075134	4.167789245	4.26607748	4.077925619	4.135080954	4.261759173	3.843411202	4.161285288	4.120160862	3.961907763	4.236701332	4.086907312	3.921734151	3.93800759	3.95664593	3.663611392	4.15703062	4.264907832	4.27109674	3.551527562	3.833406812	3.717320186	3.788264647	3.538026768	4.164462235	3.976298625	3.641666239	3.954639397
"11715119_s_at"	6.398620849	5.158947257	4.320236782	4.398721111	4.228443992	4.505254602	4.020942977	4.039400694	4.287458123	4.556897541	4.591809582	3.829746871	4.935697961	3.902742065	4.716476658	4.616879492	4.523633626	4.398721111	4.129338546	3.986888841	5.163787103	4.398721111	4.249740465	4.011282334	4.398721111	5.225123878	3.941914671	3.788035955	4.27889285	4.822266052	4.361718688	4.889010048	4.374894921	4.353650939	4.398721111	4.392825882	4.527097546	4.630765415	4.991280408
"11715120_s_at"	3.643656055	3.603264021	3.93910641	3.900181698	3.748592483	3.632568554	3.857929569	3.56292085	4.328117052	3.49311087	3.594294107	3.814763758	3.84125975	3.550931444	3.819576059	3.614572354	4.193495762	3.428776633	4.2734475	3.775533556	3.366488921	3.872397871	3.631191143	3.449604579	3.824094487	3.629110879	3.610589983	3.641120056	3.531696165	3.869565685	3.355996891	3.98807434	3.460458827	3.95855892	3.528261541	3.46948546	3.735886983	3.45867482	4.123698264
"11715121_s_at"	3.315217406	3.620305684	3.715461594	3.625393783	3.574460502	3.426212597	4.303800555	4.299050359	3.972368943	3.331850382	3.679007073	3.586562186	3.693939869	3.794154961	4.063310143	3.558768473	3.788137657	3.727042716	3.706810631	3.76530628	3.397938946	3.408331072	3.600218935	3.534298936	3.733275977	3.491266995	3.4925887	3.551162624	3.252630962	3.477929474	4.076513387	4.035332081	3.620305684	3.570690843	3.528770808	3.405405515	3.485599519	3.659804817	3.560621561
"11715122_at"	4.204773358	3.931580818	4.236532617	4.217431366	4.146688292	4.136943931	4.353475547	3.964856496	3.883590924	4.404056884	5.252699794	4.03533031	4.110721982	3.913455687	4.066278399	3.932226291	4.095500487	4.741874378	4.026397294	4.387025298	4.026397294	4.318744205	3.774670171	4.026397294	3.831281649	3.793150987	3.857753193	4.166348646	4.129133365	4.024450699	4.415805701	3.974602184	3.779319123	3.933599918	3.814157774	4.415193345	3.801550373	4.006326047	3.97965644
"11715123_s_at"	3.507693641	3.719428245	4.565165906	3.642591314	3.720125901	3.916335341	3.698686179	3.862091849	3.476514302	3.844352414	3.595426597	3.758545387	3.918870962	3.92887659	3.659430399	3.936327898	3.743669178	4.331328268	3.951901684	4.106502953	3.68083436	4.048101399	3.762448855	3.720125901	3.65391639	3.561320595	3.602254458	4.076113247	3.720125901	3.552743927	3.701025569	4.01661941	3.625759887	3.544396523	3.61353626	3.756782164	3.667609385	3.408666441	3.750302634
"11715124_s_at"	5.094214231	5.179651563	5.080762428	5.364033531	4.865234395	5.135284581	4.717358141	5.352336144	4.177728602	4.705830119	4.914716094	4.246537719	4.711895366	5.526821728	4.860033142	4.786827244	5.174342344	4.529066586	4.877089801	4.719441654	5.295637059	4.889850994	4.937706354	4.669891637	4.672715554	5.169389204	4.63332355	5.389072278	4.985483236	5.099203339	4.700351672	5.347254775	4.712309584	4.580058642	4.721808557	4.876416558	4.826111246	4.70455575	4.927904785
"11715125_at"	6.396336422	6.807994663	6.041949182	6.163356987	6.126611278	6.090406515	6.421823456	6.576976191	5.696048779	5.616226225	6.635394566	5.981178266	6.577411362	7.020255105	6.818791342	6.316584487	6.824936625	6.177118066	6.2754824	6.464147787	6.744940938	6.942651722	6.631946777	5.658109996	6.740397299	7.024757206	6.927699275	6.772087658	6.840483185	7.127849397	5.787912462	6.940860179	6.542857544	6.115576641	5.934259462	6.319149871	7.431520071	7.278768976	6.446221842
"11715126_s_at"	3.867962633	3.544106995	3.847081366	3.816509546	4.153636955	3.72992973	5.010681143	5.097340852	4.485412023	4.47995402	4.673063865	4.401814187	4.628341108	4.279842582	3.84559327	4.06956377	4.85430626	4.850260667	4.394206112	5.14859264	3.923830593	3.653109773	3.744973929	3.888935782	4.035300467	3.823022209	3.73792549	4.660374089	3.899887623	3.660555021	4.711552152	4.534593139	3.739341511	4.465829683	4.392791037	3.756816727	3.980795934	3.789099596	4.055248653
"11715127_s_at"	4.013804607	3.784629738	3.808106878	3.936899859	4.005937165	4.057655559	4.113272511	3.595359315	4.437272154	3.960927743	3.895732126	3.83724416	3.777084441	3.929296389	3.765458604	3.516198003	3.905852402	3.895732126	4.001959268	3.895732126	3.905933352	3.666166046	4.094787545	4.005895724	3.796933107	3.823573014	3.892896914	3.895732126	4.005968664	3.853105101	3.951159467	4.124462549	3.640286754	3.895732126	4.056322777	3.599947425	3.910818731	3.894011783	3.786902008
"11715128_s_at"	4.10923059	3.874732822	4.047928021	4.186801964	4.24584059	4.164816471	3.934755589	4.308717473	3.988132718	4.428839458	5.061479132	4.204234751	4.157872751	3.998029171	4.350806227	4.232346371	4.269182443	4.084817017	4.568146739	4.232346371	4.232346371	4.2757339	3.758893825	3.870349846	4.671113217	3.99459271	4.18311243	4.539439978	4.172070762	4.660755833	4.350127723	4.821888554	4.412360708	4.526067372	4.459328613	4.367120955	4.16401564	4.138666362	4.346785169
"11715129_s_at"	5.651839491	5.494196778	6.279633603	5.764070789	5.916774707	5.919839969	6.583947136	5.977828575	5.700909448	5.145975081	6.022457571	5.674230203	6.266191457	6.523074643	6.410963278	6.374746115	6.178986295	5.331984158	6.00335713	6.602512194	6.300061381	6.602096678	6.615284301	5.031484258	6.334436132	6.556560028	6.721765331	6.503254573	6.048639682	6.989900747	5.401122139	6.605248801	5.74948453	6.070540923	5.902150143	6.113333683	5.169267357	6.051146501	6.181908393
"11715130_s_at"	4.012175579	4.11622211	4.420975418	4.348248354	4.733535504	5.134359649	4.501590628	4.270877185	4.295020729	3.801890877	3.791788782	4.340062781	4.195446868	4.711198254	4.381928041	4.985320345	4.404802369	4.316377199	3.960868551	4.238873363	4.289343597	4.233662065	4.374535965	3.699057746	3.823860233	3.878214245	3.871796322	3.918819022	3.965082993	3.86106159	4.237047407	3.89648523	4.202627374	3.932299699	3.950975792	3.953917923	3.866999007	3.867037823	3.730596247
"11715131_s_at"	3.769171712	3.826263014	3.940125694	3.771160811	3.713512145	3.786300339	3.74128177	3.986624052	3.686132018	4.212069748	4.469236141	3.898212647	3.940490687	3.712123984	3.882053548	3.603777663	3.922512079	3.954957281	3.81591456	4.092680792	3.757347102	3.534367278	3.507717609	3.987550099	3.812927588	3.572221537	3.812464775	4.047234287	3.489823077	3.398348031	4.225167686	3.595200058	3.609561028	3.88506483	3.735346688	3.44573807	3.983715627	3.646192492	3.81665141
"11715132_x_at"	3.614813703	3.620840162	3.708515892	3.653280939	3.734176544	3.676313499	4.677768288	4.073782497	3.738688275	4.111266978	4.131777046	4.080636715	4.022381067	3.799875113	3.734435796	3.756283438	4.046953444	3.34366262	3.813552126	3.672169601	3.711592894	3.58910115	3.897320742	3.875101944	3.691782811	3.568371229	3.492859913	4.30068166	3.738525547	4.066959299	3.605926455	4.630157472	3.77755132	3.519343715	3.341056273	3.545496447	3.501016033	3.593413599	3.811715347
"11715133_s_at"	3.349088479	3.386896799	3.616319139	3.385720032	3.554213655	3.384553047	3.858352672	3.690852206	3.97914576	4.439140189	3.853293448	4.171884154	3.659409221	4.018205224	3.457887104	3.600200218	4.112467373	3.727290861	4.374048505	3.841989255	3.66381485	3.777189758	3.792313219	3.727290861	3.651266532	3.371375028	3.878072193	3.39487182	3.459205834	3.727290861	4.01442415	4.069260821	3.715151806	3.66944374	3.598285343	3.680371273	3.642468118	4.0840444	3.733702492
"11715134_s_at"	3.572353575	3.263507447	3.544631225	3.873284587	3.490039557	3.654079218	3.534529751	4.015128775	3.855706653	4.058059176	4.157446928	3.758201905	3.524748289	3.522976135	3.847777711	3.709913656	3.873929503	3.608958066	4.095608833	3.573875949	3.441940015	3.58441449	3.440201959	3.557914883	3.60833523	3.538126981	3.558114941	4.23711147	3.576188118	3.483999462	3.548383496	3.890867713	4.052053486	3.939567587	3.605712323	3.57578483	3.843745941	3.683546265	3.849023182
"11715135_s_at"	4.065780202	4.20673122	5.145546261	5.779936012	5.415337047	4.807532193	4.069544041	4.47814752	4.332934492	4.203109315	4.050812521	3.933369217	4.372668017	5.063207946	4.440858802	3.972751523	5.182633432	4.3788316	3.92577493	5.462242422	4.401766471	4.755329403	4.493663513	4.103894775	4.215449503	4.390274706	4.01588245	4.376058664	4.616659472	4.226215024	4.253013526	4.585060687	4.599439901	4.399621923	4.273921011	4.14798603	4.808834279	4.006035042	4.878411467
"11715136_at"	3.86174779	3.791345041	3.609340775	3.869687589	4.057420219	3.973433964	4.546712373	3.980500603	3.821351953	4.025685815	4.244985178	3.971212615	4.34949539	4.047350874	3.760449266	3.695366739	4.210351545	3.767246178	3.811251927	3.591196631	3.679174911	3.544186048	4.393265259	3.749259651	3.795874337	3.858456898	3.694194964	4.38971268	3.842877192	3.783130699	3.938036601	4.433325971	3.575462117	3.878208772	4.121719814	3.731867062	4.274023266	4.013260184	3.63290466
"11715137_s_at"	4.853939394	4.746442443	4.756807417	4.672034913	4.814164066	4.740017036	4.910108885	4.734935061	4.505126717	4.428608785	5.699487177	4.816835354	4.631301198	5.218803795	4.870169196	4.842653331	4.803297211	4.575937514	4.67620152	4.996893496	4.901606834	5.028470575	4.756361804	3.999385438	4.739299097	4.79812765	4.542344893	4.894356068	5.07762046	4.482143115	4.456416212	5.319149457	4.185162735	4.691169718	4.773196448	5.141990939	4.617306921	4.639071684	4.359679679
"11715138_s_at"	4.695940616	4.662711366	4.631510922	4.605168601	4.946517715	4.433063356	4.542945411	5.006605319	5.320291892	4.027034695	4.937370324	4.487031169	4.270438157	4.514113224	4.308596508	4.390303142	4.571527124	4.613021324	5.100177748	5.039510082	4.531130777	4.807416757	4.497406055	4.229598584	4.274725214	4.458401381	4.54389677	4.999714224	4.549997672	4.323373726	4.660078571	4.660217007	4.571527124	4.841878048	4.220559723	4.527147142	4.564566791	4.431882362	4.349828983
"11715139_x_at"	3.233480866	3.392023562	3.379221558	3.56479837	3.304061428	3.460787167	3.48249248	4.160970042	3.760806613	3.615533042	3.807329735	4.493683643	3.738677295	3.502506799	3.352115727	3.633380458	4.005614623	3.435395983	3.673640757	3.52024236	3.366261004	3.369610968	3.57971683	3.856380648	3.729856532	3.341540785	3.459312054	3.838693412	3.422889148	3.288319766	3.56479837	3.82737189	3.679464866	3.804932263	3.694004271	3.354588874	3.770787192	3.452158332	3.496920937
"11715140_s_at"	4.581360015	4.116823192	4.025297014	3.940716688	4.444674157	4.259951711	4.360060042	4.213661151	3.917188522	3.920619194	4.693844402	4.220412369	3.837098731	4.622695971	3.945517933	4.466056653	3.917765379	3.941548885	4.293328495	3.887114611	3.843509427	3.710531426	3.948685331	4.107174343	3.981973007	4.086435887	3.79457816	3.769832504	4.086435887	4.099071707	4.550614561	4.123682409	4.054651325	4.597426423	4.384494477	4.193741505	3.824423781	3.867077098	4.121046587
"11715141_s_at"	3.883353935	4.017625947	3.707977871	3.475917514	4.194957816	3.874666684	4.138036789	3.970968973	4.552715543	4.095783101	3.927363834	4.573907623	3.796646798	4.299983479	3.86651059	3.771303414	3.744869487	3.996576107	3.82456965	3.875185257	4.027147118	3.894953399	3.983110172	4.205173458	3.692547624	3.733239839	4.024822541	3.844753742	3.835660708	4.149485942	4.048243635	3.692195534	3.750598431	3.906328777	3.586434953	3.791225337	3.874666684	3.778896442	3.729292866
"11715142_s_at"	3.900588833	3.601878593	4.094865923	4.2645597	3.924795128	3.924795128	4.262133644	3.846873014	4.483483903	4.082572685	4.228979345	3.991777345	3.964433334	4.26778248	3.82171088	4.170609394	3.907714541	4.113737544	3.663607869	4.639741632	3.727349123	3.543764669	4.549137012	3.722507831	3.907288827	3.87371045	3.81931118	3.661281268	3.805804144	3.752009858	4.345088996	4.388467344	3.703675633	3.782743544	3.845840913	3.983191809	4.129248457	3.623432045	3.865111005
"11715143_s_at"	4.108988111	4.388777355	3.86725359	4.155667879	4.257331168	4.109622063	4.476375881	4.239261003	4.255992727	4.102686384	4.206817867	3.981673526	3.961655817	4.39197623	3.88403668	4.070127423	4.293437836	4.406950652	4.019231244	3.876407718	3.971220298	4.149618522	3.991876622	4.139386005	4.384812223	4.146057713	3.888917052	4.084410557	4.186738826	4.278575312	3.990386448	3.92423242	3.979668236	4.417732713	4.001892249	4.259455992	4.276797859	4.428311789	3.788666715
"11715144_s_at"	4.014345594	4.535109931	4.092187986	4.13662399	4.20588027	4.332741127	4.125905665	4.1845446	4.285142571	3.709930218	4.572862739	4.607739929	3.925854967	3.814736442	3.975101182	4.194856744	4.077343878	3.993888037	4.014345594	4.072519586	3.768135849	3.801316441	3.940174317	3.970211827	3.90092604	3.983666547	3.540480913	4.149620574	3.596565008	4.049164767	4.111878544	4.203062425	3.789480545	3.758932249	3.832734813	3.935453446	3.625649069	3.717991459	3.831147355
"11715145_s_at"	3.810942392	3.963918743	3.825375588	3.871205448	3.714850023	3.864082669	3.940700844	3.909333918	4.044764048	4.575782161	3.946031513	4.432804345	3.888224622	3.698701504	3.911415187	3.783846839	3.618497944	3.922960711	3.846340895	3.742058339	3.717909138	3.817006661	3.986975002	3.989668253	3.758758081	3.812793218	4.047586428	3.765736066	3.704327307	3.884547765	5.177492822	3.357638283	4.058166801	3.770305083	3.888496084	3.788093978	4.050582533	3.864082669	3.635759483
"11715146_x_at"	3.887055224	4.080018733	4.229885231	4.116986957	4.286125687	4.208396692	4.097757059	4.048243635	3.842697892	3.774439179	4.682192263	3.835695246	3.997577259	4.067297855	3.816637198	4.35310604	4.672655478	4.121131069	4.461298423	4.106613428	4.048243635	4.551800583	3.971191916	3.889026156	3.894490186	3.897447158	3.651438485	4.250593489	4.195437065	4.391096713	4.312109303	4.737796707	3.986573278	3.824681033	3.962798652	3.894819743	3.543271302	3.976156096	4.12109341
"11715147_at"	4.122331312	3.990991061	3.992273963	4.029458411	4.367496083	4.83674661	4.444769548	4.382619139	4.249849231	4.382619139	5.129700314	4.71586935	4.382619139	4.496800318	4.530073707	3.898516627	4.116795593	4.19201588	5.147001246	4.9549955	4.512128159	5.098627829	4.606645788	4.057623635	3.864528842	4.316632306	4.787932935	4.492728923	4.290463451	5.351258615	4.691023995	4.687657452	4.201590981	4.237221911	4.572417439	4.081940702	4.362697467	4.301063047	4.599715831
"11715148_s_at"	3.479820043	3.67512264	3.748296879	3.705278061	3.380843685	3.655510588	3.761344534	4.970346451	4.204310499	3.960495618	4.003550074	3.809277608	3.682739319	3.6739473	3.559025109	3.795227781	3.911624936	3.752172022	3.747026292	4.667875856	3.494606336	3.587043277	3.82108138	3.500340928	3.571577986	3.673886536	3.578407012	3.714962977	3.946447031	3.427477803	3.689275539	3.646348718	3.515578511	3.824476737	3.414727979	3.517805169	3.45410045	3.47892168	3.682739319
"11715149_x_at"	3.27382898	3.692918373	4.44449124	3.710887448	3.668884948	3.87322647	4.129952037	3.648430805	3.757407733	4.037634308	3.532993939	3.441221219	4.01294871	4.030236257	3.746182912	3.595553574	4.069658837	3.691182023	3.990187468	4.270698529	3.434536545	3.444723517	3.679468217	3.900489294	3.669065121	3.615087804	3.432311974	3.753314077	3.517921888	3.570695726	3.4789677	3.830055573	3.779445369	3.668248216	3.729884407	3.871695614	3.736512269	3.799637002	3.750136497
"11715150_s_at"	4.587286201	4.224105376	4.086927804	4.054768644	3.995346305	4.403731236	4.132132452	4.013821167	4.742225262	4.021849074	4.360868093	4.026738372	4.362932009	4.296361	3.953641811	3.932172279	4.264767204	3.935055677	3.753130977	3.543453713	3.984290676	4.107929798	4.018549563	3.921703675	4.130173412	3.986975002	4.217734137	4.112720524	4.386537809	4.021678861	3.866222086	4.731222029	4.070164556	4.272407684	4.123063762	4.156493975	4.118095332	4.120381755	3.915207129
"11715151_x_at"	4.027796473	4.161117048	3.743539372	3.992434453	4.088294509	4.126546893	3.97486166	3.889793349	3.870623501	4.470098464	4.230685993	3.851346002	3.784962295	3.75707058	3.900397338	4.128955428	3.976645017	3.945478904	4.071616549	3.968894882	3.786183438	3.705904254	3.902674133	3.725558502	3.949361004	4.061634777	3.863230105	3.72508485	3.992575079	4.378043758	4.657385614	4.241009361	3.807454358	4.299107573	3.700262208	3.900839664	3.939788123	3.84879478	3.923707509
"11715152_at"	3.260148522	3.429765745	3.372139285	3.183188317	3.377318342	3.273009092	3.385696241	3.477946216	3.6095995	4.075067199	3.814376765	3.647312841	3.688280916	3.640428093	3.782106109	3.51489414	3.626604436	3.546222565	3.491737681	3.413146572	3.328502089	3.5604928	3.26555747	3.370590121	3.356434266	3.770241777	3.591591195	3.860945739	3.517921888	3.225743968	3.529404283	3.731676058	3.304475819	3.340321309	3.822733282	3.272991214	3.362790129	3.549342332	3.887784451
"11715153_s_at"	3.596889455	3.767453604	3.789122232	3.964447226	3.540668652	3.734092364	3.761825285	4.04829696	3.928180969	3.625534721	4.216391714	3.917947149	4.622298972	4.061046646	4.322595208	3.523028377	3.965037862	3.609280562	3.80296383	4.075697199	3.695041479	3.751270485	3.563640051	3.850285296	3.79874972	3.615087804	3.678880285	3.838562157	3.964565212	3.835735416	3.7235963	3.918983195	3.808927024	3.883207322	3.765444034	3.707767078	4.177539064	3.666222748	3.635759483
"11715154_s_at"	3.648147218	3.675020951	3.422923123	3.866792715	3.478921378	3.648147218	3.434581575	3.566825388	3.955692694	3.886580999	3.749524366	5.282014666	3.632578411	3.495351672	3.413585458	3.363520602	4.117505982	3.567228377	4.693988744	3.471510266	3.594165123	3.857461967	3.593013292	4.007220376	3.59688161	3.5222257	3.569901397	3.658585897	3.545584219	3.542633779	3.66368419	3.908404477	3.696822228	3.870792529	3.785627886	3.643220884	3.726219061	3.632898925	3.871839295
"11715155_s_at"	4.23980841	4.365216553	4.4760971	4.345229147	4.242595768	4.433502051	4.651410159	4.79596806	4.667460552	4.35611028	5.404623043	4.481273716	4.519656567	4.970192417	4.28283929	4.107238332	5.29764655	5.108262551	4.315931389	4.146724158	4.062283002	4.511702948	4.241401161	4.469083655	4.368631939	4.628677105	3.983697038	4.12736052	4.421616566	4.204949702	4.386801847	4.297897802	4.368681037	4.397596296	4.26369476	4.368631939	4.462260433	4.32001972	4.368631939
"11715156_s_at"	5.787355524	5.822436736	6.026211834	6.077193852	6.04379749	5.594538018	6.349505109	5.771708623	5.77610654	5.618632101	5.891622796	5.749776429	5.576912678	6.049444676	5.935120887	5.851777754	5.894389057	5.794544535	5.754781877	5.702849814	6.102206338	5.831880438	5.886474886	5.139786388	6.046970419	5.727573517	5.481257631	5.991093398	6.149238186	5.509915793	5.556393175	6.414286836	5.096974875	5.614512641	5.861005329	6.077405674	5.292102142	5.653568536	5.647093035
"11715157_s_at"	3.985920765	3.867314304	3.730525407	3.352885915	3.745400712	3.547222082	3.745400712	3.516431494	3.965205057	4.375827074	3.783058469	4.154116874	3.501871601	3.745400712	3.53202025	3.666814394	3.802708595	3.520555816	3.736972693	3.951136349	3.72917974	3.4649134	3.717466204	4.430052952	3.795558816	3.871357264	3.760698835	3.616104222	3.84495418	3.745400712	4.511556864	4.03438374	3.633878848	3.759202227	3.697849281	3.676662305	3.6336794	3.779461474	3.575988759
"11715158_s_at"	3.751323509	3.499168197	3.761857539	3.481800314	3.402515096	3.636177718	4.095186077	3.866477882	3.947580553	3.677623223	3.521756391	3.677623223	4.039066516	3.770531218	3.618084338	3.51325324	3.595666562	3.505483846	3.629121346	4.147685318	3.529109793	3.483982374	3.678250932	3.604106758	3.643671407	3.713960759	3.475404234	3.709610815	3.732419379	3.679815971	3.4613513	3.983278385	3.677623223	3.844956269	3.569406211	3.56360597	3.413736447	3.391522771	3.703227108
"11715159_at"	7.399970163	7.23716681	7.061893542	7.23817908	7.19459427	7.378948392	6.979296635	6.563528514	6.447673219	5.390324099	6.343253156	6.758174414	6.953917632	6.589083494	7.490909411	7.012325267	5.950343848	7.069472019	6.796239699	6.387631509	6.85093871	6.718177273	6.897734728	7.269951924	7.379022379	7.010643105	7.012325267	6.781858351	7.012325267	7.012325267	6.907647006	7.558889329	7.155234746	7.385528803	7.159612725	7.046801021	6.887009228	7.61783595	7.508736543
"11715160_x_at"	3.690886045	3.753791188	3.617450984	3.416089795	3.52708419	3.563123687	3.425082582	3.519979553	3.680319993	3.525425927	3.921116979	3.471367784	3.661228294	3.639980492	3.435538535	3.333742321	3.62635354	3.460587811	3.799160194	3.575526853	3.339848766	3.236774521	3.569133543	3.972033182	3.390357122	3.353816828	3.819804491	3.563123687	3.731074482	3.828070034	3.656088342	3.59023388	3.353544401	3.582146904	3.917680345	3.540255843	3.581277427	3.257632773	3.635759483
"11715161_s_at"	4.226521807	4.130725016	4.001844488	4.160057779	4.137063494	4.100198037	3.975619224	4.419271795	4.614771143	4.497222472	4.283614214	4.39760573	4.190780439	3.976403035	4.076061153	3.994534139	4.479233052	4.415447876	3.98446249	4.607202092	3.770010486	4.31151979	4.215732165	3.91242884	4.156445171	3.593649271	3.967445509	4.204718857	3.881604001	3.968635883	4.600535587	3.949450793	4.123733495	4.203722427	4.609531761	4.287943076	3.926596842	4.292535289	3.660807407
"11715162_s_at"	4.404017354	4.481802017	4.802926086	4.796259522	4.411143406	4.661271191	4.362568274	4.682619714	3.895915123	4.404017354	4.761201483	4.036267029	4.107252419	4.715226402	4.599055348	4.188913626	5.348076827	4.1564974	4.554037938	4.230727532	4.013941574	4.675141255	4.638390665	4.188329842	4.081419013	4.346422097	4.412857112	4.997238475	4.226457576	4.548150079	4.06483737	4.332453307	4.261974514	4.170097983	4.358870571	4.743088363	4.00353362	4.333870681	4.457275166
"11715163_s_at"	3.760663812	3.557682306	3.804722052	4.303155439	3.692308128	3.753490915	3.703501796	3.823051163	3.954559021	4.094186604	3.805641876	3.861002233	3.861889159	3.815461392	4.113555753	3.841447951	3.878830976	3.776323273	4.33334208	3.770973662	3.61388092	4.255155787	3.502351398	4.050759885	3.55496502	3.798209866	4.355607899	3.896084744	3.586678857	3.784163829	3.850188959	4.048122813	3.81464372	3.878841007	3.666797804	3.685676548	3.943933201	3.815461392	3.904326785
"11715164_s_at"	3.894279602	4.041332423	3.988107567	4.019734883	3.925774633	4.225762126	3.779208959	4.166599791	4.369516246	4.130397866	4.041332423	4.372364292	4.041332423	4.18517343	3.940259107	3.854165468	3.93140026	3.974488489	3.853757727	4.358890596	4.025221655	4.326200238	3.930325207	4.022381067	4.441779181	4.048650128	4.380360179	4.266924134	3.881863627	3.803071545	4.347288968	3.605456878	3.949656177	3.964613817	3.908363843	4.064692652	4.016564748	3.60771233	3.646835971
"11715165_at"	10.18610937	9.438934958	9.366801371	9.781879052	9.164710891	9.453828798	8.125356877	8.139590208	7.065919087	8.527426499	8.755021046	7.294961618	8.09012875	8.535204569	7.150228953	9.012657147	9.112472379	8.042675537	7.449829528	6.69490332	7.243755922	8.952749363	8.77190411	8.471484383	8.320379683	7.017402776	7.994628826	9.409553412	9.36100796	7.784060568	7.823508428	7.303852605	7.385242431	6.514646795	7.338456074	8.211466763	7.546040316	7.303207866	5.125514639
"11715166_at"	4.979571525	4.80927502	4.54272125	5.400567338	4.479772508	5.065668455	4.321217054	4.451104865	4.2966648	4.694609368	4.571109351	4.408941424	4.575695092	4.517182206	4.631907252	4.395389345	4.724311879	4.422505775	4.383873328	4.178513162	4.302192092	4.33948192	4.400149997	4.103955545	4.451104865	4.198138137	4.217691619	4.434492873	4.762627492	4.382579168	4.291978646	4.387177641	4.352291661	4.407468464	4.29147061	4.583079918	4.184941502	4.248617832	4.270674008
"11715167_at"	3.903688155	3.986366263	3.509522853	3.943933201	3.72552988	4.307561193	3.888532679	3.833675428	3.874642243	4.319811421	3.981488851	4.35137936	4.114136914	4.282787728	3.799156561	3.914997483	4.233954403	3.953658049	3.789465582	4.48272664	4.095907973	3.907753666	4.338859716	4.099652768	4.280743122	4.699381809	4.027426691	4.313396343	4.114136914	4.557983447	3.88348902	4.278749178	4.367735639	3.980818133	4.114136914	4.301339982	4.522496467	3.966697002	4.497252933
"11715168_s_at"	3.838260732	3.799876538	3.754168856	3.463452391	3.929189989	3.812616689	3.754168856	3.672206027	3.801359045	3.973843111	4.40456728	3.965087051	3.754168856	3.729592099	3.754168856	3.49362438	3.754168856	3.586555683	3.915007433	4.06478254	3.690825977	3.792629461	4.019789829	4.038888139	3.71578976	3.691661849	3.461395241	4.667165887	3.627948911	3.776750771	3.754168856	3.879097525	3.782043259	3.501769189	3.457597924	3.754168856	3.398262313	3.379003587	3.794261778
"11715169_at"	4.837756227	5.092175905	5.068319479	5.011478158	5.265469602	5.596370313	5.179165914	6.061387119	5.13465791	4.731210351	4.663757397	4.923567179	4.544763377	5.064465639	4.907264454	4.717704388	6.236104533	5.010386549	5.039880754	5.475467335	4.506912616	4.848334013	4.677320945	4.849733621	4.984784811	4.656968455	4.592536365	4.847533307	4.958680091	4.708063105	4.762433209	4.930955138	4.614700671	5.267613626	4.384514063	4.766511169	4.749498626	4.793573947	5.034579913
"11715170_x_at"	3.629033677	3.708966371	3.663771926	3.474137973	3.427018645	3.813777232	3.74060017	4.163420214	4.167383233	3.950590416	3.888759282	3.733495834	3.874047985	3.773908759	3.403327852	3.698856181	3.79807897	3.363016562	3.818465751	3.665197444	3.663771926	3.788806866	3.372322806	4.932556147	3.454053573	3.713746769	3.53247067	3.663771926	3.485450938	3.676238011	3.546087687	3.676543466	3.651785357	3.284518036	3.50887022	3.495444826	3.523405878	3.402902433	3.742166554
"11715171_at"	4.842460633	5.479285698	5.260002936	5.282725895	5.447762279	5.71337297	5.390967088	5.329525993	5.327719435	5.265059691	5.449687752	5.193715894	5.10452233	5.748842799	5.253199466	5.45297023	5.34554964	5.368174816	5.586497728	4.842657315	5.96557773	6.170780723	6.169062295	5.359314501	5.763533794	5.374864664	5.498794175	5.680360412	6.158278051	6.522622417	4.991884822	4.378277144	4.680364349	4.960104857	5.13135689	5.427214576	5.386181195	5.081172599	5.278643109
"11715172_at"	3.465961617	3.749765283	3.76883188	3.553437274	3.850115697	3.910378979	3.670773619	3.696153855	3.562592127	4.169024311	4.285854728	3.608096727	3.634972387	4.13929608	3.747895362	3.831184866	3.843887991	3.692305543	4.143765786	3.631584701	3.561571333	3.55883049	4.083283822	3.563833585	3.492799954	3.89649858	3.530801148	4.040731731	3.521752424	3.649067666	4.764845054	4.936337552	4.034679193	3.615649375	3.69835077	3.691477897	3.83662819	3.731606044	3.753355902
"11715173_s_at"	4.78391507	4.855367226	4.64856866	4.511749463	5.191295167	5.128987913	4.236922065	5.054918577	5.08095074	4.213924696	5.077055155	4.385023892	4.67548049	4.78391507	4.775524958	5.037232477	5.121298156	4.78391507	5.013835911	4.763896479	4.908190209	5.221344954	4.38957255	4.170399569	5.006617204	5.094067558	4.917608484	5.219904337	4.814833211	4.92252095	4.401986586	4.739338756	4.288017982	5.096333104	4.224587807	4.846671395	4.382900326	4.274784075	4.532842848
"11715174_s_at"	4.321111114	4.737231481	4.846365315	4.569895277	4.6565127	4.752303204	5.029516227	4.471361952	4.519094706	3.954324555	4.980219968	4.309816015	4.404033305	4.243607054	4.327766434	4.64508773	4.466894775	4.569895277	4.581779899	4.569895277	4.672664422	4.583050858	4.406588065	4.171240056	4.742101041	4.291907514	4.239527946	4.783889212	5.022963358	4.834831685	4.122730854	5.00693847	4.530243715	4.932090286	4.453492116	4.754436923	4.569895277	4.572170099	4.304411899
"11715175_x_at"	5.667089928	5.944503874	5.891493339	5.722550295	6.167661893	5.559576132	5.862233971	5.377985561	5.764141578	5.28382039	6.353808963	5.498436624	5.15100999	5.668232883	5.147482265	5.476637921	5.499951812	5.537272594	5.498436624	5.741336426	5.492286352	5.593190481	5.608474992	5.25190946	5.72035998	5.277102149	4.842098566	5.315446805	5.749414533	5.307895436	5.191912602	5.643134191	4.984866643	5.431716956	5.498436624	5.389719441	5.211646632	5.385509348	5.292668193
"11715176_at"	4.415082834	4.164013219	4.746801708	4.243836042	4.243871581	4.224179975	3.836442876	4.053947256	4.026641007	4.262709481	4.458544606	4.566379985	4.243871581	3.973202096	4.129109973	4.022827469	3.760672189	4.229028569	4.382676385	4.266787261	4.126038333	4.164460794	4.416240059	3.690143757	4.318973984	4.251602572	4.432257992	4.274243968	3.959025787	4.346131532	4.812421484	5.111905118	4.35911921	4.216119244	4.050768452	4.256039435	4.796808697	4.043731781	3.89480628
"11715177_s_at"	4.250723381	3.724341377	4.107168545	4.293663322	3.506273573	3.957472993	4.27645151	3.587219397	3.795192118	3.856859821	3.685927045	3.98185127	3.998869538	3.840078613	4.153995645	4.147752422	3.859847327	3.952782767	3.726877241	3.629356582	4.197065491	3.952782767	3.928579793	4.018510691	3.786602919	3.784348817	3.938883792	3.838450799	4.100671553	4.104097115	3.61005707	3.455289096	3.849153807	3.746780938	3.804906045	4.152272783	4.019123261	3.935607212	3.884848218
"11715178_s_at"	5.129909834	5.390782266	5.571929587	5.391869704	5.221757551	5.404188747	5.155332597	5.392160578	4.999620263	5.314406686	5.715675972	5.63611339	5.009904296	5.449382222	5.253442088	5.124327783	5.513919405	5.420497673	5.634301339	5.268709728	5.300010247	5.245824351	5.50639039	5.021335947	5.480803087	5.128737313	5.326639087	5.709112222	5.268709728	5.268709728	5.152151874	5.059690735	5.146884084	5.406368498	5.262626557	5.415335485	5.072800849	5.074689077	5.117004906
"11715179_s_at"	3.96730971	3.769314371	4.050009987	3.560585939	3.737192701	4.286272521	3.669117996	3.728730228	3.677453611	3.892351275	3.909394165	4.27026717	3.754448418	3.795502082	3.563348037	3.564059877	3.985063277	3.826771321	3.739623287	3.745751753	3.917408182	3.736307881	3.670283873	3.627755589	3.710909843	3.964723714	3.561771173	3.799616385	3.926758105	3.925676612	4.120590333	4.038421103	3.720921877	3.613629441	3.935702602	3.861242478	3.740093986	3.52950859	3.904326785
"11715180_s_at"	3.303066395	3.389288427	3.647992123	3.304393799	3.26783855	3.50458004	4.153977554	3.861510899	3.880193024	4.483718608	3.507698724	4.814522616	3.679411924	3.541604256	3.147281103	3.522834094	3.824116246	3.641852971	3.794036608	3.917872245	3.21619975	3.307456113	3.532966682	4.910352713	3.508337154	3.155841685	3.672516626	4.273481662	3.437872794	3.530298086	5.225715474	3.642120654	3.445723221	3.84460535	3.721840395	3.191095455	3.607429301	3.76860032	3.508177473
"11715181_x_at"	3.858214806	4.124860965	3.901275358	4.030489841	4.090950739	4.432167117	4.14266697	4.14958003	4.686088483	4.15464658	4.244983633	3.894254081	4.164627609	4.100632518	4.060477637	4.003046646	4.554166395	3.874666684	4.283901942	4.862161693	4.127642718	4.100632518	3.862037405	4.259657677	4.15168475	3.836221644	4.152241129	4.457810395	4.334768376	4.356997941	3.938951612	5.235767282	3.830504796	4.192492227	4.026397294	3.994574552	3.767916713	3.803868039	4.044580559
"11715182_x_at"	4.384783764	4.285929984	4.476717302	4.694608658	4.256451699	4.638953057	4.350730343	4.311066195	3.570273767	4.525982067	4.687692522	3.952101066	4.246679468	5.088614085	4.451069606	4.249216368	4.803396222	4.079117005	4.579671765	4.926344901	4.938046851	4.962607249	4.670930289	3.887194492	4.425409889	4.38251268	4.016409983	4.616690643	4.809235232	5.177541303	3.88540196	4.617087056	3.997220333	4.282408434	4.363906837	4.476659735	4.167689282	4.116726876	4.750161379
"11715183_s_at"	3.508970346	3.422002744	3.474896353	3.637308373	3.22868368	3.555799814	3.647826241	4.097349475	3.577587834	4.290325007	3.609804824	3.991144294	3.646354754	3.677671792	3.598883751	3.575794276	3.641499143	3.585734334	4.060849087	3.456284294	3.580033877	4.023260496	3.680798802	4.249598486	3.535894926	3.353546247	3.75596996	3.535509909	3.622495582	4.074724941	4.036040245	4.165255272	3.542466411	3.734386629	3.792398429	3.640580999	3.541844144	3.396685883	3.729038201
"11715184_x_at"	10.3177282	10.56057758	10.61620273	10.05850111	10.81152851	10.68813335	10.42134748	10.5411193	9.624624512	9.93187881	10.46334914	10.10385768	10.13607599	10.69134562	10.47818425	10.06729826	10.44052625	10.17522136	10.25766232	10.53766092	10.64449614	10.69672416	10.33785126	10.37641635	9.413301066	10.83672096	10.12188341	10.53093846	10.67265727	9.83047592	9.339707459	10.47631447	10.48342889	10.45129126	10.16183095	10.94055609	10.11786726	10.28465806	10.76241515
"11715185_x_at"	4.063462758	3.863955865	4.060553268	4.243151391	3.538695102	3.887785778	3.808990935	3.945216602	3.661915671	3.661915671	3.880543394	3.485040507	3.532662057	3.654413763	3.661915671	3.447714363	4.025298171	3.447944798	3.516188042	3.592552112	3.830435628	3.494676904	3.74392076	3.229090469	3.767389027	3.512567357	3.484317174	3.935822503	3.682294849	3.537569576	3.535401303	3.840474205	3.450197938	3.442127677	3.468126439	3.566338024	3.553848143	3.680735037	3.585928069
"11715186_x_at"	3.540328581	3.854813649	3.665665731	3.794561355	3.633103267	3.802234263	4.114930234	4.361051076	3.572221009	3.606439421	4.028242076	3.586753697	3.560565429	3.675652387	3.675652387	3.761709556	4.03218053	3.498658445	3.373349072	4.010134912	3.642128593	3.818286382	3.603059926	3.6285064	3.583951257	3.523117381	3.463621866	3.912998372	3.428513229	3.675652387	3.584974707	3.964063168	3.548072515	3.50401372	3.353712681	3.744844746	3.5387843	3.675652387	3.767676519
"11715187_x_at"	3.508707818	3.678214626	3.846514312	4.393119221	3.91680678	3.606846472	4.068269095	4.451958024	4.694058223	4.088166702	4.136727973	4.22454884	3.945386403	3.834120501	3.531019963	3.749607773	4.053919039	3.518457896	3.735458871	4.441861527	3.508876576	3.504746771	3.691415095	4.419121553	3.750892472	3.470759801	3.467359156	3.950616263	3.538906788	3.478728326	3.667920747	4.702509223	3.588019539	3.735458871	3.265007405	3.421021052	3.364286956	3.411511357	3.635759483
"11715188_at"	3.634051141	3.857305642	3.57749195	3.740067486	3.493333781	3.608490945	4.538981426	4.64508773	4.47479645	4.572056346	4.209602048	4.731713469	4.519284961	3.794374746	3.465070197	3.882850979	4.113889788	4.183793	4.377456715	4.218091193	3.704108861	3.809880494	3.544399548	4.514716871	3.987634359	3.589045877	3.915558816	3.91608722	3.666033322	3.818162746	4.843169822	3.646342403	4.257636023	3.853549723	4.121476597	3.609421416	4.061902041	4.451856843	3.643537016
"11715189_s_at"	11.20374355	11.22187418	10.69757976	10.72248298	10.77726879	10.87539361	10.42561052	10.53676678	10.65862735	9.672715431	9.918308349	10.69948963	10.84483232	10.65188533	10.87428847	10.58267054	10.14287104	10.52792476	10.62764104	10.92299851	11.00865814	10.37719675	10.79681125	11.05083031	10.92100639	10.8707749	10.88794089	10.37086672	10.40302364	10.79544799	10.91580516	10.54659381	10.98131704	10.83720348	10.66069988	11.09213995	11.15403552	11.0445145	11.14768495
"11715190_s_at"	4.787221391	4.624505071	4.316589959	4.781915337	4.246042514	4.807288039	5.159691365	4.615332487	4.534296005	4.731189474	5.261002994	4.492909778	5.022488425	4.53776416	4.789720774	4.481718956	4.905279548	4.366015315	4.652693649	4.668816793	4.309655644	4.311483551	4.419187956	4.354122032	4.2264525	4.764920369	4.699628217	4.571707675	4.55728335	4.581970303	4.597558137	4.899195647	4.042717314	4.276088323	4.32191355	4.552738054	4.276763554	4.435310177	4.822071549
"11715191_s_at"	4.624127685	4.505172037	4.651875394	4.289516527	4.524937187	4.65603806	4.447791529	4.314864086	4.908831791	4.208508012	5.417237725	4.454710526	4.457443045	4.737392989	4.330687767	4.119125625	4.823929585	4.133901449	4.374229806	4.180301109	4.145764711	4.425807995	4.331479398	4.58256076	3.884977554	4.462303254	4.080875043	4.342457855	4.598381934	5.063252227	4.92791436	4.374229806	4.18303674	3.939567587	3.793788078	4.436055526	4.028329891	4.098531858	4.456685023
"11715192_s_at"	4.596527469	4.217187963	4.721572814	4.392894787	4.409094094	4.26513062	4.385452027	4.364847601	3.950260377	4.366015256	5.266144372	4.698243393	4.407661504	4.443266487	4.209404386	4.053192748	4.452014779	4.175163791	4.295500747	4.325927131	4.203433291	4.792578475	4.125015474	4.385452027	4.025232922	4.537150903	4.483554517	4.541936958	4.517829419	5.0346298	4.662634576	4.993937273	4.243777061	3.835272085	4.026397294	4.241985812	4.53326039	4.625375543	4.466096374
"11715193_s_at"	4.857341298	5.028588747	4.967384648	4.850925982	5.106249614	5.124667744	4.966249852	4.458990043	4.685715738	4.63678071	5.015780313	4.103811672	4.60288014	4.546178249	4.622866596	4.932141732	5.539499403	4.845628118	4.777755941	4.858589487	4.499017701	4.647966353	4.062991235	4.45337113	5.175621351	4.637411312	4.346741705	3.906063868	4.603410747	4.319205839	3.794882634	4.647966353	4.645019806	4.894316269	4.424413084	4.628304063	4.324320218	4.621514023	4.312947256
"11715194_s_at"	4.037400356	3.939415927	3.799783608	4.164845628	4.27906	4.080908336	4.082603501	4.108456418	3.933283498	4.218225	5.35722991	4.180811863	4.040870754	3.908550652	4.821396651	4.173781284	4.243554236	4.581076778	4.249385464	4.04836051	4.037400356	4.131652534	3.676531456	4.047643121	3.992068884	4.201327989	4.240326637	3.950329125	3.948372035	4.563131302	3.729336302	3.923607034	3.802213503	4.073572091	3.813492347	3.917328375	3.539232144	3.789346318	4.189313478
"11715195_at"	4.462840568	4.868607826	5.014819738	4.827051387	4.868607826	5.088849506	5.024813852	4.653066846	4.648838933	4.776106795	5.007783566	4.830692538	4.66545956	4.712001906	4.831064094	4.918002738	4.681100138	4.670574254	4.88756566	4.894948278	5.052723566	5.30043256	4.574655764	5.207634589	4.699419001	5.006098172	4.749387945	4.976795232	5.182829058	4.802427237	5.109391631	4.965642773	4.960304403	4.65808216	4.885061375	4.931983255	4.970038882	4.866851186	4.832534439
"11715196_s_at"	4.618718999	4.204569	4.153072339	4.148983044	4.148926115	4.271885761	4.532474535	4.749014464	4.590892329	3.799169716	4.254430145	4.314079194	4.371887912	4.380228929	3.819993076	4.051166894	4.71702432	4.189888795	4.102475853	4.516654707	4.047099809	4.75800976	4.204569	4.086855738	4.03407437	4.440341821	4.201695031	4.579321657	4.204569	4.369991326	3.749749253	4.473448655	4.19525287	4.089414789	3.998868917	4.203006544	3.956878024	4.536439791	4.426941335
"11715197_s_at"	3.465060926	3.330919586	3.700610571	3.971975235	4.094315026	3.619771145	3.766909845	3.670695638	3.682635176	3.495917206	4.017443396	3.682635176	3.648880147	3.776537759	3.88527147	3.907782046	3.716710321	3.675719988	4.151458871	3.648074559	4.03731607	3.634114759	3.682635176	3.631554633	3.615805116	3.682635176	3.456248945	3.636493999	3.5881426	3.864178694	4.0339833	3.686091146	3.579719446	3.511115276	3.815078729	3.727271775	3.652164836	3.666337678	3.614832151
"11715198_s_at"	4.393690216	3.758824562	3.662051302	4.212376268	3.935695235	3.97343453	4.428672938	3.875287049	3.819484569	4.535878235	4.337312566	3.766931763	3.82481915	3.874072108	3.99996332	3.814552286	3.836860957	3.836860957	3.624621457	3.911978705	4.1496454	4.207001886	3.796838653	3.423985473	3.76381215	3.978066985	3.797254188	3.594071333	4.151346456	3.917556762	3.890369779	3.471384014	3.890369779	4.328836983	3.729041784	3.908705617	3.890369779	3.880696921	3.611426182
"11715199_s_at"	3.916339034	3.895445213	4.022399122	3.76721935	4.462331316	4.001919091	3.996242216	4.054696863	3.913788845	3.657172115	4.507089152	3.910802573	3.928925737	3.847388293	3.763645718	3.948359045	4.027106318	4.130787016	3.820524173	4.194611083	4.308619523	4.038665738	3.910802573	3.86289297	4.118784428	3.787231814	3.664931942	3.900911577	3.905250014	3.911201949	3.898919948	3.733470199	3.484396083	4.012474465	3.987441082	3.823899213	3.806128486	4.039651257	3.785814873
"11715200_s_at"	3.934746548	3.683845094	3.849605763	3.814170851	3.970397617	3.658833313	3.820357845	3.707881133	3.989016647	3.62382821	4.46159873	3.687188715	3.829959012	4.280679986	3.790687575	4.230251052	3.888388315	3.933061075	3.963922916	4.123496566	3.714486852	3.829959012	3.870753794	3.907477693	3.775605089	3.782314841	3.744995224	4.038711185	3.914923052	3.719761848	3.860701306	3.724051407	3.274685426	3.945485453	3.863975473	4.01429429	3.630655956	3.754048801	3.605599481
"11715201_s_at"	4.07912262	4.500356554	4.517958006	4.954552421	4.342645302	3.996901112	4.17658848	4.296111318	4.159327969	3.928985137	4.255310216	3.808694573	3.950715762	3.855839166	4.248846119	4.418074107	4.052217169	4.124347838	4.199535645	3.945014152	4.196376887	4.124347838	4.115725613	3.841090234	4.00189814	4.293718111	3.795808714	4.176618813	4.207720361	4.266114506	4.016370341	4.282930702	3.983074686	4.22156322	3.866613183	4.176389595	3.944203509	3.79039289	3.695343132
"11715202_s_at"	7.565204258	8.294410926	7.907890461	8.026361851	8.069412279	8.14356933	7.381838722	6.443200025	7.105456973	6.818952947	5.74754257	6.907062929	7.778052175	7.181052993	7.75791802	8.577694703	6.584516944	7.560376357	7.834173913	7.529369335	7.470904185	7.102524231	8.607236589	7.031308657	7.597652609	7.591730021	7.597652609	6.743979816	7.042227336	7.713339482	6.861013041	7.743875013	8.377424159	7.452221644	7.351908566	7.986763419	7.626276593	7.987203275	7.805242774
"11715203_s_at"	4.073813548	3.906155273	4.136858615	3.958499998	3.763710039	3.684381737	4.605325275	4.433805476	5.097740642	4.090529233	5.219717885	4.401148568	4.091074213	3.739345189	4.203273487	4.16995052	4.046819284	4.17423493	4.037566188	4.310500117	3.846972064	3.924726469	3.879152147	4.254619021	4.475692192	3.750475991	4.123463994	4.38805839	3.99899222	3.93733067	4.24774294	4.33411438	3.744042471	3.979045156	4.045803385	3.766928334	4.10271855	3.795137561	4.272169887
"11715204_x_at"	3.685096565	3.819770579	3.465909144	3.511981477	3.795394927	3.722224451	3.365816092	3.442506933	3.655332818	3.791356224	3.561715524	3.614775102	3.498263021	3.589157759	3.523693135	3.480480522	3.797031204	3.838448116	3.476041932	3.27898379	3.401225683	3.603263303	3.719379768	4.104987586	3.580494579	3.481347269	3.440247377	3.437983385	3.511171967	4.130517446	3.513597745	3.693959812	3.746433386	3.637203882	3.592712536	3.742149185	3.625050497	3.587923291	3.968761024
"11715205_x_at"	3.952864067	3.746962423	4.205187198	3.894070615	3.784002296	3.958687762	4.053454114	4.36372117	3.885641993	3.729506272	4.287588645	3.936422147	4.068682696	4.496541834	3.874545957	4.034333322	4.24792242	3.663295516	4.265949644	4.134196564	3.874637155	3.96317148	3.804439078	3.96307295	3.999836087	3.937107709	3.717449413	4.067734069	4.365549501	4.031066306	3.770688059	4.21552347	3.704101001	3.933936134	3.767724735	3.916517199	3.925799998	3.686966131	4.076088087
"11715206_x_at"	3.718784727	3.545168685	3.756988178	3.580186324	3.660847586	3.861352803	3.671423496	4.419813369	3.803934306	3.646360601	4.040747822	3.573743627	3.597659327	3.888523058	3.492690503	3.761560592	3.976388492	3.449711389	4.572727518	4.256208957	3.849322886	3.761958307	3.84996812	3.488964465	3.664941663	3.699437502	3.650534075	4.122784111	3.981768039	3.732375828	3.441445274	3.870404025	3.597517111	3.568118521	3.897915154	3.689658553	3.496278838	3.431722747	3.585582977
"11715207_at"	4.143638167	4.098421501	3.789814653	4.493967013	4.391993624	4.391993624	3.849534289	3.86229749	4.439598188	4.607717586	4.253321594	4.595229572	4.121955936	3.854567541	5.142722899	4.409436906	4.261356298	4.350337488	4.550440559	4.391993624	4.627495877	4.69206081	3.913679286	3.964947128	4.580707723	6.188808546	4.391993624	4.412947612	5.05651086	4.702538521	4.462716791	5.431991742	4.34262141	4.616833861	4.162767148	3.893077046	4.208691111	4.387070819	4.98346245
"11715208_s_at"	3.627767705	3.721894551	3.773999138	3.534505697	3.69040164	3.915433739	3.746186265	4.279138981	3.835438541	3.461605019	4.045941668	3.876826409	3.548747492	3.931742336	4.029396912	3.762622838	3.716869483	3.929979709	3.721894551	3.572635588	3.476373002	3.728820804	3.409101633	3.721894551	3.599731777	3.721894551	3.951327873	3.788516866	3.588022239	3.648348223	3.881052897	3.794693554	3.363746406	3.836057666	3.599778228	3.732499297	3.596603102	3.721894551	3.521209161
"11715209_s_at"	7.248129897	7.687455029	7.41170295	7.100638706	7.362355354	6.403789048	7.287213716	7.368585637	6.968378589	7.177832361	7.826698504	6.565550323	7.1268234	7.812987101	7.20769274	7.203078209	7.225992131	6.882718304	7.462965074	7.476198205	7.490858194	7.587106151	7.403567309	6.674223834	7.231420511	7.59348396	6.887694969	7.551324777	7.680191642	6.345003026	5.534541961	7.051645824	6.722870528	7.409356529	6.802885772	7.530777221	7.267141004	7.729844697	7.129083988
"11715210_s_at"	3.603171598	3.947775156	4.213956679	3.888594537	4.266359218	3.776556812	3.695951053	3.766733714	3.570653565	3.876208237	3.842631328	3.823817654	3.894576891	4.039464536	4.211394346	4.859269632	4.099926813	4.025446897	4.039464536	4.104595875	4.944486481	5.931158815	3.950950512	3.581596599	4.041389159	4.83181306	3.981182427	4.212717945	4.880456822	3.944887571	3.671834972	3.916054717	3.70189662	3.876916385	4.699957423	3.650202443	3.580754568	4.881237659	4.721149762
"11715211_s_at"	3.93176513	4.737091277	5.145260819	5.030297317	5.552470542	5.489782808	5.107086808	4.535974335	4.920877323	4.715445394	4.686377727	4.940586849	4.548562788	4.691350925	4.765526691	4.372506766	4.975440442	4.530946821	4.355128257	4.559958871	4.073036112	4.693295226	4.003744591	5.536893138	4.284533256	4.363897474	4.440400873	3.890282011	4.480079826	4.52414614	4.656218349	4.005902843	3.945168999	4.29931933	4.107162227	4.335897681	4.665998306	3.996965315	3.886622742
"11715212_x_at"	7.057415866	7.418757282	7.119455617	6.766228307	6.999088863	5.93526559	7.082766231	7.335509729	7.082967096	7.092591404	7.244488876	6.754399543	6.543806594	7.55086807	6.873954571	6.520430229	6.794924383	6.975070686	7.270850696	7.277517493	7.502774824	7.618697744	7.066801829	6.174902679	7.234809665	7.416470997	7.052811955	7.297666713	7.172744317	6.012761301	6.51049312	6.99872117	6.998015572	7.275571587	6.961131358	7.401944437	7.197427491	7.708196072	6.52633241
"11715213_s_at"	3.796745663	3.719707188	3.676983422	4.11749875	3.607810286	3.923356014	3.823721556	4.36809057	3.766390395	4.158528372	4.533013756	3.87123667	4.253575398	3.673983207	3.805921917	3.934033724	4.219346545	4.038550128	3.807141979	4.813829816	3.697079759	4.294591707	4.224768487	4.42305016	3.677935754	3.364073559	3.906767618	4.353413326	3.78062999	4.212725109	5.090485239	4.211172227	3.906767618	3.857507245	3.893116258	3.888307884	3.754262397	3.746549637	4.10162287
"11715214_at"	3.982473657	3.916940468	3.808875855	3.872323421	3.905019256	3.905019256	4.315374646	4.042316477	3.88899226	3.905019256	4.284419278	4.210528847	3.830956789	4.186983521	3.884145775	3.989631167	4.058840157	3.820386736	4.19155276	3.694187936	3.82026815	3.734185099	4.010293397	3.911533142	3.752805743	3.962478163	3.816273822	3.828838904	3.709336639	4.062812967	4.015952493	4.129457224	3.798410878	3.885248748	3.854506796	3.939541795	3.982165619	3.76479532	3.831557602
"11715215_s_at"	3.667218148	3.684352081	3.619833427	3.909522324	3.613356983	3.876446501	3.632294021	3.745781243	3.482902255	3.95729604	3.840134514	3.437170561	3.376046394	3.353433564	3.72340344	3.447188962	3.453339419	3.484234473	3.853739789	5.006760679	4.018068646	3.304067606	3.411708994	3.410507353	3.693942686	3.480622707	3.570773496	4.220942277	3.905139316	3.655414434	3.64779547	3.401183429	3.52086691	3.505246636	3.453183955	3.585099152	3.940900057	3.48809717	3.606920044
"11715216_s_at"	3.487153391	3.569871427	3.630620672	3.691195578	3.457631253	3.409562806	3.278776175	3.630620672	3.492660439	3.621655059	3.681146702	3.673049477	3.597079524	3.630620672	3.763962657	3.454653654	3.783791518	3.680225657	3.261605736	4.261616425	3.640736503	3.793189081	3.636196103	3.575648034	3.638178699	3.453432144	3.606219997	3.779949514	3.666685946	3.625223411	3.634514735	3.450805693	3.540646652	3.461265909	4.050487596	3.455062818	3.669027394	3.646686953	3.799515517
"11715217_s_at"	3.945187001	4.730530597	5.397084117	5.777523035	4.985651284	4.855856442	5.019563073	4.317371039	5.117463433	3.98274492	4.338311528	4.021354434	4.29081405	4.315840762	4.21716407	4.462575937	4.523633626	4.249492017	4.458265947	3.865898261	4.088672266	4.365219648	4.306189277	4.050423184	4.291313746	3.856824695	3.97228225	4.127200944	4.282329461	3.807243515	4.660333132	4.275558851	4.089687536	4.21330823	4.291313746	4.26664251	4.104437291	4.67264314	4.316757376
"11715218_s_at"	8.590503957	8.569012577	8.045202963	8.3623305	8.07202252	8.374332163	7.74211572	8.714215841	8.298553137	8.694729977	9.295689544	9.221610423	9.264148715	9.268450583	9.312008272	9.335401812	8.071761855	8.227539123	9.141278764	8.999066101	10.5164433	9.598117153	9.504449531	8.79275989	8.488898992	10.3824978	9.380887496	9.00611786	9.520572384	9.953654851	9.148642076	10.48714644	10.08057706	9.842967204	9.654316318	10.24700765	9.948739075	9.75869217	10.22878605
"11715219_s_at"	3.906747521	3.715471861	3.874666684	3.973679089	3.754754193	3.93748807	3.757327234	3.680491409	3.758155368	3.91340273	4.104774063	3.599720217	3.856588718	3.427334479	3.561214418	3.96157767	3.745052387	3.749179608	3.865803414	3.982310108	3.854292047	3.723464824	3.707643032	4.086742979	3.770582133	3.834060734	3.661297636	3.752223171	3.794302202	3.61192626	3.752223171	3.77554642	3.682805319	3.686049115	3.997678832	3.791992304	3.625882109	3.484021405	4.044373442
"11715220_s_at"	4.712366861	4.089213685	4.997955048	4.64743496	4.24029378	4.923797938	4.349229559	4.297937165	4.302796919	4.329837041	3.733393354	4.265216447	4.789550974	4.852172635	3.901908529	4.177534756	4.251831087	4.281332038	5.165312683	4.095447238	4.611753518	4.675414703	4.773640839	4.401623314	4.55538444	4.624773617	4.451730299	4.177878304	4.858958504	4.902551855	4.643422668	4.695873581	4.567974936	4.270081873	4.391213953	4.710881804	4.464970556	4.241936748	4.29212319
"11715221_x_at"	4.928112538	5.158956036	4.961715089	5.019394635	4.952743651	5.140210772	5.220007886	4.887732585	5.081232885	4.578869377	5.262457617	5.060675752	5.127805904	4.921971036	5.146201505	4.987666334	5.411960714	5.382381042	5.217446297	4.630025127	5.357208825	5.487017473	4.560726415	4.976440822	5.07211051	5.397943427	4.847573886	5.484944998	5.010641102	5.296898852	4.314746487	5.00409066	5.31098335	5.500953436	4.92235724	5.217172853	5.680136053	4.953546755	4.877233988
"11715222_at"	6.274357978	6.187163094	7.117563901	7.155944357	6.857346854	7.240781962	6.081469832	6.18137182	5.673701445	6.081360482	6.500634737	5.784703386	5.698899016	6.463232694	6.107984098	6.669589609	6.979703004	5.977457341	6.45204088	5.835050796	7.132791871	7.012051306	6.931859041	6.380160449	6.969472466	6.17599066	6.692444854	6.386741062	6.758040913	7.109792556	5.87133472	6.811564563	6.260368254	6.328435288	6.218635385	6.535804078	6.580866095	6.346205475	6.238808429
"11715223_s_at"	3.847999009	3.827143166	3.989520412	3.752755034	3.519129979	4.060478725	3.841862454	3.932933118	3.650139059	3.732000411	3.677724341	3.549634198	3.732129509	3.781493836	4.354386073	3.339407984	3.595666562	3.722414369	3.700629595	3.713049629	3.640736503	3.83986179	3.743022204	3.642765818	3.486733642	3.345352364	3.502285394	3.700629595	3.708061265	3.538982474	4.193813	3.407373875	3.691310383	3.572978051	4.143705693	3.835696207	3.700629595	3.615706599	3.492502357
"11715224_s_at"	4.034813663	4.14339399	3.866621488	3.946621	3.864780378	3.982523367	3.700324043	4.317692538	3.763723746	4.039701255	4.239327492	3.875470592	3.855070212	4.012566526	3.635210954	3.634402277	3.910459635	3.860646773	4.101884961	4.203256929	3.89772346	4.415730236	3.898385256	3.93897712	3.638164202	3.539488912	3.874666684	3.767465895	3.979226467	4.17335277	3.914256357	4.116514432	3.72368185	3.828070034	4.14339399	3.975160178	3.766313534	3.555160555	3.915563906
"11715225_s_at"	6.280188294	6.144970258	6.155981816	6.748813332	6.370948571	6.346012855	5.393211001	5.479653582	5.238910311	5.365290381	5.050304787	5.138413188	5.812421049	5.84795007	5.785297279	6.156923546	5.991585947	5.686081807	5.874000032	5.23164699	5.791504926	6.330112532	6.349380323	6.186600161	5.889948257	6.473049889	6.584521804	5.836946794	6.220129494	6.45809563	5.499073963	5.315204444	6.233477007	5.718276352	5.951185975	5.84021958	6.52029346	6.262127389	6.060887759
"11715226_s_at"	3.790154601	3.790154601	3.714985995	3.693017007	4.002482758	3.448377112	3.788341776	3.973844431	3.924932524	3.667322184	3.661776134	3.811693404	3.386434255	3.71711278	3.502718246	3.663688617	3.925397678	3.831688922	4.04729651	4.14310744	3.871740585	3.774016345	3.641504534	3.919089007	3.822116212	3.825727207	3.617898115	3.790154601	3.942225814	3.808591756	4.051184144	3.850160033	3.728882901	3.919263989	3.974889251	3.790154601	3.759450403	3.829259511	3.644344937
"11715227_s_at"	3.890825871	3.974085855	4.320117404	4.004879613	4.027101066	3.850098458	4.49615764	4.848459196	4.207232455	3.854423201	5.289891464	4.062222822	4.312795265	3.940468457	4.13092526	4.025927833	4.245455485	4.430675818	4.221147081	3.998506918	4.031849853	3.642225754	4.008922953	3.774866387	3.837859372	3.943548079	3.790182482	3.953494949	4.089101889	4.140392783	4.247019031	4.010789544	3.695588888	4.093787283	4.291988513	3.502609721	3.855981221	3.704340271	3.904326785
"11715228_s_at"	4.485978345	4.23938954	4.19608342	3.510417196	4.184066628	4.474626192	4.366192288	4.825034521	6.029001702	4.448815575	5.004113006	4.108072512	4.367788455	4.478928664	4.124656553	4.643092612	4.375793455	4.702076752	5.260617061	4.371239243	5.782622577	4.162345446	3.933084366	4.722789927	4.351549306	6.727837841	4.672455138	4.679343008	4.410353343	4.396548652	5.463331826	4.221167042	4.922757668	6.823373097	6.639334183	4.348819162	6.386769608	6.096348358	6.446221842
"11715229_s_at"	4.149721881	3.823133428	4.600999673	4.018879787	3.885111944	4.386334696	4.238740245	4.532571965	3.845777904	4.01150178	3.812033764	3.764574333	3.992827198	4.201434039	4.4767005	4.15164009	4.112945511	4.008316656	4.008316656	3.811544944	3.895680652	4.079697989	3.683876362	3.693446125	3.824573614	3.897576609	3.79246323	4.067164281	4.151515566	3.796176213	4.494356829	3.901531893	3.914063299	4.161339989	3.961947094	4.115316553	4.008316656	3.72848908	3.822843736
"11715230_s_at"	4.70566908	5.96803873	5.2283433	4.804435563	5.017884699	5.185290197	4.175336046	3.894113819	5.164862692	4.647240426	4.358194611	4.48971388	4.470169132	4.907785382	4.323043994	4.826437671	4.98498193	4.743954077	4.841238325	4.70685488	4.225846838	4.313897938	4.297504513	4.224012951	4.415544176	4.408584433	4.344796278	4.029614034	4.979878606	5.013696202	4.726819851	4.805855119	4.414846604	4.69068161	4.542764132	4.500016906	4.386871956	4.52375172	4.357072744
"11715231_x_at"	7.317327696	7.024890569	7.159131391	7.178098122	6.932315831	7.709389689	7.044586341	6.95918274	6.862103732	6.521397951	7.471175797	6.784949364	6.548985194	7.533900214	7.080000786	7.231612292	7.075550832	6.991648797	7.412413494	7.086436048	7.227007083	7.014564334	7.022535253	6.715003234	7.00274091	7.430405567	6.251762492	7.491739477	7.08255135	7.361137549	6.502449555	7.162794574	7.391603841	7.327410398	7.098625503	7.601076644	6.489264298	7.134528415	7.522627935
"11715232_x_at"	4.802661286	4.879890174	4.998449608	5.098161109	4.830394748	5.034527632	4.575855365	4.45872363	4.333970254	4.082760805	5.099863883	4.684458205	4.875582042	4.844513734	4.715317241	4.506860752	4.988148752	4.524535936	4.568781684	4.451465844	5.099820013	4.54320425	5.020143773	4.31944128	5.029203918	4.926465146	4.099069516	4.43972532	4.303676876	4.978873319	4.404321006	5.064484119	5.176914655	4.690503269	4.906477763	5.147685412	4.241052886	4.635073776	5.068790837
"11715233_s_at"	3.810064626	4.144195967	4.167808796	4.441062885	3.96303046	4.272641854	4.676659945	4.711998763	4.307549669	4.095816738	4.447800966	4.272641854	4.406013708	4.553231315	4.305786161	4.272641854	4.584766564	4.211961908	4.390746166	4.272641854	4.382665188	4.467152886	4.205723627	4.09110154	4.250561243	4.222077827	4.50279414	5.01307836	4.24739005	4.127322263	4.841694105	3.996039095	4.066016733	4.239144696	4.575882158	4.247361487	4.132985311	4.492549415	4.412080507
"11715234_s_at"	4.49752382	4.200451945	4.164609738	4.388879002	3.976802287	4.605617088	4.514119044	4.080445481	4.051341216	5.08077266	4.653726596	3.952454082	3.898627333	4.935999214	4.55850532	4.609585582	4.307106394	3.957670919	4.460610205	4.243584431	4.353175038	4.683724577	4.355157118	5.836178148	4.233139759	4.320677257	4.337452577	4.530403236	4.147978324	4.120659956	4.536107599	4.408431837	4.234101255	4.337452577	4.295202172	4.331403103	4.128199237	4.871242247	4.503570888
"11715235_x_at"	5.08061745	4.933082329	5.017869957	4.783022222	5.061662816	5.325731155	4.993116436	4.649612576	4.592034729	4.705466958	4.742658065	4.590089257	4.366915046	4.567645931	4.378873716	4.94717146	5.430469938	4.694776883	4.58349098	5.004787432	4.977982714	5.431147849	5.297609419	4.565116879	4.908734805	4.876588689	4.877672156	4.80464973	4.969339034	5.649045617	4.532869847	4.522723401	4.885372305	4.885372305	4.682365313	5.091887933	5.235607513	4.949552847	5.087488852
"11715236_s_at"	3.602818406	3.589060161	3.543470707	3.319631375	3.4222465	3.36405474	3.479939248	3.838221785	3.798120847	3.71838655	3.973161946	3.923322661	3.85610473	4.140275802	3.835881308	4.250837272	3.7600577	3.621077281	3.734549502	4.122218634	3.686771523	3.430145461	3.475512749	3.863741712	3.677889229	3.571111352	3.65543821	3.805660416	3.889263621	3.452768045	4.879467476	3.957713007	3.736023177	3.688562122	3.71838655	3.482941402	3.71838655	3.705617358	3.619479145
"11715237_s_at"	10.99140052	11.22940478	11.05505039	11.08597513	10.87097314	11.36248312	10.59305695	10.30094744	10.08967077	9.744132393	9.866710509	10.22162997	10.68127786	10.6752979	10.63691149	10.6106612	10.2117681	10.12200273	10.6444315	10.22764163	10.68307632	10.81763846	10.61139332	10.91871521	10.44318561	10.8501699	10.90351604	10.53405223	10.45292337	10.62143648	10.54810088	10.69276252	11.50819578	10.50890517	10.91444873	11.02295686	10.75405797	10.93926148	10.90396666
"11715238_x_at"	11.9736051	11.18542826	11.66767379	11.99919404	11.90410325	11.89738571	11.78754276	11.3993702	11.46178926	11.96376293	11.98745905	11.95106624	11.86316796	11.81045513	11.84168008	11.86732459	11.98501114	11.59813832	12.06117127	11.95806561	12.49976633	12.68560617	12.04229332	12.02913319	11.75754795	12.50203825	12.53777656	12.36050512	12.49472288	12.52813359	11.90727479	13.02177194	12.14303652	11.87395707	12.32241127	12.2099662	12.0765658	11.86066155	12.42039864
"11715239_x_at"	12.13514182	11.30908114	10.4468064	11.01956545	10.64950921	10.08707917	11.31873273	11.14961672	11.95570725	11.38534738	10.62017652	11.32607546	11.54916095	10.99562844	11.28772564	11.01076297	11.05548888	11.74636934	11.03250289	10.82838606	11.15518652	10.87510382	10.92031961	11.2139358	11.63843743	11.64425893	10.87527028	10.72950045	10.93331027	10.76650622	10.74667943	10.53210172	11.52312226	11.87764675	11.17310612	11.66636433	11.48806265	12.11396072	11.53753173
"11715240_at"	4.810900841	4.878971353	5.137472335	4.711495153	4.567470387	4.582322941	4.350543544	4.826034509	4.476727498	4.637309556	4.317712388	4.33235685	4.046926216	4.590600138	4.784055739	4.341184151	4.95006364	4.044888062	4.186108934	4.887004714	4.582322941	5.101520172	4.502846258	4.190546584	4.545323402	4.800673633	5.016658541	4.237965842	4.6908526	4.971094184	4.515873882	4.842030163	4.514765573	4.508025147	4.838668706	4.580402445	4.79508016	4.239609562	4.257937132
"11715241_s_at"	5.812421049	5.70677008	6.444634164	5.470121983	5.592082002	6.190815362	5.798682285	5.613530008	5.661729459	4.73503481	6.075881455	5.138328917	5.26707104	5.457800383	5.749877621	5.429318474	5.441112623	5.300747492	6.044618454	5.881574479	5.519125395	5.294475181	5.501762736	4.32128808	5.545905159	5.020494291	5.149564781	5.300684472	5.882149944	5.243388942	4.883957084	5.510997538	4.241694881	5.962679227	4.734604163	5.74173267	5.204952376	5.167814576	4.929847732
"11715242_s_at"	3.792288931	3.594509831	3.61870446	3.63312157	3.778735461	3.90092142	3.882060923	3.520492548	3.851161478	4.378566553	3.783670877	3.822765371	4.359850803	3.946408955	4.176084489	3.645328861	3.66776339	3.574904102	3.681009385	3.648641596	3.804229128	3.65861341	3.728470425	3.602688014	3.82067939	3.434528657	3.679033504	4.007728186	3.617483537	3.956060976	3.792870632	3.706161129	3.76066116	3.945663037	4.12808116	3.956222632	3.792870632	3.790235113	3.904326785
"11715243_x_at"	4.279518384	4.311596246	4.034753882	4.106601758	4.452393271	4.605112332	4.060419544	4.904162694	4.437457705	4.476108264	4.769238377	4.520264947	4.511979382	4.036235997	4.224641821	4.719148605	4.532804793	4.476585961	4.251312192	4.526911744	3.909299574	4.272458158	4.425137436	4.232858406	4.49549057	4.088607178	3.812627058	4.952417768	3.984721886	4.066328138	4.320545139	3.75563767	3.863762279	3.958934981	3.988469076	4.217268895	4.244804993	4.060803116	4.108111881
"11715244_x_at"	5.617457258	5.600083794	5.751201354	5.445863519	5.48496834	6.022968302	5.443724495	5.868705321	5.443724495	5.625918727	5.443900864	4.859446197	5.138067111	5.731046728	5.284768824	5.485441148	5.443724495	5.509726581	5.959478576	5.369142673	5.460418663	5.952802846	5.335506583	4.187230518	5.366435659	5.3999426	5.083859403	5.75685169	6.059333759	5.711548071	4.838998993	6.200231743	5.060355548	5.204077255	5.136884062	5.259680882	4.795288841	5.036292558	5.343160503
"11715245_s_at"	4.60024577	4.54701508	4.75277614	4.492260537	4.280698298	4.413075931	4.777088106	4.380891436	4.733029637	4.403878158	4.621952972	4.424133023	4.737573197	4.578679941	4.365998475	4.331109188	4.820069705	4.45301137	4.349615596	4.696872523	4.771772462	4.609028798	4.343449413	4.507534313	4.164277553	4.634240211	4.552639474	4.926585524	4.541468879	4.800873569	4.553053655	5.001691603	4.566260823	4.48922432	4.507534313	5.024720424	4.479680274	4.326948982	4.488439624
"11715246_x_at"	3.948962733	4.291904299	4.135880236	4.354893286	4.01364582	4.478857926	3.973182375	4.417497611	4.198859115	3.935549496	4.169738197	4.013530269	3.732129509	4.155314517	3.973182375	4.46620313	3.70370141	4.46195247	3.823202547	4.121827454	4.388207177	4.118392962	3.835352874	3.980743544	4.131078802	4.206046316	3.766473261	3.925370707	4.040423362	3.643056859	4.046863657	3.812735565	3.811322342	4.041673982	4.368892419	3.720738812	3.969623089	3.639045745	3.815992861
"11715247_s_at"	4.421086623	5.008472158	4.804482277	5.733551769	4.595013037	4.11848838	4.053009537	5.453338103	4.595013037	4.029197869	3.948103736	4.48363935	4.419653613	4.816719932	5.081161519	4.743941811	4.483341777	4.69805012	4.315227686	4.595013037	4.410555142	4.815309037	4.766421104	4.346668811	5.159482952	4.973184824	4.575695092	4.532830198	4.811419594	4.347661099	4.168048816	4.401199607	4.39843096	5.122906571	4.817644586	4.549824304	4.638224353	4.857466615	4.670828543
"11715248_s_at"	3.928588835	3.712583328	3.898592938	3.624105335	3.486671304	3.586335753	3.621297991	3.440684426	3.874827388	4.319379772	4.223697555	4.103741072	3.928856311	3.749170507	3.669781674	3.844149294	4.26494822	3.619067496	3.985640722	3.551149258	3.993843904	3.697547265	3.498046011	3.66739169	3.711816459	3.639910292	3.587919586	3.44147071	3.809808582	3.655414434	3.930977714	3.540088472	3.935637986	3.986796896	3.88832985	3.565631625	3.753766565	3.720629181	3.76693413
"11715249_s_at"	3.586737476	3.309157731	3.420763319	3.795009139	3.693437616	3.805160051	3.410796899	3.661254255	3.728453877	4.523277373	3.735219185	4.241624285	3.418983399	3.633473673	3.559403271	3.592157082	3.941002839	3.308276867	3.942800894	3.586737476	3.630818957	4.067521951	3.328064842	3.595457349	3.33833722	3.482547199	3.558535331	4.236595568	3.39114866	3.527368383	3.56270787	4.507436039	3.479488497	3.553494606	3.371651058	3.496451566	3.424831815	3.567232064	3.569112558
"11715250_s_at"	3.967429965	4.562351731	4.193469126	4.830740922	4.182456085	4.878637552	4.559517737	5.129590795	4.655961475	3.900835927	4.26517127	4.255709438	4.517413164	4.931347261	4.255709438	4.192399684	4.274388855	4.12908283	4.378625475	4.162863288	4.305802322	3.984005219	4.246982741	4.678650884	3.980944119	4.061770147	4.194697843	4.36894205	4.077289073	4.363612148	4.481108537	4.528461764	4.050625178	3.828070034	4.101911738	3.982656513	4.145690759	4.043059639	4.555813357
"11715251_at"	6.352558	6.804838268	7.188699133	6.237921811	7.231986363	7.775225304	5.397020921	5.655372887	5.796323556	5.462842223	5.341107807	5.451997389	6.152465742	6.757320034	6.255169733	4.925004932	6.946363977	6.051863368	6.175706368	6.15277672	6.024470037	6.384519899	6.200322009	5.889229467	5.510349664	6.640050136	6.025932877	6.747714619	5.505211726	5.812943203	5.358961878	6.465576175	6.23944734	5.836476233	5.832439469	5.71606171	6.203133437	6.466087152	5.74339034
"11715252_at"	5.248534918	5.032881265	4.553660457	4.897536529	5.195569093	4.693219711	4.86572151	4.626897608	5.143883083	4.909330844	4.633421036	4.777190639	5.155448051	4.909330844	5.260419106	5.526500919	4.525715141	5.037816624	4.385046973	4.590633388	4.678177182	4.919491321	4.818797402	5.625241098	4.915949704	4.554014531	4.890515483	4.889952392	4.767877439	4.774672164	4.718452604	4.933811426	5.128535531	4.990004567	4.838370158	5.211101915	5.542438241	4.7526458	5.093311479
"11715253_s_at"	5.341084079	5.753475417	6.038736173	5.681520089	5.752709319	5.816057719	5.242533666	6.132511039	5.579042196	5.230787895	5.475205505	4.594165234	5.696328628	5.1687844	5.212966313	5.502887618	6.191792847	5.647430884	5.63473629	5.803869049	5.432160663	5.270050278	5.2815389	4.876779136	5.369344035	4.91580737	5.072750993	6.208819844	5.560027926	5.409955216	6.209264946	5.70746162	4.651711256	5.521068275	5.840620618	5.40070122	4.97989977	5.219254896	5.622426831
"11715254_s_at"	3.668085802	3.924109831	4.611440382	4.194518795	4.230811222	4.296399169	3.884733514	4.546368416	4.452192063	4.219069943	3.769652422	4.248479857	3.803416297	4.031026769	3.972782304	3.869843572	4.136175912	4.019473557	3.654691957	3.617345113	3.947486775	4.079869074	4.14096694	4.255630198	4.539726618	3.783278355	3.704536094	4.275840195	3.742257897	3.785753222	4.289954376	3.929933493	3.716352771	3.994123109	3.873674848	3.68176128	3.77385482	3.72543779	3.999820199
"11715255_s_at"	3.595777876	3.563056401	3.900983896	3.948904868	3.817380462	3.683045703	3.789115331	3.419126821	3.649098033	4.103887981	3.564000054	3.868561787	4.207271178	3.593337455	3.334239141	3.772139995	3.905852402	3.819886355	3.616696504	3.886979619	3.452138723	3.712740298	3.579293557	3.835808696	3.600260411	3.490067098	3.738844826	3.576932101	3.844035728	3.957395468	3.67323127	4.071050705	3.97421059	3.629877399	3.60622667	3.447643096	3.624767102	3.610767654	3.904326785
"11715256_at"	3.63988717	3.803679656	3.423674679	4.008387172	3.590150476	3.390629024	4.125863354	3.54476126	4.169730703	3.569759045	3.7480407	3.555537324	4.383832289	3.457481002	3.540008427	3.47143733	3.84194713	3.390504862	3.399556815	3.817944399	3.330471414	3.505308171	4.117860134	3.380321021	3.345627783	3.402430641	3.63199074	4.21179517	3.542169918	3.654680587	3.406830085	3.692328202	3.533982931	3.633130929	3.376357909	3.444392732	3.345652833	3.54476126	3.546022286
"11715257_x_at"	3.904617731	3.644093132	3.658546534	4.043902779	3.802737495	3.833942801	3.611187887	3.445304716	3.881506945	4.093612094	3.534561823	3.581574027	3.886793662	3.625477766	3.609043829	3.55025509	3.975690786	3.625477766	3.581230743	3.942650448	3.617074449	3.728749596	3.683640581	3.520740347	3.489896451	3.39932322	3.567082915	3.492991427	3.621943027	3.98291341	3.532134708	3.376080349	3.795832495	3.384665106	3.378191073	3.599493128	3.566868448	3.57808948	3.929801273
"11715258_s_at"	5.888933858	7.28085606	7.040249465	6.728459968	6.788009423	6.900743125	6.773731019	6.909325628	6.062297222	6.142528824	7.024455201	5.818039427	6.314329901	7.042178865	6.350824534	6.410175317	7.330620733	6.733713816	6.55193001	6.921132627	6.688391656	6.790599067	6.59787293	5.313847397	6.192009312	6.437237848	6.325845128	6.879393211	6.399038832	6.771236	5.515438942	5.87001746	5.334077032	5.717266757	5.818950238	6.032776566	6.26391296	6.192309255	5.581629013
"11715259_s_at"	3.554726696	3.380776819	3.479765246	3.245159289	3.326650117	3.752406909	3.733415276	3.340883666	3.868083144	4.116991817	3.350613992	4.767445029	3.814290863	3.402798177	3.335919385	3.328804664	3.486624083	3.313148338	3.581417702	3.602240853	3.556600091	3.651842508	3.331393068	3.891910742	3.636304138	3.558463341	4.324406988	3.668541696	3.425987978	3.461567792	3.517073249	4.09825504	3.712136093	3.577807578	4.114354128	3.330607467	3.580750259	3.394324509	3.312907686
"11715260_at"	5.141617237	5.248275612	4.956028673	5.02130615	5.296346392	5.704392558	4.489731159	5.11894782	5.1519281	4.481092149	5.854862449	4.76674168	4.863948712	5.404801947	5.33597882	5.354057833	5.803114048	4.984165599	4.975252703	5.223386426	4.983394949	5.872208752	5.363678868	4.381347081	5.160305744	4.70936432	4.838041923	5.365212829	5.064960786	5.27573645	4.673824606	4.828938368	4.973313694	5.11894782	5.398882904	4.743955134	4.937089499	5.063343844	4.902734695
"11715261_s_at"	3.923070744	3.490368145	3.805497448	3.827347134	3.627938932	3.503732775	3.665249757	3.624789621	4.146977708	3.701385938	3.58990312	4.183311198	4.219381631	3.483031291	3.914069274	3.562215672	4.001892249	3.542273745	3.820527873	3.78828438	3.585623846	3.780206091	3.428321512	3.999408501	3.766465197	3.523008022	3.724980356	3.884993112	3.513576955	3.431783369	3.54638506	3.710483105	3.930050591	3.828070034	3.794624671	3.910921182	4.470487692	3.724980356	3.724980356
"11715262_at"	3.695117005	4.044401162	4.032291079	3.891177121	4.081187568	4.123372984	4.489646007	3.711058714	4.293420965	4.658337641	3.736418749	3.964126855	4.353747875	4.080983825	4.420946098	3.701803609	4.36300475	4.493307255	4.143201462	3.847127045	4.034564426	3.777291666	4.413403642	4.349498983	3.965723136	3.987783981	4.199071421	4.707977323	3.556611507	4.34651352	4.514223819	4.207524095	3.777485323	3.93284191	3.662343988	4.030394202	3.925248292	3.898102726	4.034564426
"11715263_at"	3.510041913	3.763306277	3.718549519	3.692133761	3.425329837	4.104562149	3.670606745	3.314416144	3.853583493	4.107648619	3.779367394	3.773831236	4.578745542	3.889520867	3.80638059	3.584416884	3.834688991	3.576117633	3.759737848	3.746936239	3.809743705	3.715164921	3.842631328	3.802639901	3.605051945	3.675934039	3.690972618	3.603233001	3.629260081	4.542290092	3.715071561	4.451104865	3.502749841	3.58106404	3.519454853	3.528406323	3.655354623	3.428729815	4.185843338
"11715264_s_at"	4.457436544	4.262769414	4.415754068	4.486749455	4.098453475	4.515516308	4.305759635	4.075119813	3.821147633	3.960407905	4.164861614	4.183281182	3.823923317	4.115203044	3.872924202	4.416525675	4.270706663	4.292487071	3.978389273	3.868736805	4.02756594	4.51441486	4.512424403	3.996407095	4.027229746	4.102947936	3.966446564	3.972867733	3.943431494	4.794225795	4.472612705	4.041559454	4.180160887	4.532498913	4.507879026	4.090313192	4.042371081	4.312370396	4.14397547
"11715265_at"	6.272669539	6.292818952	6.682169041	6.64280825	6.932415431	6.92981904	6.230251423	6.18402525	6.638248061	6.249019813	6.24373057	6.685997496	6.747596279	6.665971289	6.798404869	7.074327169	6.730848793	6.297629857	6.460300288	6.696228204	7.287041725	6.762129557	6.841817935	6.337270295	6.727784413	7.149956148	6.905523969	6.559197798	6.905147449	7.455145087	6.550503081	7.278106837	6.922371158	6.775812098	6.806444786	6.96401897	6.944308055	7.189177626	7.004217921
"11715266_s_at"	3.594864891	3.518078542	3.660506425	3.629979568	3.596066947	3.824978363	3.71740531	3.80925165	3.559227664	3.962563846	4.266036943	3.374496672	4.374877043	3.84187285	4.437064063	3.395495625	3.71545936	3.752583844	3.778739233	3.531006084	4.121133157	3.968331959	3.426720446	3.645070577	3.531795672	3.627722638	3.862902943	3.931858893	3.725564015	3.826603166	4.201041095	4.190306259	3.472895934	3.67633685	3.310668374	3.578651432	3.575174969	3.418726058	3.511027401
"11715267_s_at"	3.901994823	3.552411544	3.715695656	3.648941452	3.854816203	3.947529543	4.437204071	3.997663841	4.244353438	4.131985632	4.177981063	4.18586232	4.220865731	3.899377779	3.906178613	3.735576819	4.042201013	4.825003346	3.98159658	3.970962484	4.760920951	4.340580765	4.126062748	3.833322336	3.742526126	3.908237772	4.158130357	4.082889733	4.003410458	4.293589015	3.724374789	5.86800986	4.234750869	3.938961416	4.391532133	4.233126108	4.955249978	4.727210533	4.468202094
"11715268_s_at"	4.199630854	4.51878651	3.830779646	4.041856826	4.507463739	4.199630854	4.067345016	4.339200954	3.88977315	3.874525475	4.615488591	4.195776785	4.268278611	4.199630854	4.031997054	4.240909547	4.70614899	4.008025265	4.031692633	4.184567202	4.383223913	5.3209553	4.339583817	4.046909683	4.164488371	4.33616364	4.155631673	4.186537064	4.188583717	5.028420393	4.46866257	4.794624862	4.185759266	3.965980143	3.754482221	5.553792353	3.971115261	4.403453505	4.090308583
"11715269_x_at"	4.075621721	4.00621833	3.749783994	4.028457193	3.781218482	4.16239586	4.401800196	3.738230671	4.065132217	4.018597213	4.02097394	3.998203787	4.215135159	3.859801555	4.096783016	3.941206726	4.33014253	3.801301856	4.27312211	3.953588368	3.921099125	4.052118113	3.902268972	4.134685909	3.958082257	3.892110477	3.622865697	3.910757426	3.714592136	3.687330798	3.644923815	3.859642335	4.036135127	3.675287489	3.830188508	3.768782583	3.68626616	3.731367591	3.745400712
"11715270_s_at"	4.214754241	4.240082295	4.542251829	4.341900141	4.087262665	4.377964818	4.230080758	4.336418687	4.320545139	4.699430256	4.080746045	4.13733996	4.089021698	4.221278713	4.371820534	4.334466868	4.424626092	4.100166269	4.123810255	4.576739026	3.91847471	4.184002592	3.856838865	4.045729328	4.184002592	4.263917265	4.191806042	3.895442416	4.509405929	4.101589006	4.240176383	3.882779288	4.074417419	4.184002592	4.123791082	3.887583447	4.160080051	4.248531601	4.034564426
"11715271_s_at"	3.825160304	4.092466023	4.437530359	4.204104835	4.439724928	4.042209128	4.236672854	4.250359751	3.432087156	3.619775076	4.238638801	3.70710147	3.731380935	3.78935818	3.954285828	4.162254271	3.893923996	3.955737405	4.205819004	4.075508355	4.363368972	3.988272158	4.013822991	3.836688736	3.943933201	4.097630762	3.825115561	3.982393945	4.124559947	3.987613776	3.72531812	4.682854658	3.999325341	3.969642098	3.926504501	4.073033387	4.495969839	3.901679725	3.795241549
"11715272_s_at"	4.529999048	4.047255161	4.106587998	3.891839012	3.767349973	4.451426159	3.58454983	3.73421774	4.799913443	4.720134079	3.608830724	4.205719699	3.965841422	4.132459182	4.200525301	3.54687095	4.695873581	3.925182588	3.813418408	3.895811652	3.900750554	3.80028036	3.709563583	4.405402396	3.784166816	4.503622726	4.307814685	3.749059981	4.705316416	3.966075705	4.580498464	3.653925505	4.414393534	3.554964574	3.387822153	3.630498802	4.098397348	3.761641896	3.753063463
"11715273_at"	3.627522439	3.635715438	3.913033436	3.994053564	3.532134708	3.572162325	3.619269748	3.925268397	3.596156178	3.930187794	3.482093818	3.665197444	3.710946105	3.330901562	3.598018213	3.739923743	3.595666562	3.575822255	3.955178933	4.99070416	3.564952822	3.805920141	3.485648947	3.736426186	3.690848016	3.482542901	3.593698201	3.665197444	4.112543342	3.548162777	4.08488118	3.832226306	3.959558958	3.512708269	3.695564263	3.739734021	3.597271862	3.873758173	3.424445365
"11715274_x_at"	3.904384628	3.743457055	3.908899477	3.610319671	3.770419331	3.794919419	3.629131837	3.799805707	4.269598569	4.352493486	4.244170199	4.142868076	4.19570544	3.828873351	3.60699406	3.836036995	4.159745415	3.739178149	4.168200644	3.741846021	3.75532611	3.974377694	4.120692316	4.173271234	3.822664716	4.167918885	3.874970113	3.772069108	3.965035788	3.88339379	4.545947841	4.130953065	3.874970113	3.760963599	3.614789254	3.744432506	3.874970113	3.627548419	3.7414243
"11715275_s_at"	3.485458646	3.42869227	3.792291034	3.583482373	3.505926087	3.586887163	4.003740446	3.762544991	3.79671674	4.104049148	3.676848536	3.593714191	3.979491778	3.462430113	3.633331576	3.53846003	4.035130332	3.427797954	3.408338825	3.951256971	3.483379184	3.457815318	3.382483921	3.693999595	3.395915073	3.457815318	3.777506869	3.516737047	3.480821536	3.580466307	4.453877846	3.661551475	3.426798435	3.387061265	3.662604958	3.586887163	3.732522922	3.575026684	3.534486867
"11715276_s_at"	9.125313096	8.606146364	8.434675048	8.382045585	8.157996087	8.417096525	8.709559124	8.833600972	8.436159488	8.601684108	8.871532203	7.885949653	8.274581818	8.876070182	8.383125629	8.346119931	8.662607703	8.020193765	8.597430897	7.876951201	8.601562822	8.97242383	8.426101429	7.86514753	8.287352795	8.407103024	8.061629734	8.821048578	8.521091705	8.585513552	7.675334207	7.959759747	8.547590984	8.248242776	7.129689805	8.634218189	8.572341635	8.228779054	8.774318644
"11715277_s_at"	9.109148248	8.64219148	8.527726769	8.50763409	8.225309656	8.208827355	8.64525641	8.699387985	8.467649387	8.602852499	8.78242997	7.680643708	8.289251297	8.713519059	8.304906903	8.290456631	8.703237855	8.25683446	8.547342263	7.906241448	8.63336165	8.907488823	8.397270375	8.266463922	8.3528346	8.430531932	8.111146106	8.532700721	8.430531932	8.51437879	7.845437714	8.390386067	8.428505313	8.556681653	7.238008799	8.619177683	8.521244874	8.064774496	8.625903367
"11715278_s_at"	9.073963356	8.621607722	8.452271215	8.464524097	8.223388278	8.278880392	8.81749248	8.802377427	8.412535343	8.711482837	8.756041443	7.995217029	8.184800362	8.841634462	8.56046353	8.413879675	8.519563767	7.863503547	8.806989401	8.306906782	8.706356262	9.001201598	8.287838956	8.173163581	8.439907765	8.470649945	8.106706086	8.611361646	8.470649945	8.771826507	7.910689562	8.493297286	8.417875032	8.277151429	7.221201369	8.688552017	8.529941796	8.239937727	8.36824083
"11715279_x_at"	3.626097	3.79906469	3.771295798	3.57837474	3.622579325	3.518119315	4.248189552	4.199893556	4.031273372	4.721026899	4.164945005	4.405972886	3.926310925	3.760869762	3.583757658	3.914853679	3.897214097	3.781794008	3.836215975	3.859974401	3.603991144	3.643226227	3.733024443	4.414102228	4.072147552	3.688871321	4.064259649	4.304845988	3.904358654	3.844560785	5.731179036	3.854356234	3.882419778	3.462907105	3.523482746	4.061572045	3.76271988	3.640571098	3.836215975
"11715280_s_at"	3.657324498	3.520531127	3.598336638	4.176627333	3.891012928	3.724738082	4.271892934	3.729322802	3.823008773	3.701838859	4.089551797	3.706993833	3.643642918	3.863745465	3.614438658	3.592868504	3.789746339	3.973033405	3.988596154	4.242234244	3.640736503	3.636497675	3.649398267	4.102210475	3.784839295	4.528286672	3.464651873	3.413555215	3.782271301	3.579874731	3.810150695	7.247642184	3.849012278	4.475159501	4.151985525	3.799065733	3.538568345	4.490032505	3.894648355
"11715281_at"	3.85015022	4.032874871	3.909866095	4.109449166	4.087673835	3.964789957	4.025368867	3.675826993	3.863575034	4.526577336	3.887242613	3.952344757	3.766994889	3.964692061	4.143770081	3.937737863	3.789332872	3.768871487	4.079050041	3.964789957	4.009815584	4.119610989	4.090110675	4.123000583	4.416365462	3.993071828	3.716591739	4.028280009	3.964789957	4.126556476	3.893792401	4.183077841	3.591474542	4.287714585	4.081252777	4.059561732	3.883825978	3.895575124	3.635759483
"11715282_s_at"	4.001048765	4.676206401	4.195960308	4.345853121	4.133174266	4.176848778	4.473029967	4.286746166	4.327255227	4.247191453	4.00206492	4.254804957	3.831537812	4.187116297	3.943228304	3.625863167	4.173838041	4.780614116	4.73246399	3.983018627	3.82138018	4.374770811	4.44313658	4.117805183	4.213794066	4.12393441	4.102025703	4.761937265	4.180418085	4.624073439	3.935752369	4.453895214	4.209811449	4.591140607	3.960445913	4.170172056	4.057927358	4.295310462	3.903136406
"11715283_at"	4.23471674	3.563282875	3.850924972	3.549405488	3.889876839	4.336668938	3.902338339	4.196963907	4.085542952	3.789870732	4.073307082	3.750059366	3.823923317	4.561779226	4.137341517	3.757118119	4.124164673	3.699152238	3.640210992	4.055657924	4.309600005	3.75390146	4.354871428	3.527689693	3.823923317	4.067480168	3.695371629	3.823923317	3.580446178	3.595038745	3.78125525	3.658499357	3.742272036	4.085613564	3.894092185	3.823923317	3.547857326	3.486979627	3.983822451
"11715284_x_at"	4.544734574	4.423753887	4.452969857	5.03760096	4.616887792	4.471331185	4.866778663	5.070478493	4.457561934	3.983479981	4.900616453	5.557375581	4.387680336	4.90519205	4.521110763	4.565066443	4.841369036	4.477700027	4.972783615	4.50876486	4.145896772	4.452969857	4.759658508	4.251927741	4.452969857	4.476126234	4.312667289	4.452969857	4.542040008	4.332971001	4.461927319	4.606416626	4.230648899	4.279280888	4.304723917	4.187245878	4.05526215	4.11342525	4.203228824
"11715285_at"	3.808139206	3.55252508	3.519366998	3.776261976	4.171623258	3.619514006	3.93820659	3.864077012	4.009349825	3.514270218	3.821016876	3.821016876	3.759265728	3.72497622	3.74602522	3.868610359	4.549422841	3.695365093	3.750254263	3.548884024	3.636123273	4.142536181	3.896024677	3.433608183	3.89841924	3.758833651	3.971184029	3.685401689	3.846448466	3.806892524	3.843620801	3.922728563	4.170683505	3.821016876	3.699185796	3.81813164	4.061303367	3.82552454	4.197339258
"11715286_x_at"	4.077504389	4.026108229	4.223269542	3.929364435	4.09341799	3.920900905	4.027406712	3.884457817	4.622054237	3.824713609	4.526553073	4.113649719	4.038722327	3.665111789	4.208263004	3.84540952	4.13415732	4.161128292	3.971623374	3.936051329	4.445790827	3.999406291	4.093051737	3.942115722	4.564352278	3.834288848	3.893256858	3.516568997	3.900553222	3.846697985	3.843023813	4.572192603	4.027920956	4.287437989	4.683436591	4.11658034	3.962006991	4.051374056	4.125272894
"11715287_at"	3.869164807	4.213868695	4.715670302	4.022058042	4.300087124	4.448177264	3.858100285	3.756704823	3.697792936	3.997442691	4.057809305	3.796277975	3.910910153	4.85765729	3.965248509	4.331440553	4.258622608	3.990990372	4.002767209	3.872936269	3.719693611	3.836133685	4.334192592	4.000678587	4.102502327	3.639213871	3.861307842	4.196671022	3.892634943	4.069054782	3.838068475	3.948737464	3.895666577	3.949401561	4.265949644	3.997442691	3.83268599	3.89286086	4.041166943
"11715288_s_at"	3.661915671	3.8081984	4.085832066	3.643139765	3.661915671	3.515712218	3.657417038	3.66663832	3.782106109	3.577785067	3.768772963	3.665197444	3.897331557	3.661915671	3.622963568	3.621433302	3.71449756	3.719189167	3.505640727	3.838145645	3.593974298	3.661915671	4.028255095	3.634732957	3.63019962	3.496967488	3.586360027	4.010906256	3.59442392	3.694430119	3.850453775	3.873506398	3.751725232	3.353328916	3.572329816	3.913964284	3.752734318	3.411554472	3.712971943
"11715289_s_at"	3.803322113	3.971293374	3.983779264	3.931387643	4.003361049	3.754242414	3.803254326	3.679684751	3.885918635	4.135028154	4.064126382	4.037503867	4.202396372	3.908550652	3.6514452	3.559002689	4.153456497	3.64609927	4.271441721	3.908824673	4.060354808	3.885918635	3.847790555	3.336862146	3.613287827	3.935827123	3.790406997	4.257650658	3.905202011	3.885918635	3.501434381	3.800516673	3.680407258	3.885918635	4.384777965	3.935995894	3.596216499	3.667565041	3.710285118
"11715290_s_at"	4.430523868	4.92573102	4.237530701	4.793115335	4.193162169	4.486319356	5.014193931	5.558339404	4.95431418	4.726813849	5.489310861	3.712938977	4.728654846	5.042529975	4.987720345	5.11244378	5.279310158	5.476952386	5.11244378	5.113969762	5.376097968	5.967983754	5.23991127	4.852049322	5.200661948	5.327097352	4.999719325	5.365868417	5.325084864	6.051146315	4.353964797	5.578822921	4.51185845	5.636786211	5.109768182	4.654425678	5.55900611	6.627199297	5.11244378
"11715291_s_at"	3.831073691	3.992346891	4.147896146	3.606275173	3.877498484	4.287108367	3.856278603	3.957032639	3.846107708	3.981562196	3.984641586	3.926732542	3.92884195	4.072677011	3.784355303	3.441256501	3.785042579	3.735702433	3.760365586	4.344603428	3.498057429	3.887875217	3.710766968	3.882442055	3.9251581	3.856404497	4.073473622	3.831073691	3.919276983	3.730084526	4.155205573	3.61955431	3.517636531	3.831073691	3.831073691	3.539480275	3.988521141	3.831073691	3.687477115
"11715292_at"	3.591376827	3.500906397	3.659636584	3.84872092	3.48811104	3.383582198	3.729829077	3.665173867	3.768598122	3.506018699	3.948149531	4.009849373	3.923630189	3.71616775	3.465328153	3.842569766	4.250504331	3.524301931	3.876848091	4.002846179	3.62023318	3.553604011	3.621331219	3.526044621	3.635116661	3.653211272	3.362890108	3.509817876	3.501614926	3.465994224	4.178357208	3.740012474	3.348942692	3.660288891	3.399138606	3.399921029	3.460764937	3.431534328	3.673135336
"11715293_s_at"	4.248461289	3.766539331	4.54930975	4.270028736	4.040808419	3.953321356	3.912189629	4.204515285	4.31161812	4.108956261	3.77796071	4.107655424	4.363886397	4.240942519	4.697860495	4.044530716	4.007942073	3.984532015	4.255809257	3.864880957	4.224113211	4.389529789	3.822403984	4.189010875	4.161445257	4.906661888	4.689256269	4.21710031	4.451352727	3.832437555	3.882333131	4.367815678	4.961000297	4.003487375	4.007995147	4.840040608	4.144006775	4.201173705	4.932553343
"11715294_s_at"	3.449839111	3.443512124	3.678278636	3.970284248	3.743995663	3.80154006	3.946710409	3.870059022	3.766909845	4.233266781	3.737679808	3.715452703	3.6060683	3.663957477	3.541310903	3.539245374	3.881690504	3.711015398	3.710628854	3.83792896	3.983524542	3.595946172	3.850456242	3.633461972	3.611912923	4.414461499	3.703520806	3.820107651	4.248087646	4.537913582	3.623856972	4.115438517	4.013415214	3.696995569	3.78035838	3.763446197	3.766909845	3.791876623	4.193526426
"11715295_s_at"	3.926775416	4.280199026	3.831724139	4.287920806	4.03262446	3.925767138	3.776921753	4.504019245	4.640521555	4.691934762	4.145897057	4.052226965	4.019592065	4.416233397	3.992664083	3.879060665	3.986068737	3.904361848	3.924757953	4.112328356	4.215246714	3.86935714	4.134427112	3.907022081	4.518029598	4.053488083	3.86429933	3.75488207	4.052226965	4.647624962	4.268471952	5.189134218	3.879462884	3.937292211	3.80842102	4.238578927	3.949232665	3.808507351	3.785408127
"11715296_s_at"	3.740098003	3.5459286	3.781045982	3.751806239	3.512078913	4.099384203	3.930093316	3.989665869	4.16502126	3.780118821	4.176947053	4.031971626	3.837535421	4.043254829	4.310510982	3.939848207	4.281208482	3.925287951	3.802466366	4.601049992	4.144637299	3.699186182	3.470039425	3.631433726	4.03819757	3.895680652	3.973409577	3.988244399	3.944283946	4.004746065	5.096672734	3.821068366	3.585633171	3.892604718	3.778719423	3.46008677	3.719138738	3.768089211	3.81665141
"11715297_at"	3.647084233	3.808986322	3.682319982	3.49266395	3.487852415	3.74686223	3.544451896	3.461605645	3.729210852	4.183798819	4.114351633	3.83470198	3.48591608	3.682319982	3.90990017	3.682319982	4.210724461	3.55099992	3.836995381	3.515211282	3.69810951	3.626419904	3.415450854	3.558086487	3.455522166	3.495355895	3.328508915	4.039329972	4.079670997	3.517424851	3.986894591	3.366721591	3.603896519	3.675467489	3.63220541	3.962770439	3.637555514	3.645915174	3.702767554
"11715298_x_at"	3.657359301	3.612595869	3.680950953	3.648367416	3.42487841	3.870319825	3.922090493	3.540190968	3.819849998	4.065309884	3.776062842	3.713451681	3.655414434	3.353069012	3.547886011	3.595025434	3.642231319	3.777313889	3.62911171	3.683845094	3.661745708	3.968261458	3.474383179	4.148445945	3.332910317	3.633411502	3.655414434	3.796691204	3.585468959	3.655414434	3.744902472	3.674175638	3.399138606	3.482333402	3.394630938	3.624564339	3.802559863	3.655414434	3.621321522
"11715299_s_at"	4.038612522	3.768955579	3.743630645	3.960840949	4.231664836	4.230751162	4.190321688	3.963337279	3.83923641	3.926455537	4.534581732	3.9387088	4.061886502	3.948526774	3.769564157	3.811729694	3.936472863	4.032323786	3.631857691	4.379584709	3.912983623	3.545117891	3.897915154	3.663771926	3.564041019	3.736587788	3.805501211	3.8245419	4.233840602	3.6094825	3.837294404	4.054247817	3.839711975	4.14301233	3.883283002	3.516276639	3.745673656	3.810956155	3.573804201
"11715300_s_at"	3.361377325	3.3596715	3.243603043	3.469911668	3.366002344	3.292415069	4.315503989	3.80905763	3.444718242	3.78139244	4.030332684	3.746451106	3.775499477	3.323826095	3.406730527	3.439215693	3.603006436	3.322183756	3.66178531	3.709530766	3.663086326	3.405317372	3.504034208	3.833600432	3.293885593	3.161451435	3.56295611	3.511162124	3.273576532	3.516974782	3.884725299	3.545090429	3.445730665	3.61070801	3.815897953	3.39620669	3.527427639	3.366729528	3.564843141
"11715301_s_at"	7.827144753	7.601780255	7.276776487	6.984233793	7.347757403	7.149819756	6.400414535	6.493011152	5.799652887	5.536896527	5.375513686	5.129290931	6.432735311	6.231212883	6.359880266	6.970712866	5.251367311	6.606337334	6.267862231	5.744971618	5.739032094	5.577699026	6.113288838	6.758275042	6.782105509	6.429006746	5.031632015	5.73792598	6.051211093	5.298620238	5.879072377	4.233562352	6.753730118	7.134299435	6.168398852	6.916003445	6.97572963	6.774352114	6.235493095
"11715302_s_at"	3.898270932	3.984700619	3.957343441	3.592111657	3.925921588	3.980072809	3.716337061	3.708324937	3.673746988	4.172188932	4.20567112	3.901278394	3.772952699	3.472295521	3.843101032	3.768441813	3.758545387	3.626381651	4.16979972	3.901278394	3.744171038	3.766788662	3.654956531	5.107460785	4.045126072	3.895109988	3.819296618	4.396961919	4.030004033	3.71483267	4.398488399	3.953074265	3.852790142	4.557999616	4.09345204	4.030741057	3.901278394	3.791624042	3.661914941
"11715303_s_at"	4.381482519	3.974336649	3.887906735	3.578294691	3.61579451	4.145684736	3.496692458	3.729517396	3.667056664	3.756555513	4.679479	4.005595768	3.523793784	3.718451915	3.636612603	3.716063025	3.824104874	3.599546986	3.840291864	4.054063055	3.676180023	4.322946712	3.621278545	3.277094295	3.59099923	3.57825715	3.830429627	4.156257402	3.608293226	3.72501573	3.54235832	3.989795973	3.624663845	3.915065333	3.718451915	3.525992872	3.824443033	3.422388889	3.394752155
"11715304_s_at"	3.792333699	4.003046646	3.944564536	4.431464976	4.075786529	3.914406326	3.98492252	4.062346762	4.246693143	3.926531146	4.105184711	3.823522333	3.959543235	4.30949102	3.790902148	4.103665846	3.708539268	4.004831223	4.20067722	3.873616996	4.639301957	4.004831223	4.497661886	3.986312517	4.004831223	4.491893693	3.748941199	4.533577801	4.394038096	3.839890991	4.118355907	3.975550463	4.004831223	3.994123109	4.080058734	4.354552576	3.644313419	3.896660385	3.859086562
"11715305_s_at"	3.503765653	3.532941112	3.65362163	3.455329751	3.700915748	3.608912685	3.714142034	3.608912685	3.369991456	3.532956806	4.205898638	3.794955688	3.647931817	4.176563997	3.963746538	3.608912685	3.595666562	3.518911912	3.79936843	3.668796973	3.458693977	3.600461699	3.436739109	3.873554491	3.522409079	3.306895839	3.608912685	3.891573955	3.806138598	3.445364867	4.057599542	3.92485726	3.333490569	3.921383952	3.475489348	3.545712112	3.48866038	3.70321895	3.65471251
"11715306_s_at"	3.685674609	3.865050968	3.728551134	3.436351965	3.204320501	3.481425875	3.511042908	3.822388099	3.853440783	3.504307533	3.189888339	3.451625098	3.580009029	3.720609793	3.655595212	3.454765679	3.252139025	3.371312437	4.012764374	3.727493789	3.268606308	3.290030836	3.404068867	3.532001425	3.432878642	3.683159464	4.158223943	3.700874233	3.117213691	3.521681714	3.462639817	4.150274739	3.58442749	3.729379598	3.47663464	3.66120862	3.694345775	3.58688207	3.987632519
"11715307_s_at"	8.783718301	9.308491396	8.863062879	8.90751896	8.555753883	8.30102794	9.478212378	10.0112857	8.916187874	11.15407654	10.11727663	9.567658624	9.305594749	10.68603504	9.089565923	9.353490366	10.87821008	9.402399516	9.868251979	9.636115534	9.947826597	10.35387423	9.960891997	8.720253964	9.655049823	9.847799235	10.10358798	10.65930487	10.13442521	9.57517428	8.973117564	9.308390933	8.611048195	9.10606812	9.038083354	9.390200833	8.991480722	9.250428096	8.51042564
"11715308_s_at"	8.681415962	9.397924567	9.024447714	9.089372033	8.559863914	8.477662156	9.51356651	10.11229699	9.231584993	11.30158886	10.21091728	9.558229951	9.456455336	10.70570872	9.391595167	9.53097907	11.05445497	9.566328466	9.925489997	9.593543489	9.882489401	10.47666825	9.95666964	8.595254926	9.902498708	10.06817171	10.17762725	10.65514329	10.14451062	9.750802626	9.312608783	8.98849902	8.80072221	8.893740699	9.234097228	9.34881828	9.035007087	9.254341292	8.213113071
"11715309_s_at"	8.853006527	9.34209773	8.863497418	8.912709842	8.460421342	8.292114287	9.610743839	9.987554533	8.947929737	11.17768172	10.2978406	9.485259914	9.322205611	10.69938219	9.210393334	9.455215142	10.88600619	9.243249868	9.632076983	9.694158073	9.90932847	10.36928846	10.01899839	8.723605235	9.828863563	9.655202594	10.03816491	10.45413711	10.12975167	9.643300118	9.163123917	8.960228767	8.672721213	8.680379934	9.276262109	9.44316623	9.006461646	9.316442569	8.35815268
"11715310_s_at"	8.763548119	9.316696566	8.727060247	8.682160396	8.372171733	8.122413193	9.572651447	10.15278894	9.314284341	11.23994725	10.14481078	9.393551516	9.447138156	10.71904647	9.209467989	9.539881104	10.82696786	9.47106349	9.777692484	9.545674239	9.835653054	10.38274682	9.933795703	8.643375623	9.756001594	9.883363199	10.08562753	10.52398771	10.14762339	9.480512473	9.004855604	9.232302478	8.649851677	8.85803374	9.047246244	9.33540716	8.966264767	9.247384659	8.255534625
"11715311_s_at"	3.450032011	3.803826766	3.460951257	3.458398367	3.38981207	3.419961707	3.631341185	3.734015813	3.908807024	4.470169132	3.51208298	3.934076235	4.099583434	3.670536722	3.51180931	3.477759603	3.595666562	3.7491454	3.521708635	3.633250742	3.447310303	3.657705555	3.390677926	3.780681186	3.44669581	3.540190968	3.6852861	3.689724317	3.791451433	3.595666562	4.166965804	3.517921888	3.547205582	3.631360989	3.750017814	3.581302779	3.433480108	3.38733818	3.565798182
"11715312_at"	4.346834241	3.874748418	3.808291277	3.813636195	4.130423155	3.866414395	4.093062233	4.406026526	3.948444541	4.412881503	4.32695177	3.931670004	3.933826098	4.177986314	4.011580555	4.033149322	4.562977423	4.116996904	4.06933703	4.24102954	4.082339673	3.995777099	4.11855272	4.248531319	4.306799093	4.06933703	3.854966576	4.167509653	3.923589856	3.834379729	3.991768078	4.336346524	3.764611133	4.088083703	4.036611185	3.817903772	4.032969201	4.267495494	3.902373471
"11715313_s_at"	4.57273592	4.938014483	5.178446824	5.036872458	5.013555712	5.242093041	5.099726556	5.492552697	5.241823296	4.605193638	5.597397842	4.677422698	4.87638765	5.06979225	4.994737385	5.324108153	5.069205109	5.278547899	5.08393597	5.031727178	4.575232355	4.682340729	4.429114919	4.695117828	4.997081032	4.977585328	4.449716211	4.957972375	5.064086892	4.954518028	4.72315705	4.881455684	4.263823215	5.288669265	4.982146595	4.683281259	4.593080049	4.492958258	4.644389745
"11715314_at"	3.54499194	3.370384401	3.765456022	3.521719995	3.982451385	3.610690748	4.10154801	3.88454928	3.763599157	3.826255295	4.351319142	3.674326345	3.565216395	3.483342965	3.68703214	4.326381934	3.893649697	4.695875807	3.854533082	3.954156367	3.754447506	3.53770974	3.76888116	3.857195167	3.577915552	3.920056313	3.996336894	3.968287391	3.616540992	3.794210028	3.927693472	4.058797827	3.578010083	3.615452814	4.109622697	3.396142255	3.575580615	3.799129677	3.547311523
"11715315_s_at"	4.207545224	4.240626283	4.351793292	3.924791266	4.444769096	4.238369734	3.816457543	3.613424563	4.245685022	4.004075789	4.52548964	4.413816025	4.055199686	3.895701549	3.974550511	4.188467305	4.528672367	4.240626283	4.381432225	4.858589487	4.572263365	4.316054646	4.11720895	4.200405208	4.434575915	4.500528697	4.676029686	4.208027753	4.700909531	4.068608932	4.291790393	4.236140358	3.853964091	3.9117475	4.505717435	4.101246513	4.074188734	4.154335028	4.783669996
"11715316_x_at"	3.581759075	4.849571293	8.633040427	3.99561298	4.288977987	4.788628187	9.589903354	4.837248509	4.587369738	5.877178308	4.048531688	6.427461826	9.620722533	10.33466214	10.15139506	4.183421089	10.15219265	4.689005974	10.69189127	4.44080435	4.648085911	4.332991576	9.448708357	4.962571728	4.295995789	10.39141659	10.54265723	4.514052788	10.82739331	10.63721846	5.255639585	5.056263439	4.386842938	10.19612304	4.487726728	4.261915027	4.64729436	10.24440119	4.476040543
"11715317_s_at"	4.129711314	4.648734059	4.837109204	4.565127565	4.516681924	4.321357654	4.448757898	4.939887739	4.885406248	4.154680686	4.026260024	4.269968227	3.913808101	4.535415637	4.261278882	4.313040882	4.709135349	5.025814479	4.911309553	4.874869667	4.078182572	3.989079527	4.313040882	4.421875928	4.592970214	4.058236116	3.64580489	5.204296973	4.128863559	4.301437461	3.995101178	4.311187801	4.107340998	4.313040882	4.379417518	4.05707777	4.28131846	3.882004474	4.219646107
"11715318_s_at"	6.268409139	9.346075855	7.384960147	8.710246883	8.011256611	8.757116521	6.360254481	6.215803861	5.797923101	7.002011024	5.265807745	5.775410885	5.333749024	7.212335051	6.421653926	5.54374799	7.978656351	5.647896847	6.732627373	6.181221907	5.526217931	6.298087539	6.547680205	5.087497587	5.480690048	6.63780397	6.229864178	6.820284104	6.139179173	6.667548907	5.565219673	5.643867024	5.312352096	5.187990762	5.235656746	5.584749145	5.562527617	5.034985807	5.581696087
"11715319_s_at"	3.590189027	3.410006547	3.611132511	3.570914312	3.290124387	3.661415895	3.434619018	3.667506876	4.875628733	4.356927591	3.464534226	3.738794298	4.39755484	3.463165342	3.415295792	3.648533641	3.725352338	3.57055477	3.516988435	3.872990175	3.521708635	3.687370336	3.54571972	3.804458788	3.482175014	3.570914312	3.328036181	3.570914312	3.432587317	3.521980923	4.400626197	3.768947181	3.529331438	4.047752951	3.709439527	3.314495523	3.597566566	3.542011655	3.615906565
"11715320_s_at"	3.905635837	3.862955203	3.746250293	4.1816425	4.488953922	4.070287348	3.851071375	4.692969569	4.518339104	5.251416094	4.493139291	4.729753529	3.89181641	4.303044403	4.081279665	4.290557862	3.665197444	3.995168351	4.094851974	4.234101255	4.876486728	5.180175955	4.665296392	4.144729803	4.433543368	3.986975002	4.544703869	4.600458929	3.747874186	5.867122139	4.59822252	4.476020012	3.767659169	3.991470894	5.037320159	3.672201702	3.866897211	4.574176991	5.091242926
"11715321_x_at"	4.980560203	5.167293602	5.923023312	5.059144284	5.50853026	5.255325777	5.311178735	5.698052655	5.159217711	4.853537461	5.327369666	4.690378806	5.04621322	5.26218683	5.165600145	5.26861351	5.701464385	5.08762675	5.232008016	5.589536321	5.105990858	5.522432305	5.224680945	4.825574837	5.186897095	4.870615152	4.643416215	4.933851775	5.153184142	4.806695484	4.543129382	5.542451507	4.847867403	5.831812232	5.261971208	5.343472595	5.258025118	5.153909186	4.808719363
"11715322_s_at"	3.508797741	3.541353111	3.639406137	3.497827462	3.69037395	3.459259616	3.971846055	3.731731601	3.829174042	4.236989791	3.404728018	3.586257497	3.628164426	3.872426585	3.884044579	3.717264491	3.853868875	3.440978237	3.38438305	3.98944351	3.409314157	3.741282805	3.831394325	4.071904436	3.585576806	3.991104092	3.580578942	3.704884961	3.727206188	3.586015437	3.399569854	3.68400658	3.511320629	3.641944981	3.497274152	3.549717742	3.541882744	3.482250522	3.811522563
"11715323_s_at"	4.401901522	4.171189245	3.970607861	3.652650177	3.909705272	3.65880065	3.861104961	3.858420316	3.900316765	4.035610845	3.922375267	3.780392431	3.874412415	4.239738447	3.376753027	3.700031986	4.273219477	3.956228425	3.924471063	3.876241173	3.929971638	3.804738624	3.595225642	3.65637848	4.151028376	3.861104961	4.363994825	4.002832091	3.698946181	3.681821717	4.103699805	3.856340077	3.550167166	3.923880694	3.734637853	3.694593765	3.722456292	3.932306637	3.53402206
"11715324_s_at"	3.712570456	3.475141735	3.661837825	3.705666505	3.56109091	3.835122278	3.656868442	3.732486547	3.373190639	3.834207547	3.538639706	3.420302237	3.7776726	3.676587469	3.43736974	3.898676568	3.682867386	3.367010652	3.512546639	3.665970887	3.906797994	3.547857187	3.388453835	3.673706004	3.414788748	3.851261528	3.604454772	3.513925549	3.727227623	3.474288155	3.759852603	3.948737464	3.847623355	3.604454772	3.454012264	3.596076193	3.595118046	3.543834022	3.604454772
"11715325_at"	4.233261957	4.205249149	4.388675635	4.284430625	4.583602919	4.497222472	5.060884117	4.52734145	4.317383802	4.451119885	4.69372354	5.523234122	4.785927968	5.312325175	4.75009355	4.616844319	4.614087689	4.709308016	4.345774339	5.170419206	4.20390008	4.451119885	4.626328971	4.274015187	4.271161082	4.451119885	4.220689935	4.657657919	4.853547548	4.603646582	5.766206067	6.03872626	3.976423672	4.655359994	4.538927109	4.031540604	4.179098114	4.192582525	4.016484834
"11715326_s_at"	4.031575564	3.915623689	4.051783873	3.961694557	4.235903627	4.213938061	3.961694557	3.736645814	4.085779696	3.763057723	4.658853066	3.954489609	3.790329826	3.92048001	3.768056666	4.159548574	4.270638592	4.398745831	4.104493017	4.777616031	4.034202441	4.107950473	3.804138099	4.441707764	3.961694557	4.034240393	4.133260089	4.231842897	3.715221947	3.805248157	4.358135698	3.94768861	3.759540415	4.044792988	3.590916586	4.11691781	4.104278613	4.024569121	3.736330024
"11715327_x_at"	5.134366622	4.627705189	4.244612039	4.111764975	4.216978475	4.733765821	4.39127636	3.82181939	4.483535497	4.514979862	4.285026729	4.516475118	4.471472428	4.129522345	4.529005675	4.256676496	4.293437836	4.765091424	4.202386369	3.984314384	4.364454961	4.552160162	4.447156069	4.901377691	5.1898697	4.622631884	5.391999579	4.516475118	4.792410755	4.638356633	4.286678793	4.462383304	4.615396821	4.550183524	4.883269385	4.369262904	4.675365036	4.588449604	4.547511785
"11715328_at"	4.289951093	4.265066204	4.007636981	3.898700213	3.850941168	4.21133878	3.983781122	4.09655171	4.034934363	3.820437127	4.734531944	4.930970503	3.950463864	3.709476028	3.835041587	3.796843489	4.062636015	3.877320812	4.209192793	3.890326073	3.933061128	3.706049861	3.768879311	3.809742439	3.835388143	4.011124606	4.073136503	4.576887889	4.178830699	3.716153238	3.396142255	3.832226306	3.604979772	3.830249257	3.886851046	3.892388097	3.979067039	3.932128212	3.691775609
"11715329_at"	3.569181176	3.758729769	4.172833098	3.737665755	3.566008002	3.642338692	3.646572764	3.398354506	3.506979405	3.700872687	3.646572764	3.658237479	3.512229566	3.665675943	3.477220275	3.470074038	4.007728511	3.64621544	3.629977168	3.621398297	3.473781532	3.813112355	3.838537213	3.43799219	3.646572764	3.84143393	3.471063837	3.778910379	3.884779696	3.719717082	4.018797869	4.22239625	3.576851702	3.680565326	3.538365468	3.572883077	3.30727049	3.568445024	3.641595744
"11715330_x_at"	3.817555458	3.822484325	3.82113489	4.244074249	3.840218046	3.955140133	3.90186265	3.964931189	3.545511891	3.61225641	3.81665141	3.843089711	3.723256133	3.688218788	4.375904596	3.696995569	4.075207231	3.555261991	4.026744431	3.93490396	3.963808021	3.756678297	3.696889636	3.71354708	4.052231283	3.679192464	3.587476589	4.185994787	3.93611445	3.677168911	3.599609806	4.065611067	3.745877832	3.799737469	4.344332801	3.646668086	3.926630261	3.667250238	3.81665141
"11715331_x_at"	6.789904163	6.285769739	6.325476919	6.010328019	6.763618286	6.347494978	6.032927598	6.696042376	6.545704324	6.827350697	6.842297588	6.613625797	5.975485494	6.755923764	6.616418218	6.554796816	6.205263651	6.517824958	6.84069266	6.624726023	7.254690554	7.125266748	6.535204593	6.264145541	6.550206294	7.139836631	6.923159255	6.897869555	6.594899346	7.453745662	6.422659398	7.113544592	6.574952197	6.335803161	6.522379435	6.071464418	7.053033832	6.973019983	6.319103092
"11715332_at"	4.328367856	4.743310525	5.230126931	4.524580988	4.876385794	4.745961857	4.713228499	4.290364561	4.229038274	4.437806223	4.376706429	4.33691221	4.573537547	4.61060428	4.62239476	4.583192622	4.624957792	4.272402061	4.620628253	4.650781566	4.498261982	4.883054679	4.089227331	4.153141681	4.445102799	4.432931716	4.311973894	4.381708978	4.791510573	4.547957707	4.443430459	5.118756039	4.144961722	4.240455522	4.239783652	4.451604687	4.29861759	4.263512593	4.772701206
"11715333_s_at"	3.514387955	3.967040471	3.580836587	3.539989091	3.645092956	3.620767942	4.240573777	4.455910508	4.124314823	3.57168814	4.142279778	3.952531408	3.716336454	3.959812224	3.599870573	3.573405415	3.983454813	3.634220794	4.014756625	5.06594092	3.473410272	3.728820804	3.317403819	3.622370641	3.603864166	3.526884704	3.48802027	3.967442968	3.758424798	3.618400335	3.750696575	3.425898919	3.679467526	4.024904057	3.868940444	3.571959873	3.698989416	3.728820804	3.796187769
"11715334_s_at"	3.272349343	3.344169788	3.451682432	3.417755824	3.365885728	3.121357951	3.602012184	3.669313352	3.561322349	3.792187987	3.631615848	4.232012395	3.545161364	3.455713644	3.548442622	3.455919191	3.322706295	3.801717774	3.442079532	3.428192532	3.376077383	3.171566614	3.38769858	3.639742038	3.435438729	3.310646801	3.511307348	4.078688947	3.576697095	3.661197378	3.808234384	3.295551669	3.33399534	3.416889524	3.335203611	3.505511949	3.492295266	3.330768317	3.317139613
"11715335_at"	4.142705658	3.784540576	3.774509213	3.833832468	3.465390644	3.939865513	3.464598364	3.491148992	3.820744156	3.776067934	3.722774987	3.563751296	3.557606828	3.665178091	3.828649782	3.721927747	3.842749497	3.582828827	3.844128714	3.638860415	3.720065961	3.506821986	3.691519295	3.992103717	3.407059984	3.54919189	3.731301908	3.610104999	3.61701228	3.707095179	3.656653264	3.981562523	3.978261511	3.68462846	3.591393546	3.854780856	3.826460693	3.668691227	3.620556393
"11715336_x_at"	4.761897862	4.432779438	4.741137355	4.56016952	4.53731241	4.457194847	4.454566691	4.510830612	5.19079549	5.394010119	4.41180181	4.508555962	4.512461	4.311176089	4.424876916	4.116817557	4.90277258	4.670535689	4.61300839	4.824457117	4.690439926	4.390968316	4.488261616	4.26008393	4.612014322	4.57073176	4.10853815	4.091114153	4.836593127	4.447642599	4.959727747	5.4977882	3.783652006	4.030646943	4.048913571	4.134858626	4.4095467	4.734004062	4.332275735
"11715337_s_at"	5.239762786	5.081217207	4.977404892	4.887060466	5.032468069	4.901191735	5.191570756	4.974433096	4.448205879	4.906854091	5.356259985	4.49772874	4.312595809	5.173118011	5.2692389	4.949762828	5.875082738	4.646828596	4.822657227	4.467786615	4.742232352	4.911677084	4.94520546	4.909769232	5.080956693	4.91982706	4.572868337	4.744434217	5.353496348	4.395275375	4.889292836	4.608525313	4.499826164	4.973313694	4.644419467	5.169667176	4.675889018	4.433142898	4.705578148
"11715338_s_at"	3.869172423	3.966036942	3.453915461	3.911684729	4.049521431	4.275784771	3.845182191	4.449006732	3.876463816	3.876463816	4.102260574	3.824379862	3.839874272	3.805020475	3.989496284	3.777798313	3.596484429	4.313721808	3.880503893	3.822658626	3.943545372	3.915511145	3.929017085	4.227709605	3.803242711	4.000833819	3.705084735	3.719143915	3.804456434	4.102589491	3.626388591	3.714086463	4.122600941	3.846921133	3.925414622	3.604924251	3.72379605	3.879108084	3.567873572
"11715339_at"	3.514382473	3.370969335	3.77755132	3.910649828	3.581668634	3.819161351	4.027136802	3.684795944	3.78358138	3.751899883	3.983534088	4.253570684	3.630779866	3.769586481	3.716299088	3.832366864	3.901505798	3.461711198	3.686833955	3.804247252	3.816337893	3.88217172	3.462483233	3.55660656	4.05677782	3.589471018	3.544439524	3.602876937	3.754230242	3.590106291	3.469243789	3.462010941	3.609295557	4.22572312	3.714120528	3.684795944	3.689911519	3.492943458	3.773533219
"11715340_s_at"	3.54693939	3.56337939	3.4962255	3.502261486	3.613411182	3.490260834	3.600706641	3.863457227	3.766482167	4.600311823	4.197405216	3.655964654	4.014958388	3.690500333	3.847958681	3.549681658	3.753349948	3.91627089	3.549521057	4.477746417	3.420277981	3.845053723	3.769679427	3.534775996	3.757441559	3.611115531	3.51196921	3.47933549	3.535551069	3.345787656	4.340434424	3.832201942	3.440282757	3.715389575	3.386824055	3.746762595	3.564000054	3.568616142	3.635759483
"11715341_at"	3.895500081	3.844397177	3.953973713	3.65525307	3.922131697	3.918995381	3.861424071	3.917407429	3.895500081	3.929451383	4.334767882	3.835003247	3.690889952	4.324304462	3.902695195	4.081993793	3.923004493	3.658015796	4.328036535	3.96349815	3.981653681	3.886640693	3.761129263	3.975505179	3.698369145	3.744390479	3.709301614	4.516187155	3.843509427	3.605518733	4.011874187	4.227612666	3.694996406	3.866649172	4.108556414	3.967808666	3.812621381	3.901258473	3.977556388
"11715342_at"	3.738828748	3.294814787	3.636117959	3.657335547	3.588591458	3.549681415	3.714543304	3.623100617	3.74221871	3.456223037	3.717010768	3.685952131	3.927112203	3.572965757	3.796366143	3.652675957	3.588204596	3.483058252	3.59582016	3.850456666	3.391008235	3.686377191	3.723684805	3.59075303	3.573411686	3.588591458	3.33508563	3.642200195	4.360294609	3.336976675	3.286520692	3.748117244	3.843464213	3.766739244	3.862005098	3.59852218	3.409682462	3.550679153	3.524415391
"11715343_at"	3.823933187	3.486715062	3.727643176	3.777286922	3.56233653	3.626858728	3.623283363	4.009129714	3.564185511	3.740772681	3.92591615	3.599013074	3.606053602	3.560863287	3.412880215	3.665197444	3.848167003	3.665197444	3.512595102	4.127216212	3.478152363	3.890073843	3.601730819	3.837100357	3.73157029	3.620114353	3.880738424	3.476952777	3.546337484	3.659397702	3.493933355	3.788065103	3.819804661	3.66924261	3.780623654	4.136537369	3.670102869	3.714451131	3.528138612
"11715344_at"	6.736511677	6.473472955	6.377571437	6.703810375	6.310887264	6.573978675	6.381063728	6.230359856	5.856124908	5.948297582	5.700546067	7.387594924	7.482561534	7.494026465	8.635011857	7.155487445	6.025647126	6.450002572	7.805187115	6.560517795	9.045080087	7.78626689	7.524165982	6.443850021	6.940154885	8.941419206	7.303226486	6.90861851	7.957609688	8.314311829	6.311069299	9.414664635	8.139757936	6.143698967	8.319305061	7.705863846	6.737391479	8.3149281	9.328502415
"11715345_s_at"	4.403817641	3.77864636	4.433193533	4.414398911	4.240551808	4.416648769	4.179587394	4.152093055	4.759601989	3.942514134	4.960788171	4.083324404	4.125213363	4.363840994	4.265102395	4.339834251	4.985311882	3.891040478	4.079670182	3.944127328	4.179587394	4.179587394	3.926108057	4.106519693	4.181700462	4.073517744	4.115611808	4.415638896	3.982211618	3.789944223	4.34846635	4.936341425	3.835995128	3.714862518	3.869605529	3.922979385	3.9883773	4.033911084	4.43618149
"11715346_at"	4.250690785	5.014367211	4.238125223	5.155866077	4.894104585	4.638844742	4.609424812	4.506935971	3.860261016	3.844384856	3.887601273	3.959755774	3.962436755	3.994867545	4.496152131	4.534917433	4.951766734	4.492169262	4.104724838	4.172969912	3.835944974	3.830523606	4.103407263	3.6828525	4.269968227	3.856944538	3.83658161	4.418156933	4.240082201	4.1683275	3.798162272	4.45959634	5.064408084	4.001432663	3.798989893	5.151935105	3.821632272	3.906950113	5.191232566
"11715347_s_at"	11.34762818	12.83473149	11.2208448	10.59676401	12.13490884	11.89790409	11.21057767	12.32982053	9.907740368	8.950946271	10.7114298	11.15372997	11.64364181	9.291064343	11.89735932	11.53938496	9.784803653	10.21982959	12.09848343	11.58082763	10.91735153	9.11913993	12.92075955	10.95477642	10.92779177	9.624397264	12.20039186	11.15671263	10.98059806	10.01320301	12.83444512	9.572084073	11.68835017	11.75904315	12.0941312	12.47620423	12.04915027	13.39201635	11.35530322
"11715348_x_at"	9.8202543	11.63015763	9.990639992	9.084392144	10.80172883	10.57589022	9.61660953	10.79640783	8.119835283	6.789045847	8.222194185	9.064366847	10.27995404	7.460563149	10.47542901	9.998307345	7.989999225	8.887277091	10.59980311	9.831499741	8.957997988	7.161173073	11.29856205	9.204272615	9.463633877	7.829327526	10.36019173	9.576528413	8.885470174	8.226416077	11.09463712	7.259103156	10.07401361	10.17275369	10.5580506	10.87199524	10.37911243	12.47367344	9.788072661
"11715349_a_at"	12.58020167	12.5501456	12.59826553	12.57104541	12.57495444	12.76189448	12.64237161	12.51703385	12.48167508	12.64451609	12.67767419	12.41921936	12.42117344	12.47138108	12.54657474	12.58382606	12.59674959	12.34551004	12.57051134	12.52663356	12.63754868	12.66372486	12.63151924	12.44988633	12.65950163	12.4592521	12.59220312	12.60897681	12.72654662	12.75931992	12.60878786	12.75991269	12.49477558	12.70482457	12.62013635	12.70181283	12.5798722	12.4019146	12.90541386
"11715350_a_at"	4.553694533	4.388557671	4.895438627	4.644663655	4.473835031	4.797158929	4.160464331	5.60602786	5.19487177	4.731038337	5.406699797	5.32062209	4.94854816	5.404020357	5.61120562	4.486177628	5.147062174	4.833616578	5.360978645	4.429541353	5.997905015	5.463960112	4.926312676	4.852872802	4.199131557	7.322426922	5.0762846	5.307740916	7.157875951	5.813014823	4.812655201	4.698114132	7.756139819	6.345918645	6.138551646	6.419341972	6.037020971	6.967589989	5.366005727
"11715351_at"	4.13177671	4.635008404	4.551155258	4.118380478	4.59575347	4.51423906	3.912195478	4.02074647	4.030173471	4.201981109	4.768364831	4.921262962	4.365777258	4.920677176	4.675955383	5.129779199	4.935618794	4.237445312	4.673942987	4.001704189	5.706469238	5.374294638	4.710655262	5.05055809	4.297297771	6.311370811	4.592842311	4.761454621	6.607977001	4.265768091	4.098892468	4.761454621	8.276270413	7.00627918	4.867314081	6.098203321	6.206746075	6.943628408	5.262594919
"11715352_x_at"	3.988187327	4.117448239	4.791018984	4.419516291	4.136763956	4.528771052	4.004831223	4.534217931	3.797332146	4.206123895	4.149940087	4.122649959	4.381882729	4.458383357	4.660697348	4.772604115	4.431454816	4.164559043	4.832043494	4.546992781	4.876547967	4.969585822	4.80529795	4.729325083	4.268332667	6.539629994	4.135430707	3.97543068	6.322901523	4.24299125	3.971581499	4.535326179	7.566794161	6.204379788	4.664094089	5.846950108	5.077291831	5.726091319	4.954018816
"11715353_s_at"	6.255703731	5.52676358	6.4097558	7.205708073	7.358388072	6.543189611	6.795461698	8.637658433	7.884062732	7.228083896	8.700929785	9.758391765	9.182751202	9.382581656	9.281180259	8.716002911	6.902148765	7.562872891	9.453779233	8.762196895	10.82022972	9.248454512	8.914218603	9.658961991	8.15873604	11.50233709	8.914588495	7.260945156	11.2824541	9.501233037	8.606019442	10.73709843	11.94195194	10.52178618	10.22382565	10.96408664	10.46534765	10.52038359	9.80026038
"11715354_a_at"	5.672950904	5.763848651	5.376466132	6.416779257	5.755762625	5.569993742	5.648370338	6.404825175	6.687215	4.691003196	6.175863875	7.704391122	7.759103722	7.641059962	8.274590057	7.938082901	4.968452322	5.99711884	8.434032167	6.431882035	8.788452224	6.326119796	7.279665626	7.221292921	6.493572601	9.977451404	6.698589361	5.91642464	8.464544324	7.845099539	6.908689822	8.04263125	9.882882784	7.850165103	7.344642793	8.497687456	7.581152937	8.522123263	8.259547483
"11715355_at"	6.75317962	6.85546225	6.184806109	7.497905404	7.26863146	6.243243596	6.81005725	7.545777611	7.592630295	6.148838913	7.850814732	8.841401149	8.962236628	8.917703404	9.900897091	9.427918058	5.563179957	7.687185883	9.285611696	7.35343486	9.324938209	7.044532932	8.381366586	8.457113152	7.670883675	10.93670664	7.897896459	6.684247261	9.017208021	8.301833715	7.339346031	8.1121694	10.62687724	9.016929568	8.626508278	9.20996793	8.483467336	10.03238098	8.883750217
"11715356_x_at"	6.548341705	6.549222972	6.105005797	7.361709525	7.111579228	5.800347985	7.073826661	7.603813883	7.295359073	5.768724136	7.713882404	9.026534867	9.141406253	9.018893942	9.705971062	9.210427581	5.137488932	7.502063002	9.340603873	7.631793836	9.449071997	7.215670717	8.384545382	8.433511824	7.584581834	10.96182747	7.82041355	6.557417272	9.312508653	8.524382349	7.393382879	8.306089088	10.6808252	8.915617446	8.584923297	9.427167022	8.263899816	9.85701811	8.956378114
"11715357_s_at"	12.37354253	12.1988729	12.11135889	11.950426	11.95499434	12.43347131	11.80057259	11.68925766	11.60778298	11.3217342	11.8022649	11.87907855	12.0328965	12.06084308	11.97835601	12.14780543	11.59050663	11.68584681	12.10080864	11.9701296	12.03774363	11.96507919	12.04665962	11.94026468	11.77627973	12.08128793	11.97188471	11.84057163	11.69259234	12.13656197	12.02331123	12.05892943	12.11390135	11.79659899	11.93132713	12.39021572	11.8084839	11.72490546	12.33831783
"11715358_x_at"	7.573832984	9.195624263	7.773415836	7.676084721	8.020350537	8.093637883	7.860500746	7.791081745	8.528623861	7.238762055	7.362509202	7.645009281	7.505480205	7.564508532	7.747611545	7.757225055	7.009181885	8.746122794	8.119175242	7.673823632	7.446906355	7.21199317	7.914339984	7.552498374	8.466042632	8.198454026	7.926522339	7.735571175	7.452497527	7.025126809	8.437276077	7.289863409	8.156130634	8.518677569	8.025805362	7.872085089	8.452434874	8.873913873	7.860500746
"11715359_a_at"	9.327182068	8.992959857	7.925930939	8.304057538	8.133609882	8.458116839	8.128319769	8.756519056	9.558448256	8.842843165	9.181555416	10.0341596	10.17654764	9.63431677	10.34280827	8.891792512	6.979296635	9.816617721	10.36489722	9.276656605	10.92336666	9.006378203	10.04637569	10.20268733	9.711715522	11.19334339	10.60754094	10.08376681	9.957108837	10.48191575	10.199073	10.80736517	12.05339639	10.82388779	11.07139031	11.61165133	10.6480589	11.64758223	11.00164105
"11715360_x_at"	9.731779506	9.264202529	8.161713317	8.589838245	8.390554859	8.675666013	8.681412112	8.979016739	10.25297039	9.277828071	9.736942905	10.45948463	10.52640565	10.1532446	10.64559388	9.407529617	7.37868894	10.11706844	10.55965125	9.671720752	11.49057106	9.58578296	10.45634753	10.60393028	10.12989831	11.58456364	11.10223033	10.63397963	10.45159517	10.82061099	10.47209779	11.10658277	12.31202491	11.12768752	11.29940511	11.83188591	10.96253373	11.94544197	11.46725717
"11715361_a_at"	8.614879507	9.100767593	8.758813909	8.845039242	8.923745982	9.161051413	8.59735163	8.713640717	8.726343561	7.017546438	7.333984518	7.75390659	8.703685022	8.18312319	8.989292036	8.624176138	7.881168991	8.744097214	8.65429052	8.355000666	8.014988425	7.982330628	8.456649147	8.80566102	8.657115112	8.478633235	8.259511268	7.683477658	7.876868406	8.325629589	8.449658595	7.168416823	9.236622674	9.442342357	8.866507084	8.781973599	9.128182654	9.499680103	8.753768929
"11715362_at"	8.874283816	9.336288481	9.049384539	9.121240857	9.015922841	9.492479031	8.873473993	8.75735951	9.188608922	8.623999693	8.623967807	8.740959393	9.009704891	8.582547558	9.26828107	8.9631806	8.534233686	9.141247201	8.89953401	8.609036219	8.643997993	8.398387749	9.123694364	9.166908624	9.157196196	8.919984684	8.8582391	8.548417565	8.793746011	8.965364065	8.968426775	8.489908916	9.417995045	9.839624827	9.502598245	9.384069134	9.406963263	9.530077427	9.176535138
"11715363_a_at"	12.38055493	12.76379346	12.19610401	13.21715953	13.29330405	12.66840066	12.87775929	13.39794488	13.64183449	13.31611393	12.97669668	13.69054904	13.73390176	13.25275845	13.68395178	13.01897874	13.33711243	13.44411507	13.42585334	13.76340063	13.71444115	13.35299405	13.52836884	13.55171714	13.54455032	13.54679019	13.42347208	13.54621282	12.89101975	13.7461953	13.42101299	12.79820607	13.19180519	13.39762166	13.63799586	13.33049321	13.2104938	13.60370699	12.82926017
"11715364_a_at"	4.474307412	4.504580088	4.52579865	4.257530923	4.598001956	4.838453507	4.55437815	4.917834943	3.955942186	4.498363113	4.88218128	4.75215641	4.415238706	5.033923787	4.504580088	4.504580088	4.339018702	4.547636881	4.546463388	4.600335752	4.665894402	4.378592321	4.797507444	4.184100883	4.540768511	4.56926362	4.367060743	4.424358452	4.62917737	4.555311494	5.35501584	4.296198088	4.168193968	4.641497781	4.469553915	4.753787651	4.140308489	4.424807117	3.998973694
"11715365_x_at"	4.17501717	4.744145108	4.799622585	3.920483915	4.33348303	4.960637547	4.532556159	4.104432001	4.248153743	4.344582532	4.581630616	4.344582532	4.580019889	4.377822716	4.440699683	4.734665205	4.685218622	4.472203018	4.182780208	4.003670179	4.240750155	3.949958268	4.488584851	4.20421888	3.934660021	4.580816315	4.090329654	4.40495454	4.275226968	3.793596083	4.044475677	4.131063264	4.107972277	4.1044249	4.136761226	4.350760249	4.095627934	4.453996796	4.18772489
"11715366_a_at"	6.451544853	6.257202036	6.505592317	6.644603942	6.413369182	5.814438288	6.719394089	5.901700161	6.10208535	5.373355643	6.512517772	6.295270477	7.039396313	6.387619208	6.586725394	6.341409296	5.606274872	6.55977515	6.040855674	6.060430342	6.086274341	5.635295398	6.169882015	6.820624456	6.49028862	6.423699444	5.970540959	5.522514426	6.019645573	5.450311753	6.233610621	5.926528272	6.754860413	6.256071742	6.431751993	6.332432091	6.49861626	6.686372101	6.126939276
"11715367_s_at"	9.773377884	9.636471177	9.744988016	9.845597915	9.729823891	9.900224805	9.573854166	9.650152005	9.645110255	9.805720348	9.579891565	10.16122739	10.12725637	10.39413822	10.5054974	10.05485414	9.511596397	9.945767022	10.29706858	9.968101194	10.72251096	10.12770596	10.29522209	10.17978105	9.794073977	10.95097324	10.44762419	10.04949802	10.55350116	10.47627848	10.1893995	10.86612837	10.71668121	9.959725482	10.15486311	10.57839832	10.28631952	10.25283295	10.72056167
"11715368_a_at"	10.85136693	11.28478974	10.21220507	10.64048946	10.16984096	10.85034789	10.97137259	11.28384553	10.96837109	11.37322625	10.72765836	10.89772362	10.95335122	10.9944702	10.26115716	10.74253894	10.96837109	10.96491438	11.01220877	11.03143581	10.77150486	11.28052545	11.21097988	10.64397221	11.10678827	10.62874969	11.30803077	11.31954888	11.12469759	11.18774543	10.56462913	10.37997964	10.97232641	10.76043562	11.25804164	11.2769573	11.61647307	11.42516088	10.53039498
"11715369_s_at"	11.70313704	12.0840635	12.06946944	11.91775678	11.90845657	12.38432338	11.83964147	11.80495665	11.96826414	11.27916039	11.386588	11.34048328	11.87793882	11.65402921	11.99886905	12.07351105	11.59111265	11.90190836	11.58011943	11.61464303	11.20583928	10.9751187	11.83920599	11.77788101	11.68509729	11.19612341	11.17760431	11.31328963	11.15048302	11.5985684	11.62577828	10.90556216	11.37976216	11.81012705	11.41674666	11.7797624	11.46224845	11.59945931	11.60972307
"11715370_s_at"	6.128115622	6.729103245	5.299065972	5.710357886	5.627375824	4.624072736	7.295535377	7.84931606	10.05555382	9.149723829	6.945032105	8.576210261	7.527684384	7.977785865	8.007883756	6.703156361	6.359164162	9.88431942	7.696309277	7.277457109	8.895651857	7.029640281	7.253097676	6.324823656	8.474795983	8.195938853	8.877262911	7.308357866	7.227252539	7.942260273	6.288322728	6.681357962	7.160560852	6.251922659	8.259217837	6.582496631	6.402992072	8.522144891	8.712201673
"11715371_a_at"	6.791265368	6.725764428	5.756455785	6.027634079	6.107937467	6.944600212	6.772962979	6.830506593	6.419189194	7.681122082	7.386873742	6.00962216	6.797307551	7.087716652	6.729112156	6.81316776	6.703480693	6.630948919	6.944398921	6.467474492	7.368203709	7.451739722	7.265455971	5.740687896	7.116324495	7.140064349	7.493248491	7.363763151	7.364038046	7.454691005	6.329008373	7.033246512	6.92843514	6.668338586	6.792544196	7.128881677	7.650990387	7.928554133	7.13569017
"11715372_a_at"	9.758014341	9.989479042	9.896913193	9.801381419	9.925501709	10.00857104	9.764049978	9.657325974	10.73962009	10.0645208	9.485054349	10.19865682	9.827715475	9.518830111	10.01850886	9.670428798	9.778072097	10.43260823	9.947932722	9.616863895	9.762918844	9.904814508	9.8581985	10.37738531	10.53677957	9.78370092	10.46525681	9.91848871	10.00428008	10.18718019	10.56123217	9.510029886	10.38723075	10.78997373	10.69220337	10.25324098	10.32853455	10.21878611	10.52144762
"11715373_a_at"	6.030887986	6.32492816	5.701810244	5.518883959	4.587208427	6.044345262	6.06329628	6.654624507	5.357930999	5.886460278	6.216099989	5.66127667	5.682687368	6.902103225	6.360580589	5.8493842	5.83282076	5.621864973	6.592894614	6.328018392	6.730114024	6.63411029	6.226833989	5.77537282	5.984990963	6.898150223	6.011852937	6.57409306	6.589120458	6.606139372	5.708772286	6.257761279	6.129500778	6.483422955	6.359608466	6.409528496	6.37936166	6.687950183	6.356252415
"11715374_a_at"	6.44081888	4.937308186	5.377136768	4.635887842	5.384205792	4.428220857	4.80816366	4.82555259	5.130743932	4.507527895	5.207261996	5.293089665	5.254635548	4.045252089	4.82140014	5.770808918	4.895497307	5.494535543	4.73246399	4.938032241	3.95534108	4.198671022	5.119675377	5.298690924	4.749464909	4.254567917	4.517008489	4.659739329	4.792120964	4.070042464	4.81217129	4.528843486	4.50075209	5.543675174	4.625969007	5.444434286	4.953571179	5.404637265	4.561397284
"11715375_x_at"	5.71177624	4.748589739	3.935243863	4.274651609	3.950183433	4.135041031	4.14821105	4.416520781	4.016219418	4.502014465	4.594061256	4.30260252	4.016674992	3.841374267	4.35949038	4.264561066	3.971533346	4.190714876	3.917589102	3.965748495	4.091074213	3.863855692	4.156426003	4.222570874	4.10278481	4.062540417	4.137063494	4.246941735	4.471895926	3.94081318	4.055083839	4.024988367	3.959558958	4.587218972	4.431104129	4.984279738	4.191469825	4.536416795	3.881304628
"11715376_a_at"	11.40824035	11.18941722	10.95606117	10.89900999	10.77043788	11.50867895	10.73916497	10.68382563	10.41500171	10.20587535	10.65701718	10.91717417	11.12340261	11.01444567	10.93041874	10.98244044	10.42967502	10.26042388	11.09064013	10.91292918	11.28277066	11.01098871	11.10132649	11.07680415	10.93872471	11.27483104	10.94109521	10.78827216	10.98234413	11.32287151	10.76491956	11.19257044	11.45126909	10.85648967	10.86353314	11.42318127	10.83206255	10.80928575	11.23843933
"11715377_x_at"	11.05350444	10.90416123	10.77218942	10.80647948	10.71981381	11.14508378	10.77970512	10.77707757	11.07613197	10.69881043	10.41943797	10.64430346	10.83737988	10.75575485	10.74226414	10.76560343	10.53366483	10.98026403	10.83438528	10.35542077	11.01619744	10.56172006	10.64209288	10.76215281	10.99642021	10.66804169	10.21820173	10.44534162	10.88660581	11.11541535	10.72327234	10.05539178	10.90034482	11.18402518	10.90181656	10.88464456	10.77002223	10.96850771	10.91190928
"11715378_x_at"	3.607252556	3.734194739	3.976691156	3.683204736	3.676687441	3.801437261	4.116917963	4.229971888	3.745499698	3.651657521	4.282771178	3.846781437	3.618036378	3.715027222	3.76316762	3.839446545	4.117505982	4.099211058	3.682191943	4.092897534	3.910162447	3.894119122	4.084856464	3.74106291	3.863756183	3.76316762	3.627679898	3.761588196	3.866766622	3.653064653	3.76316762	3.810018083	3.585452152	3.9317117	3.763206461	3.414541386	3.450835369	3.573452979	4.354953617
"11715379_a_at"	7.335512339	6.930017708	7.586730469	6.391908025	7.371710901	8.06718863	7.94707705	7.211869746	6.206467605	6.358561055	8.073921038	6.876257321	8.005828972	6.768300988	7.413535254	7.923837795	7.014544321	7.202702879	6.927747277	7.282657791	6.981720775	7.436416454	6.821448902	7.732108484	7.155986971	6.768682817	6.861474555	7.548086918	7.094083442	7.073688958	6.722489153	7.573885213	7.703459991	8.664181936	8.102547352	8.023512038	8.593555812	7.792238505	7.323928026
"11715380_s_at"	9.256808733	8.579656182	9.466674379	8.042631012	9.183022955	9.310213757	9.606682218	9.037575955	7.096887045	8.486019526	9.490106026	8.986222715	9.585073671	8.77627732	9.191838094	9.646057325	8.926879609	8.818659048	8.958002679	8.829689323	9.218411539	9.685766156	8.594204345	9.846818715	9.151851509	9.135410238	8.698711387	9.634955762	9.320971976	8.711690995	7.589040734	9.856317072	9.90532289	10.37699827	9.925292513	10.24990758	10.49844734	9.569224407	9.781504605
"11715381_a_at"	6.182909391	6.13535281	6.834088718	4.974746097	6.719262447	7.127709212	6.953405962	6.512146361	4.614124225	4.380542135	6.28841968	4.874966603	6.782399137	5.468383223	6.106853789	7.306329569	6.324574175	5.450550672	5.601252285	5.85547957	5.455051808	6.206121971	5.625697185	6.621077301	6.655810937	5.218269942	5.097862508	6.269654857	5.338275038	5.555622853	5.346328481	7.11793535	6.515298086	7.363386168	6.782575846	6.707358665	7.460408938	6.671608197	6.181908393
"11715382_x_at"	4.589797656	5.364053923	5.04567153	4.619021536	4.695873581	4.49514108	4.541827467	4.577987069	4.36978545	4.213713436	4.638221596	4.570361559	4.861758696	4.697587327	5.073714879	5.065783508	4.695873581	4.410034278	4.272921122	4.034017248	4.792812504	4.901169518	4.824980067	4.389237768	4.889973119	4.830088183	4.441281556	4.673343319	4.97569781	4.424609159	4.173033808	4.050807322	4.403932456	4.475670102	5.226439568	4.61729578	4.873352315	5.234584966	4.780880972
"11715383_a_at"	9.030842346	9.864610629	9.831964239	9.389062397	9.506403723	10.03228658	9.713352361	9.589585019	9.402924756	9.525748219	9.733994021	9.094341395	9.630220497	9.796376064	9.541353003	9.72690729	9.322062407	9.485090587	9.549043282	9.629114931	9.093235481	9.338872398	9.448938769	9.178390268	9.537874572	8.772475629	8.95376725	9.83658811	9.234001946	8.903208232	9.302545697	8.053733127	9.301310756	9.579890788	9.129561787	9.52910679	9.237917033	9.391642135	9.193819565
"11715384_x_at"	9.027583877	9.971775007	9.902054798	9.55320685	9.607339587	10.12787643	9.727410205	9.561950766	9.550003999	9.86348736	10.11437245	9.134224958	9.809326975	10.06233297	9.629406124	9.768104824	9.531338211	9.60314293	9.823176835	9.779126387	9.437710556	9.55374235	9.816035257	9.504384007	9.653775875	9.119569534	9.398331935	10.01286992	9.395987028	9.442655582	9.753518297	8.844391361	9.43356855	9.329468279	9.465242439	9.896453586	9.483366277	9.675704047	9.44777815
"11715385_s_at"	11.53418302	11.76056138	11.87060758	11.99529176	11.66305638	12.01190074	11.59545633	11.50563695	11.30086479	11.47937067	11.71411711	11.77482099	11.75125845	11.89391189	11.54465829	11.82150111	11.73263474	11.10535711	11.7398714	11.92633721	12.22748982	12.20708277	11.96532389	11.76604853	11.34106678	12.05660334	11.81763242	11.78912162	11.77673375	12.25026105	11.33338817	12.05118624	11.90374598	11.28893904	11.68720269	11.96256314	11.31766155	11.55747799	12.00617168
"11715386_at"	4.081433491	3.736839066	3.713203067	3.507013137	3.75397854	3.883431186	3.667331141	3.921647787	3.776678321	3.765981999	3.847549653	4.380585081	3.717640304	3.592560619	3.499265352	3.62372223	3.593655665	3.700329655	3.985214051	3.729800108	3.759345354	4.177196904	3.676997793	3.682184184	3.799144248	4.291907514	4.277459657	3.687002705	3.640192163	3.657026903	3.779221598	4.127382341	3.610285106	4.178421298	3.980175491	4.159277997	3.674031482	4.008405646	3.954371469
"11715387_at"	8.032008047	7.732632689	6.036274087	5.429458391	5.575349036	6.099692545	6.801452654	6.891125848	7.383812773	6.262996583	6.46499727	6.57558764	7.138526818	6.459622674	6.328400649	6.766832775	6.060051068	7.3012837	6.880676336	7.585665665	7.419630016	6.373421546	6.901173077	7.598640099	6.830540094	7.229129957	6.917038815	6.633021293	6.251924326	7.028815038	6.75669372	6.639076332	7.579968142	7.359430552	7.70006806	7.437235371	7.288169881	8.550147542	7.871184351
"11715388_s_at"	10.34304567	9.434964167	7.991908911	7.37589393	7.511103875	7.851622377	9.461603312	9.599356617	10.03501627	9.146991595	8.761638227	9.414555701	9.290177729	9.013362493	8.790879277	8.963671406	8.364157974	9.874387823	9.471471299	9.561198777	9.652899736	8.575580591	9.636345707	10.36489701	9.327860902	9.971809917	9.082511885	8.196033689	8.696114713	8.953942739	9.441423713	9.658359894	9.822038926	9.928745884	9.948106712	9.936312619	9.802720766	10.72604963	10.18700083
"11715389_x_at"	5.483139249	6.828097935	5.480998895	5.377401995	5.822078397	6.717818069	4.570727726	5.901948987	5.815546031	4.058251581	3.9469731	4.34552939	5.826833745	5.164982146	5.145368208	6.651218419	4.856404242	5.709116948	5.575065133	5.362455523	5.86544895	4.915399976	5.562742543	5.512468989	4.97856377	6.343438302	6.005295747	5.68604145	5.378730711	5.575065133	5.479101114	5.258588405	5.401886209	6.775812962	6.285618098	6.286393278	4.943034313	6.43942804	5.477663739
"11715390_s_at"	7.265717919	6.683713026	6.431863823	6.397010454	5.948361837	7.520667917	6.084859189	6.614926331	6.324468167	6.85306989	7.117893262	6.622892627	6.528300104	6.809074081	6.554464719	6.623134748	6.798041515	6.352315882	7.160369419	6.424476915	8.472633698	7.234741078	7.080687253	6.685561911	7.019865523	8.214126382	7.592274494	7.085085022	7.689744768	8.209981508	6.253239901	8.366870542	8.309409021	7.293817386	7.719082964	8.185479104	7.563578576	7.153701366	7.934032951
"11715391_s_at"	8.22042425	8.389820987	8.027503806	8.194262645	7.995465187	8.676684862	8.36983546	8.378896326	7.91699851	7.92495845	7.812361264	8.220710545	8.348081394	8.258458245	8.220710545	8.125785745	8.282900495	7.975468647	8.215848161	8.15897274	8.427167521	8.511754711	8.077027714	7.807704343	8.27070213	8.656274088	7.752914372	7.901021947	8.252709071	8.874887015	7.626092816	8.148253959	8.528055508	8.220710545	8.187441489	8.40858126	8.080135086	8.610229507	8.674884335
"11715392_x_at"	7.760909699	8.354671561	7.715993618	7.812485306	7.589190431	8.376752224	8.36414484	7.926153941	7.65495865	7.382523317	7.761772513	7.599554173	7.888434326	8.088318803	8.113406986	7.854389708	7.718658995	7.6270146	8.040588435	7.627902174	8.209362971	7.896258886	7.995945517	7.248110822	8.135425998	8.272242178	7.903206349	7.503197092	7.926153941	8.43032741	7.162823021	8.014961274	8.286528317	8.162890952	8.369912323	8.082924141	7.823667128	8.295350389	8.220363309
"11715393_a_at"	13.57636402	13.64119649	13.2812003	13.39902151	13.38833949	13.38984188	13.61355473	13.66909497	13.2034145	13.48929462	13.45494008	13.64694478	13.66831434	13.58834029	13.47917973	13.50119765	13.62026383	13.24560788	13.54969022	13.58662334	13.59998613	13.70879646	13.39454722	13.70182729	13.49994876	13.61449303	13.58650057	13.63057524	13.55709186	13.62050175	13.40790216	13.31777772	13.76356694	13.64794946	13.58283072	13.52204907	13.83493281	13.61355473	13.12384532
"11715394_s_at"	9.872704844	11.05834551	10.4442305	10.4727815	10.55135966	11.224647	10.59363261	10.91161342	9.718931846	10.95649223	10.75810109	11.09305745	11.16553135	10.8571983	11.06335674	10.85702802	10.74180412	11.03120141	11.17714054	11.20646827	11.10923468	10.84174456	10.96027433	10.80232958	11.08720796	10.59802927	11.06220225	10.75593983	11.00327993	10.94099422	11.00135676	10.04187055	11.13482094	10.90299171	11.05305291	11.19977364	11.31662332	11.2388779	11.13106586
"11715395_a_at"	12.20412881	10.70408918	10.78802484	10.57621586	10.86303956	10.64245672	11.08084172	11.54308332	11.17017475	10.4428041	11.95759275	12.14770394	11.63349101	11.35173601	12.04133432	11.39497753	11.42602119	10.96256733	10.9814179	11.77965577	12.42451774	12.01103154	11.7949905	11.3965445	11.23426	12.10576637	11.79924763	11.98191772	11.98838716	12.14076482	4.80800178	12.51310756	11.92400235	10.70107961	10.99546818	12.62001401	11.33632893	11.47672149	12.09738437
"11715396_s_at"	11.17979788	9.741066439	9.36006709	9.269857832	9.490387219	9.688266934	9.754747218	10.17842939	10.0833542	9.903367473	10.3178365	10.95529252	10.39888703	9.741806496	10.71222658	9.982953646	9.743848514	9.78731274	10.22052041	10.38218883	10.62435394	10.61430957	10.08392349	10.30828373	10.08097659	10.65002622	11.03844038	10.46482436	10.39182969	10.60176404	10.07397596	10.94158789	10.64191064	10.20906327	10.57859163	11.18903567	10.64919821	10.4062406	10.4972407
"11715397_x_at"	5.86040354	5.787156651	5.489898904	5.918260772	6.091232307	6.688889724	5.902713314	5.420222927	5.973012593	5.023850633	5.255883966	6.194142285	5.414296013	5.996044586	6.202521553	5.618428132	5.303567116	6.205248857	5.88623404	5.525951665	6.51606453	5.831812232	5.922447535	5.896011982	6.263586607	6.625539884	6.032637561	5.327307216	6.27803978	5.949252302	5.716992417	5.501397725	6.625745362	6.121802845	6.419185575	5.676777294	6.168355085	6.373431273	6.095147797
"11715398_a_at"	9.302223492	9.588017021	9.835213496	9.460999593	9.31400373	10.03318734	9.339961381	9.032977435	9.282924971	8.862793239	9.113662061	9.242649885	9.214156363	9.492722353	9.343609637	9.166826883	8.948373139	9.212179877	9.244516225	9.111388364	9.521862036	9.141988323	9.547116128	9.428728956	9.384204777	9.583334836	9.197116533	9.313747632	9.545086748	9.486396548	8.904124878	9.610989226	9.480942786	9.587964655	9.377874669	9.432934686	9.269405514	9.511659097	9.455827376
"11715399_at"	11.12130867	11.12374311	11.25732669	11.09420921	11.41016232	11.55205319	11.30803094	10.95128796	11.44589582	10.55540835	10.38704566	10.84184696	11.07173703	10.99791738	11.15325716	11.06008682	10.65504801	11.55271301	10.72849107	10.60234561	10.06794052	9.737191981	10.69998082	11.27900678	11.01350491	10.05265324	10.01693333	10.18444064	9.946018598	10.38510004	10.91050113	8.934041868	10.9149716	11.20589689	11.06897146	10.7009991	10.48023572	10.73894116	10.4395968
"11715400_x_at"	11.11029522	11.13649839	11.15781805	11.16130642	11.45187395	11.62369166	11.2239591	10.89412059	11.47329036	10.42751168	10.39524418	10.79486445	11.00104555	11.08573447	11.2256144	11.06248096	10.63716441	11.59393947	10.77432512	10.64441108	10.0538435	9.684779892	10.68762839	11.24946814	11.15298003	9.933460813	9.766359467	10.28311991	9.75110325	10.31720916	10.92234548	9.479901236	10.88772114	11.22308638	11.05540815	10.81778119	10.47624842	10.67409083	10.38910058
"11715401_s_at"	9.990776108	9.134086939	8.632675722	8.700885085	8.686935369	9.07445477	8.415885548	8.846257585	8.903345877	8.196824262	8.400106032	8.767796113	8.819900769	8.600128715	8.834541001	8.693234787	8.5005082	8.714857022	8.733562373	9.072789224	9.23928467	8.83856989	8.778856658	8.926355796	8.902878576	9.065666305	8.708519913	8.700939373	8.730221353	9.027588853	8.613599158	9.369814067	9.444517719	9.007366244	9.009641943	9.281736403	9.159561028	8.99470637	9.350145549
"11715402_x_at"	9.061625309	8.252034808	8.147294458	7.723969485	7.760081375	8.309526576	7.61232816	7.852364052	7.710419283	6.982147928	7.260475526	7.357838199	7.683939925	7.354406268	8.046205498	7.795304729	7.290148986	7.860322825	7.807045809	7.350850159	8.226101766	7.752225306	7.880964148	7.751053316	7.966279431	7.978577152	7.66637236	7.435981432	7.643259706	8.053575947	7.38792125	7.927620966	8.272879867	8.138898665	8.17410367	8.314288534	8.225467007	8.073714133	8.188876103
"11715403_a_at"	4.299518135	4.53637584	4.53637584	4.321596674	4.53637584	3.987873065	4.826040438	5.09394617	4.578911564	4.457838495	4.178502409	4.637231464	5.321235845	5.205893924	4.53637584	4.548907722	4.663247749	4.384996557	4.777012016	4.580367548	4.53637584	4.292405744	4.561433503	4.642348721	4.53637584	5.29764655	4.464552567	4.426783498	4.601350049	4.293733658	4.460085587	4.268220532	4.953068583	4.227421254	5.505334385	4.617612793	4.146974228	4.431011506	4.504559506
"11715404_a_at"	5.666050978	6.675537892	6.481666433	6.857359153	6.287122361	6.819526867	5.86949319	7.180101668	5.323074894	6.53882429	6.723778842	6.79398127	6.893440598	7.372996854	7.596912236	7.684056573	6.344127938	6.35629144	7.342165965	6.776126976	8.719497074	7.365620288	8.01777736	5.860609228	6.803387076	8.578667231	7.112416123	6.842076181	7.018976763	7.788418036	6.022020389	7.245376471	8.471216406	6.667587325	6.861927241	7.744012863	6.768840196	7.360763004	7.748131478
"11715405_x_at"	6.283019172	7.147226067	6.53531662	6.571963763	6.502673751	6.701610919	6.498701296	7.332338899	5.597465987	7.276356559	7.338025299	7.473074207	7.209519839	8.285523036	7.96849087	8.037182007	6.420685663	6.58849877	7.71169188	6.984315921	9.053576247	7.763104039	8.878027247	6.429438079	7.001814782	9.109009522	7.568708734	6.476438742	7.968501472	8.242724134	6.252538453	7.556237458	8.964308692	7.320461951	7.162560595	8.156265808	7.059540876	7.835819895	8.052034859
"11715406_a_at"	3.907462441	4.027250315	4.061420295	3.91949709	4.269572008	4.049870416	4.090053834	3.815036749	4.020005599	3.992200396	4.399632071	3.928469759	3.877187268	4.626379071	4.203544105	4.308616555	3.596891283	3.786457264	4.737578519	4.311677488	3.844407197	3.749604851	4.3306061	3.735076014	4.128239346	3.834527762	3.708010673	3.738188002	3.624132903	3.742164843	4.518340065	4.128964214	4.210133842	3.887514432	3.902054516	4.341748623	3.695922119	3.960147772	3.75681102
"11715407_s_at"	10.83376129	10.44149402	10.57646752	10.35290208	10.41666386	10.82694119	10.27105673	10.29193464	10.46163076	10.32580944	10.34278001	10.28450034	10.2248514	10.39745518	10.34612395	10.15082894	10.19926423	10.31809506	10.33038348	10.09198236	10.48791488	10.21036254	10.11029291	10.56917577	10.34612084	10.38221241	9.918881527	10.2409863	10.3125721	10.56047568	10.30375027	9.9532452	10.62938977	10.2694885	10.30253591	10.48751972	10.57936716	10.3220601	10.57316204
"11715408_x_at"	10.71873507	10.26533811	10.37266099	10.34987298	10.30834926	10.64448483	10.22882459	10.12893406	10.28303143	10.35831449	10.2327234	10.34090027	10.1130928	10.17295761	10.11054388	10.03090875	10.05043671	10.09744567	10.2332191	10.11132815	10.43164241	10.0063259	10.01217289	10.49593796	10.18282521	10.46364852	10.16796713	10.13345619	10.22267674	10.49598395	10.05513408	10.06432687	10.5692187	10.37621746	10.38995938	10.451364	10.38521125	10.34435059	10.55870482
"11715409_a_at"	9.257447736	9.658378118	8.301095651	9.053821621	8.735462447	8.36888223	8.87866183	8.982151829	9.055403981	8.240605323	7.650897464	8.384717154	8.867117466	8.880060716	9.047680002	8.947442932	8.435638166	9.200537399	8.478568644	8.465268828	8.165807968	8.094106546	8.529331871	8.628450604	9.186207443	8.004921985	7.711859928	8.212907237	8.570587571	8.194879774	8.054406521	6.277392365	8.095610882	9.214847563	8.393598018	8.199265147	8.470370437	8.83530473	8.209484043
"11715410_x_at"	9.352529817	9.630471678	8.727731718	9.148448165	9.235083853	8.607102368	9.133710901	9.128268552	9.520994691	8.239971955	8.027334354	8.537613343	9.203853983	8.879512369	9.186959758	9.146212744	8.639063055	9.745231834	8.608441513	8.989423727	8.340533728	8.162733945	8.55238627	9.092616782	9.121033433	8.165811452	7.90968257	7.89601727	8.605593193	8.448821153	8.683488526	5.866656011	8.35214458	9.473544218	8.394707908	8.34979976	8.545872156	9.268469878	8.358962426
"11715411_a_at"	11.15222526	10.37729114	9.395793068	10.35742661	10.13319753	9.681715152	9.63553245	10.00560274	9.547083844	9.053939066	8.687441747	9.802658546	9.736259433	10.13569724	10.11442782	9.988156876	8.9615479	9.644273106	9.78198171	9.804301426	10.10284432	9.958387601	10.26175353	10.02448323	9.682249586	10.5728264	9.965836823	9.797060209	9.487774154	10.07084496	9.965836823	9.991696555	10.59023484	9.390062421	10.01917172	10.61623094	10.02522681	10.09891238	9.965836823
"11715412_a_at"	4.569052468	3.974096144	4.620113915	3.800259621	4.253570684	4.370013653	4.871823178	4.458722207	4.149162093	4.065297448	4.149162093	4.45550411	3.988968931	3.930543397	3.644707562	4.063771827	4.293437836	4.251676865	4.658194452	5.227219553	3.86975203	3.675013805	4.060578306	4.149162093	4.034547235	3.896824469	4.098314253	4.309706652	3.919381773	3.904674199	4.619879377	4.2659377	4.30615462	4.4576916	4.090224141	3.935555474	4.058375547	4.101037226	4.262893327
"11715413_s_at"	11.18922636	10.49403498	8.757688501	9.101519989	9.283770096	9.168550079	9.452131793	8.892340554	9.386227834	9.117137476	8.380449554	9.472505584	9.411250716	9.482848462	9.516323672	9.342175881	9.430779015	9.473766198	9.101444106	9.898901767	9.446454451	9.365142237	9.619635	9.610745479	9.569934755	9.962437164	9.677079591	9.130164163	8.871894907	9.471097666	9.119397409	9.795827524	10.18071908	9.119591482	9.81636879	9.44719602	9.793443678	9.678619664	9.856788397
"11715414_x_at"	6.004579095	6.07730207	5.874028369	7.012714923	6.776831431	6.382361301	6.005490971	6.754173633	6.443149367	5.791153579	6.877141739	7.919849582	7.315366176	7.569057602	8.004685119	7.258871413	5.882102992	6.154279291	7.689605536	6.639217236	8.477014021	6.939164826	6.794165317	7.859419107	6.323270074	9.68405227	6.62361356	5.493906055	9.403310773	8.108762793	6.590741762	7.717655312	10.0859629	8.397905084	8.464564116	8.364577105	8.099654974	8.489922096	7.837037821
"11715415_a_at"	8.594773308	8.638688248	8.618355738	9.313981136	9.09408854	8.770303456	8.444836151	9.329958011	9.40764912	7.710494197	9.554178228	10.48561216	10.18069621	9.750014844	10.65601804	9.952572523	6.824162166	9.086041568	10.33211484	9.064174587	10.55943009	8.986465165	9.0328764	10.34794825	8.922491759	11.58216879	8.941438392	7.745627699	10.81319007	10.03792042	9.09610459	9.554704673	11.54405565	10.39841178	10.50743367	10.69867688	10.01247302	10.36755333	9.968011276
"11715416_s_at"	8.153971111	7.56632032	7.299368933	7.610192994	7.410084384	7.732026597	7.281220466	7.43544278	7.095564469	6.901744405	7.221696283	7.414754586	7.116961851	7.333240768	7.305832972	7.180437095	7.576456022	7.55531191	7.554387565	7.12254854	7.629438243	7.411546948	7.290274179	7.254689717	7.519660574	7.662472164	7.253126157	7.310295271	7.504276731	7.467143866	7.152200952	6.942419835	7.993702546	7.931655209	7.784207047	7.768815556	8.164095945	7.662059981	7.685007552
"11715417_s_at"	9.415170032	9.808010461	9.243298738	9.306007331	9.468649309	9.664082996	8.868138528	8.830989493	9.148373502	7.786241554	7.522786498	8.645128871	9.205706708	8.922166558	9.488275653	9.099701482	8.144464843	8.92597164	8.713323611	8.898885351	8.647748678	8.382554149	9.171679206	9.754758474	9.28548844	8.464539567	8.69487887	7.663915387	7.725302238	8.556977568	9.487662284	8.82764694	9.717311964	9.404660544	9.386272787	9.181419703	9.433773525	9.426258495	9.30554796
"11715418_x_at"	8.653382636	8.720892241	8.897611994	8.75028255	8.758799596	8.764016619	8.189422911	7.887553895	8.364655838	6.560390306	6.483855703	7.89831343	8.28391288	8.057417212	8.695541663	8.591087668	7.701123898	8.065941425	8.126010472	7.779103518	7.876961942	7.713180516	8.342471303	8.899415791	8.573364447	7.871786796	7.778664845	7.327239388	6.895136015	8.036742462	8.069526072	7.607552348	8.646567303	8.500152619	7.970596044	8.503650894	8.365689452	8.445723017	8.639572835
"11715419_at"	5.191196942	6.415353414	5.644913553	4.840271004	5.253975635	5.395192351	5.524353614	5.693901323	7.319474327	6.698635362	4.961693737	5.581715896	4.815525441	5.982165054	4.915986349	4.084203254	6.169743361	7.358416997	6.191255514	5.794528881	5.914490333	5.752023454	5.714471986	4.900104942	6.317752768	4.470678931	6.726328415	6.102524964	6.077604949	5.316253158	4.547214495	4.605041705	4.572541537	5.531594285	5.776697061	3.842631328	4.612653163	5.702435625	5.389806796
"11715420_a_at"	7.527462896	6.77120941	6.907567709	7.093796159	7.354744963	5.095307914	6.365446773	6.055481935	6.509573312	4.81793811	5.142635919	5.45578549	6.944538152	6.037216365	7.321104681	6.825093155	5.444632002	7.454965533	5.507553852	5.586752633	5.491348445	5.296966393	6.235708699	7.42345133	7.118470267	6.331062448	5.554527063	4.75199297	5.551068576	4.531130609	6.102729732	4.690308374	6.96514731	7.565563519	6.754474292	6.15557336	7.10957693	6.953309682	6.676906979
"11715421_a_at"	8.985040457	8.456089457	7.939014746	8.134993024	8.072569241	8.248834133	7.898735491	8.069342218	8.026825503	7.3005922	7.835726447	8.063349334	7.980871596	7.692776005	8.020331949	8.074401654	7.535695353	7.842059598	7.890166291	7.829952264	7.854472435	7.636989902	7.925464925	8.344199606	8.063912467	8.236314349	7.823870898	7.822998389	7.694461276	7.87133319	7.668266143	8.070916986	8.640351011	8.894737937	8.30171202	8.306430607	8.468426221	8.155554059	8.459998544
"11715422_a_at"	9.686351558	9.71659053	9.408954595	9.494051448	9.448517921	9.666090829	9.520985068	10.17718098	9.869105131	10.57881994	10.35432429	9.938128516	9.516245715	10.07226388	9.431685329	9.617410117	9.691999185	9.900390057	10.1785032	9.779175437	10.68410293	10.39736426	9.729559524	9.473604845	9.778429903	10.76666672	10.591373	10.26804932	10.37949844	10.40065748	9.726845442	10.49865979	10.22931249	10.51493415	10.12577366	10.25590991	10.46146874	10.32254942	9.807797774
"11715423_s_at"	9.857988224	9.769423896	9.303739746	9.542911913	9.612811326	9.421959075	9.503287801	10.12313795	10.00154714	10.12727729	9.775348977	9.908667511	9.670520285	9.999710458	9.806828678	9.622937976	9.245791435	9.904538494	10.05960965	9.449114325	10.38070231	9.721678201	9.755508464	9.675612091	10.01872766	10.73270161	9.679762403	9.723081646	9.974668659	10.24825836	9.939625643	9.612803353	10.23949994	10.62366466	10.27313134	10.21825231	10.15985801	10.24486489	9.777253914
"11715424_x_at"	9.5812295	9.6536079	9.418839646	9.481989788	9.565570051	9.468093296	9.626466841	10.1300708	10.08349582	10.13402867	10.04489899	9.91103382	9.616878977	9.858310002	9.619021209	9.628415197	9.350439489	10.02549924	9.988470916	9.541064544	10.61840053	9.975101211	9.739119369	9.455496721	9.799591891	10.55531647	10.17434352	9.943900326	10.13023305	10.19901763	9.777271446	10.08680632	9.977631553	10.36452884	10.08510792	10.19888049	10.18841982	10.22604458	9.808921085
"11715425_x_at"	5.045381811	5.154988783	4.360057544	5.255766617	4.924531812	4.648236211	5.665658032	6.026584854	5.778542198	5.451657799	5.754394281	6.319026142	6.467137846	7.818908044	6.896970439	7.879396173	5.617597578	5.978033151	7.675113594	6.439052276	8.010497722	6.710722675	7.405830294	5.647353594	5.851956077	7.435896491	6.957390025	5.883305376	6.399931328	6.410586195	6.090941476	7.61793753	8.51994244	6.309450626	7.41918308	7.373229924	6.090536943	6.842809592	7.494663073
"11715426_s_at"	8.89228532	8.706222894	8.2173849	8.478341985	8.370437254	8.696174212	8.464040691	8.105468562	8.504051625	7.814286093	8.166472552	8.319323853	8.629439133	8.263035772	8.352439829	8.621372623	8.159765568	8.341284405	8.401313515	8.512814612	8.50786271	8.513771249	8.245150911	8.415925649	8.355836887	8.922526452	8.092034268	8.500026529	8.708583689	8.748072055	8.180356321	8.757640317	8.674542483	8.880607819	8.445789236	8.899639434	8.658982296	8.486549791	8.757446843
"11715427_at"	7.623217084	7.152808155	6.95089933	7.205453705	7.416613282	7.601468878	7.390840201	7.378948392	7.596186556	5.77160598	7.355289479	6.746718976	7.381967899	6.918469587	7.64608315	7.420699779	6.601141427	7.474018045	7.219528756	7.245011777	7.640575344	7.187527502	7.477530486	7.111800481	7.381522512	7.555145928	7.220900832	7.281849374	6.799599892	6.752978503	6.891114994	5.765154746	7.6284308	7.247523195	7.250457895	7.234472715	7.694001922	7.153714201	7.81379443
"11715428_x_at"	10.68735258	9.451614136	8.637063641	8.874115457	9.330709034	8.788938294	8.894987635	9.616833724	9.520041855	7.515094404	8.235298486	9.181378245	9.354226214	7.879708365	9.52155158	9.179988339	8.391204296	9.274940338	8.876201135	9.121133743	8.388310129	8.115850706	8.599972106	9.645883895	9.122125787	9.02798729	8.715872576	8.600855921	8.615994442	8.369854101	8.983986806	8.293835899	9.710094096	9.916030728	9.717067936	9.811740349	9.427663156	9.372721228	9.352906079
"11715429_s_at"	11.59243501	10.30261743	9.364057252	9.635424245	10.06695772	9.936967318	9.875637136	10.62214312	10.25973546	9.076261958	9.941915985	10.35056797	10.19033645	9.128036396	10.24011195	10.25064272	9.556966917	10.24427823	10.16927224	10.09137687	9.967805195	9.481835713	10.04869844	10.45332236	9.94847656	10.16927224	10.12433717	10.12456904	10.17578271	9.995719857	10.21314596	9.817775826	10.81572647	10.6405895	10.60737195	10.72106594	10.43681069	10.30186994	10.54524429
"11715430_a_at"	5.942614477	6.955322611	6.652641653	6.458221229	6.659057928	7.176944471	6.604221832	5.519301416	6.057939093	4.503335772	6.333830324	5.785969485	6.017397288	6.412110383	7.158176206	6.573506283	6.207805857	6.476873561	6.133060297	6.292195367	6.988739578	6.309066758	6.186643674	5.841754416	6.625556909	7.048623642	5.896920389	6.032352496	6.911150656	6.631951294	6.2172305	6.609720664	8.41654047	7.69621493	7.504417243	7.891436397	6.992398091	6.679704478	6.992049854
"11715431_a_at"	5.73419901	4.810649655	5.073705458	4.738683491	5.126982578	3.92188683	4.698385446	5.22203564	5.641368853	4.141705575	5.00156456	4.639313189	5.288018543	5.171816985	4.987651631	4.559439295	4.754293411	5.317413342	4.823437558	3.958742902	4.879587229	4.514255121	5.035543275	5.544625138	5.570028336	4.425800077	4.736093185	4.482210779	4.372660204	4.400484168	3.96597675	3.654360453	5.2752551	6.187932778	4.618952051	6.051265103	5.688268413	5.766826246	5.716088323
"11715432_a_at"	9.13820693	8.428259384	8.508569274	8.152030345	8.535962741	8.263326246	8.592033203	8.812324704	9.250330595	7.783457972	8.420788898	9.199332166	9.253195091	8.72812797	8.878897126	8.949542601	8.419565028	8.847936786	8.988240224	8.177148369	9.01005742	8.860339272	8.791368933	9.641807727	8.821098457	9.132559608	9.10434675	8.701030938	9.048002226	8.266443568	8.198283471	7.192373314	9.385357858	9.917081311	9.551511776	9.816993308	10.04564144	9.848218743	9.993265965
"11715433_a_at"	7.37201828	7.204115244	7.182714995	6.898530725	7.183918697	7.429616439	6.562531845	6.881321365	7.417489893	6.730832482	6.3905885	7.135400726	7.038082006	6.419860714	6.562847589	6.616659976	6.093446969	6.870959702	6.783997943	6.718078417	6.913968502	6.42166091	6.563236073	7.071157739	7.261491992	7.048121009	6.665084671	6.298432045	6.2677138	7.276243199	6.777441226	7.1569686	7.686476106	7.390537158	7.343408095	6.736526622	7.37977615	7.529259055	6.901093102
"11715434_a_at"	10.26733943	8.393979642	8.31942774	8.295421155	8.566580369	5.841995559	8.294859024	8.684744518	8.984819767	6.143328283	5.978335244	7.407173387	8.960938655	7.265235965	8.50914288	7.591238344	7.486796442	8.953831847	7.519792311	6.862969061	6.841192518	5.998780391	7.442777275	8.967902286	8.76630594	6.713978672	7.302727513	6.920400049	6.345390443	4.772928575	7.850076814	5.559014641	8.412853068	9.182300427	8.363372331	7.751393752	8.712395094	8.254328936	7.699216596
"11715435_s_at"	8.127443693	9.089677919	8.482673953	9.181317501	8.542739947	8.176294369	8.308505431	8.188961998	7.229115256	7.335880995	8.512762938	9.181590624	9.019482994	10.37077368	10.16315236	9.841856172	6.991814298	7.932157034	9.738380787	9.734935106	9.854117106	9.374492456	11.24435891	8.152929671	8.51840023	10.8992044	9.744598467	8.867247625	9.668545966	10.00901543	9.159169644	10.53086331	10.12302553	8.242156189	9.418515768	11.11232262	8.272818109	9.570449546	10.12302445
"11715436_at"	5.724119737	6.569186022	6.1039602	7.113040696	6.522852894	6.552489593	5.276932495	5.443113095	5.441177283	5.403869767	4.663757397	6.227814266	6.367571802	6.944518211	6.96531221	6.985202592	5.341028338	6.072522571	6.388599953	6.045443015	6.367571802	6.006337599	8.046333519	5.434374079	5.910155829	7.848839165	6.367571802	6.077769431	6.166423061	6.615504537	5.734292908	6.321100567	6.962237871	6.095642398	6.782309821	8.175296709	6.086349553	7.029706779	6.870749437
"11715437_at"	4.959407325	6.114506737	4.801986984	5.72282885	5.767239068	4.897741884	5.120801198	4.928736709	4.146968378	5.13587797	5.507712214	4.722692263	5.707114218	7.282109842	6.817270357	6.605834847	4.775845904	5.24475607	6.354720565	6.191845078	6.002036713	5.84222984	7.781138743	4.500628058	4.880172769	7.574316863	5.674924537	5.607499771	6.132716878	6.255450204	5.298891511	6.224755173	5.708344121	4.878607748	5.072484451	7.823783042	5.077659701	6.469591082	6.220347113
"11715438_at"	8.087819582	7.40449043	7.510080992	6.84954482	7.290875937	4.676893508	7.473979543	7.29692428	7.60628522	5.973760961	5.801270015	6.766409789	7.39167973	6.296335529	7.146054521	7.112164995	6.920703563	7.770094751	6.265718261	7.376788242	5.877055386	5.798133133	6.810165944	7.470628909	7.83646603	5.97890681	6.424339321	6.63093148	5.601768078	4.452969857	7.141400408	4.84919079	6.730588221	7.889570442	7.142970134	7.01851438	7.420317057	7.416258864	6.538323165
"11715439_at"	9.265576226	8.512413327	8.523390794	8.430036116	8.406949332	7.933280865	8.171189905	8.508953901	8.468936096	8.369563857	8.50761882	8.447873088	8.449215386	8.333208692	8.264324184	8.340920119	8.315718037	8.654398861	8.28713262	8.346917848	8.544442127	8.310400908	8.763383883	8.563981268	8.590095131	8.600739764	8.675243794	8.577234236	8.713540814	8.456740523	8.237897476	8.486008904	8.617330602	9.124113961	8.737652491	8.864921222	8.754262775	9.070346342	8.192087046
"11715440_a_at"	5.534306744	7.124681106	5.059912782	6.347663307	5.35127641	4.597879232	4.674510786	5.721483572	4.555595251	4.196651794	4.111819155	5.1573518	5.416744197	5.845307287	6.30837928	5.759980001	4.265787846	4.662796805	4.581257376	4.711359144	5.977658947	4.319378078	5.91750964	5.540446959	5.99388644	5.673068244	5.197517605	5.19546421	4.82041175	4.348394238	4.397404194	5.265136141	7.178341515	6.019042452	6.221998442	6.407608022	5.399049575	6.589354538	5.1647832
"11715441_a_at"	6.02543018	8.222706586	6.369987175	7.841738368	6.47746108	5.832149997	5.289633471	4.959881382	5.226319399	4.420794616	5.469274892	6.218392726	6.92950355	6.464547635	6.535712245	7.215708176	4.682776817	5.928346332	5.810457509	6.287865074	7.774583177	5.917838144	7.205360628	6.711185464	7.037950297	6.898450485	6.343648311	6.128684305	5.754695584	6.293765493	5.355719787	7.496021003	8.201404803	6.807722715	7.362504895	7.780524653	6.385996884	7.75478132	6.588399559
"11715442_s_at"	7.159034179	9.080270232	6.699792778	8.828278168	7.360570916	6.462996413	5.947204621	5.985435263	5.776936459	5.600217062	6.411815889	6.754997607	7.493737821	8.212578634	7.119284034	7.647066254	4.980259617	6.661614006	6.952860186	7.59240986	9.392301783	7.604105375	8.264459301	7.721891833	8.095596108	8.406304452	7.737563118	7.572184971	7.595008675	7.692272857	6.613198085	8.865948417	10.15044629	7.828506173	8.877527598	9.537323956	7.688889007	9.10894787	8.065594859
"11715443_a_at"	3.722696017	3.663884166	4.192004988	3.924841934	3.723366198	4.277976523	3.810569072	3.545275743	3.616480635	3.670699143	4.128427642	3.612991111	4.344790532	3.872977383	3.583946064	3.650079514	3.75398024	3.658462177	3.678098538	3.806457359	3.791931816	3.851682172	3.756846812	3.87334587	4.115056532	3.98263256	3.66338477	3.831976279	3.707353088	3.951075796	3.790189562	3.759106917	3.767343693	4.082463392	3.563963426	3.504545784	4.013991786	3.680171789	4.132231862
"11715444_at"	3.808519444	3.258817515	3.473651687	3.637763763	4.062646771	3.371547724	3.683648432	3.532206297	4.308647057	4.456775362	3.938940397	3.535030951	3.743995619	3.965344146	3.617947764	3.204450127	3.643550798	3.903600655	3.560243441	3.499078138	3.399603801	3.335700414	3.297068094	3.947192469	3.476543222	3.564000054	3.7634938	3.406995719	3.763972996	3.872852456	4.705742476	3.584594201	3.497868445	3.852655637	3.660600573	3.237467739	3.934256949	3.656453096	3.412871036
"11715445_a_at"	8.142092216	7.431892784	7.424261772	7.376334648	6.957042483	6.659320834	7.065552243	6.577460006	6.759078927	5.549591431	5.373212927	6.529754268	6.478113436	5.988262715	6.506239618	7.005427953	6.522309654	7.121045281	6.333930678	7.275220637	6.304864035	6.428098807	6.873101449	6.270923741	7.013952747	6.771029665	6.273920753	6.363395329	6.530471236	6.485768728	6.764750238	5.337420767	7.399294622	7.181670134	7.029875145	6.69286433	6.880820801	7.310235189	6.764219394
"11715446_a_at"	9.184964081	8.463575454	7.660136533	8.105700081	7.61378758	8.253383869	8.448325574	8.141918756	8.240005254	7.441371572	7.43438923	8.19082227	7.929375816	7.983437175	8.025266475	8.187281996	7.879988793	8.284280758	7.982797388	8.757308221	7.944780518	7.809231217	7.945332918	7.649035129	8.419727242	8.456750017	7.666224289	7.441731555	8.099368015	7.888794183	7.214925908	6.077003283	8.823107481	8.271363626	8.351415487	8.032721194	8.408873586	8.689177778	8.163916022
"11715447_at"	10.24494675	10.10152378	10.10797842	10.03124983	9.951127122	10.29253121	10.18245957	10.14404479	10.26400761	10.66777028	10.26987166	10.12926365	10.02639786	10.23111893	9.914652253	10.09167115	10.1218617	10.17027668	10.12098889	10.01042217	10.27448882	10.19573129	10.1548268	10.48502978	10.11856454	10.27667702	9.946074753	10.11278422	10.31741858	10.25795441	10.15198729	9.657578821	11.11827598	10.77843601	10.38480371	10.49022616	10.83094759	10.40364636	9.948704727
"11715448_at"	8.713906811	8.853968921	8.337706481	8.502910589	8.327940308	8.764205903	8.757778272	8.855439678	8.713691615	8.804649089	9.292741275	9.164622318	8.98127332	9.035323258	8.772937443	8.823996004	8.678136919	8.917317876	9.266101206	8.780787837	9.326353859	9.140719674	9.067861359	8.498543084	8.893584329	8.980273435	8.860181273	9.077218135	9.19572619	9.452593919	8.624459387	8.811247753	8.890051932	8.921097497	8.90692205	8.98716253	9.156964703	9.226922325	8.440477404
"11715449_x_at"	8.629028956	8.976869724	7.897825612	8.228959037	8.008451299	8.245189694	8.392934544	8.598655476	8.52735313	8.899817089	8.984547494	8.840224634	8.756338203	9.092162934	8.549660481	8.745897062	8.712250901	8.670478395	9.02829991	8.626310753	9.258801982	8.789760981	8.787651198	8.379356649	8.827166285	9.046895882	8.780928624	9.077932339	9.007444276	9.182526329	8.54797336	8.342528098	8.753883722	8.966905705	8.845195663	8.862496445	9.058016116	9.056759187	8.407537731
"11715450_at"	3.602940111	3.442079707	3.905849439	3.998482286	3.902419404	3.650365889	3.929419496	3.668207141	3.70043098	5.045099142	3.649160553	3.920408735	3.837394966	3.56811178	3.81062816	3.85065688	3.430509258	3.829959012	3.506744988	4.191875278	3.65431575	3.696411321	3.727048624	3.502948497	3.557814559	4.212620229	3.794511236	4.343660337	3.815767983	3.705465984	3.581852922	3.549417341	3.472050777	3.634848535	3.745336001	3.672155166	3.546700836	3.586115401	3.70043098
"11715451_a_at"	6.164740587	6.26046581	6.108115794	5.860254398	6.211373497	5.368035981	6.336219893	5.950169372	5.416014992	4.748880109	7.553925053	6.433958685	7.606511599	7.959126529	8.05554458	7.579702477	6.573139396	5.91167134	8.184403004	6.874568169	8.983288366	7.614406094	7.564953652	6.405005942	6.677263285	9.606355151	6.851898914	6.234737407	8.773581071	8.264931005	4.750035624	8.585623516	9.864584527	8.027086948	7.682773404	9.132290862	7.580278884	9.102846709	8.55208189
"11715452_s_at"	7.293324179	6.869757062	6.189658578	6.580165247	7.041660965	6.870103424	7.313019266	7.885169616	7.727390135	7.062691484	8.887057316	8.617027724	8.246141309	8.946703488	9.244360393	8.442722717	6.527756176	7.547234762	9.17717479	8.258725484	10.45631648	9.022635491	8.777611344	8.665131252	8.276649242	10.80573512	8.98118525	7.175481156	10.21653545	10.04415723	7.991909666	10.48820371	11.17651654	9.404541711	9.696577083	10.40404663	9.259686207	10.3662488	9.938434175
"11715453_a_at"	5.355587287	4.606938094	4.519133746	4.284012793	4.908710782	4.612720045	5.03430925	4.73363636	4.745208267	4.332770196	5.291720693	5.27209908	5.087204228	6.269636346	5.795973722	5.178285935	5.045493872	4.592250877	6.023549146	4.520209969	6.603728428	5.409243532	5.073063267	4.630012754	4.399887658	6.957933351	5.644513711	5.106990124	6.92186656	4.897839715	5.027773685	6.38690311	6.981124669	5.76563753	5.780452798	6.784900424	6.651362912	7.107173317	6.526574025
"11715454_at"	3.780226938	3.672562556	3.908940205	4.038032485	3.88472013	3.713580061	4.239241098	4.231428209	4.211426204	4.121753373	4.095784896	3.62801227	4.278205366	3.973924449	4.03917672	3.961468985	4.16746372	3.724380596	3.719154639	4.109362716	4.138519023	4.276355968	3.867947753	3.732556124	3.858318059	3.952996128	4.052325757	3.66950965	3.942592681	4.431114728	4.504054311	4.193980364	3.877701646	3.960854559	3.856277064	3.809026772	3.77336441	3.929065823	4.403312537
"11715455_x_at"	4.079586418	3.819725756	3.484456578	3.615636544	3.837498888	3.751055638	3.992213197	4.101648508	4.527620891	3.433802936	4.266708412	3.899365334	3.921901488	3.73541376	3.824798519	3.462080269	4.421566092	3.935384613	3.670509639	3.574139561	3.840913655	4.13295948	3.839351043	3.735923503	3.775748562	3.640111661	3.582398464	3.573056624	4.148080762	4.0278182	3.506681727	3.824798519	3.540646173	3.855596336	3.824798519	3.969197979	3.790307908	3.783241646	3.904326785
"11715456_a_at"	10.90102863	9.174134538	9.157581015	9.190990309	9.152094775	9.310377702	9.143394432	9.495223016	9.048726767	8.08487888	9.060123771	9.222085363	9.398359525	9.276018845	9.476799641	9.152187646	8.765931033	8.945798512	9.312014734	9.498633958	9.633711393	9.068110498	9.188809293	9.495331523	8.959198892	9.693874035	8.681511738	9.29455697	9.470575103	9.777614016	8.207814818	9.228534265	9.545248355	9.593995192	9.481966079	9.777332565	9.069851465	9.289967804	9.720318047
"11715457_x_at"	10.44151333	9.124194777	8.740222879	8.825024678	8.879012077	9.247473376	8.639879299	8.965699031	8.598988244	7.442141306	8.308252679	8.473864884	8.898369074	8.66950306	9.0440613	8.780138323	8.271955988	8.657247215	8.660494873	8.567922774	9.199403499	8.655949935	8.545702725	8.858784449	8.54194994	9.128268552	8.211580383	9.104949566	9.02446629	9.126972092	8.23769111	8.209309989	9.025219419	9.178745692	9.051513084	9.308648592	8.774079931	8.973378988	9.143216502
"11715458_a_at"	10.64112431	10.90106117	10.50181731	10.7077136	10.60683085	10.99168295	10.82688651	10.69841877	10.9065212	10.89274791	10.77437331	10.23825311	10.6622347	10.63950153	10.6642631	10.76353618	10.46047878	11.09458497	10.59386359	10.47793599	10.32610777	10.37420365	10.61068417	10.28892334	10.84053432	10.18233898	10.33910291	10.54797851	10.37097755	10.65848311	10.57606597	9.30735904	10.18499047	10.7217111	10.617613	10.83509775	10.64470065	10.72854936	10.62784544
"11715459_x_at"	10.9497651	11.05190229	10.78345856	10.85903188	10.89255517	11.13819175	10.97114328	10.92498047	11.22949697	11.18731226	11.10611356	10.68295962	10.83353315	10.8569791	10.84091945	10.98635893	10.6565215	11.25548323	10.92326192	10.7805167	10.62489946	10.70428017	10.87498495	10.5822973	11.09433458	10.50467089	10.68878406	10.84848264	10.80242941	10.98430964	10.86494935	10.18658126	10.52874299	11.0282559	10.82518358	11.14163065	10.92778947	11.04049925	11.00573989
"11715460_a_at"	10.93487268	10.31304645	10.60894816	10.23789618	10.60732872	10.49745898	11.20754258	11.41576149	11.67142292	11.62290626	11.50469025	11.07178551	11.15777941	11.34144876	10.9314773	10.86348112	11.49376703	11.644175	11.02237638	10.97841711	11.03891639	10.99937036	11.0635103	11.24423496	11.34480214	10.62987864	11.38055685	11.22048957	10.60071051	10.90115366	11.45005691	9.46876373	10.79425682	10.90326151	11.45186425	11.03186031	11.17516858	11.01749224	10.85431687
"11715461_at"	5.517305911	6.256534968	6.143775794	4.877987007	6.93633331	3.648760383	6.093374125	4.090021356	5.484165613	4.712531478	5.504709646	7.31937717	5.466187528	6.709842371	8.706338288	5.816298282	4.117505982	6.233867696	8.252002543	4.52527257	6.253542005	4.286135117	4.970869775	9.000197834	6.885891691	9.98400392	7.489652754	5.942439195	5.784550182	6.917318552	6.170645483	5.514335066	6.4494917	7.562766229	6.220528817	6.934072606	8.007815447	9.609733743	6.655618607
"11715462_x_at"	8.887055199	9.112692609	8.988585558	8.179645667	9.360335246	9.04211243	8.763849844	7.49210851	8.53485278	8.645677627	7.928735837	10.71901083	9.241142014	9.698501425	10.30299349	9.12676894	7.715902191	9.137024096	11.10046212	8.623176199	10.69441895	8.991021643	8.557448159	10.71503185	9.672102926	12.4263218	10.75236741	8.984993699	9.888535584	11.95884085	10.28317015	10.61315433	10.5620026	9.926296658	10.22168577	10.26668543	10.47300345	11.17275682	10.66494418
"11715463_s_at"	5.220394504	5.642651545	5.330541028	5.142872594	5.358490978	4.970111856	4.886642181	4.762914496	4.63807367	4.291887261	4.152026685	4.260970925	4.755768764	4.226319193	4.674034977	4.654897073	4.605196739	4.627849889	4.508663593	4.630023196	4.05427613	4.810094174	4.222528343	4.537292466	4.74415654	4.057825345	4.369836179	4.755816278	4.740698633	3.97292502	4.462218456	4.153513787	4.630023196	4.630023196	4.234375571	5.071563181	4.630023196	4.732841247	4.596319041
"11715464_x_at"	5.461929215	5.862464668	5.835595164	5.573369279	5.740474037	4.713489478	5.908135663	5.829976735	5.218334692	5.292863435	5.073732977	4.873437407	5.45693583	4.861230618	4.892006137	4.74312935	5.085367828	5.476871352	5.042444824	5.428172688	4.897317609	4.906825777	5.323888009	5.185087805	5.045816625	4.495179037	4.788199485	5.195704493	5.085367828	4.431487785	4.949408618	4.371233952	5.002773863	5.505456731	4.427496641	5.242969762	5.200144881	5.224066912	4.765218965
"11715465_at"	8.236338211	9.375940453	8.461608407	8.298846563	8.36579505	9.470287408	8.548525588	8.564965024	8.501568574	9.059565071	8.383180024	8.436762546	8.650884531	8.462607297	8.131121111	8.163937088	8.525090721	8.612489956	8.691491674	8.555505031	8.562787965	8.857457767	8.239258468	8.017204092	8.39759019	8.814870821	8.388459692	8.542016317	8.818693292	8.454383543	8.33743319	7.547017808	8.78073766	8.443579219	8.585233611	8.542322463	8.760409362	8.859296843	8.244451337
"11715466_at"	7.109675427	7.417271859	7.197172362	7.423698354	7.113775696	7.956444899	6.519107343	6.036284772	5.83873705	5.533594307	6.624659764	7.518119129	7.208842387	6.95059052	7.506588201	6.755751705	6.578773931	7.050760063	7.033378059	6.888174976	7.812496133	7.060135281	7.305989535	6.536640193	7.404149931	7.846331417	7.982160886	6.742000775	7.47860971	8.091954312	7.011876582	7.856417581	7.891527873	7.030647901	7.12755452	7.339422177	6.618366396	7.27127941	8.277335072
"11715467_s_at"	8.899941859	9.117341291	8.73389468	9.137607158	8.927558376	9.069716051	8.833317317	8.657209069	8.621361426	8.730083229	8.610433373	10.13245294	9.387818013	8.97393507	9.57744735	9.099913885	8.246521976	8.690973724	9.527744008	9.443755645	10.39470152	9.518353893	9.483915922	8.817813438	9.254529148	10.24101212	10.01201656	9.102737983	9.688361617	10.27813391	9.487823722	10.51031592	10.25815278	9.02148432	9.27645034	9.726648977	8.670246849	9.13665285	10.51202251
"11715468_at"	9.815875677	9.891225713	9.776286583	9.693381179	9.742276277	9.758649792	10.32962555	10.37777317	10.33326183	10.26368274	10.6757992	10.14382266	10.04408892	10.14117596	10.04408892	10.06621885	10.08632112	10.096602	10.31989623	10.02330848	10.25394434	10.06787785	9.92940729	9.364527244	9.875096211	10.03732474	9.445461742	10.11647004	10.14691403	10.39659119	9.987014512	9.443926702	9.787441309	10.25065307	9.970019103	9.958763384	10.16026655	10.3120252	9.79668717
"11715469_s_at"	11.32885137	11.28559861	11.43977312	11.23451354	11.50800846	11.74225133	11.45114878	11.39178058	12.12712716	11.73939731	11.77574608	11.40099774	11.53989555	11.12303988	11.54163278	11.59620315	11.46825066	11.72563242	11.84201144	11.45155598	11.47737066	11.64897682	11.22374833	12.29361695	11.40493794	12.00675397	11.60999832	11.48341339	12.19340211	11.4142765	11.89467972	11.09431075	12.26891304	12.45130975	12.10241151	11.69711936	12.15254334	11.90113081	11.59685114
"11715470_x_at"	10.52286706	10.35101633	10.65746998	10.3765269	10.67412835	10.95478671	10.58348026	10.27083	11.27713953	10.85174543	10.82021753	10.28442595	10.83228286	10.31466479	10.82802835	11.03385095	10.51667374	10.95392942	11.06138475	10.54518508	10.4973976	10.29681942	10.34076037	11.79179592	10.35707302	11.09206856	10.58274833	10.42606415	11.38196849	10.4836385	11.07602102	10.10712014	11.4458426	11.58530042	11.23395887	10.85024988	11.51591185	11.32654246	10.89869728
"11715471_a_at"	5.32753905	4.96577205	5.226450709	4.679092072	4.523111375	4.811630856	4.332330771	4.646000957	4.400465476	4.918562813	4.767431176	4.144514986	4.310777251	4.383251413	4.271719453	4.570385962	4.864870197	4.366815444	4.723311196	4.334075189	4.610164168	5.185257543	4.491157113	4.395853918	4.512748261	4.542564464	5.041566157	4.743279262	5.13469743	4.649022144	4.616396711	5.025897833	3.826940399	4.152160064	4.302255935	4.831126309	4.456860585	4.325900881	4.331853483
"11715472_a_at"	8.476905466	7.552925303	7.46977325	7.271889647	7.279770549	7.803400292	7.46977325	7.563802663	7.221391527	6.854126698	7.576205627	7.219336025	7.828935501	7.532088354	7.451695114	7.5070214	7.53300149	7.712860867	7.648525238	7.685763169	7.176928072	7.416010492	7.3517972	6.435508521	7.252718221	7.415357037	6.810361139	7.636627206	7.451990129	7.505517483	6.544935071	7.616508739	7.234869896	7.749703601	7.449333773	7.46977325	6.856573243	7.198512709	7.209849716
"11715473_at"	9.738316731	9.017494021	8.402632563	8.609704852	8.799059442	9.197748073	8.674742813	9.167276919	8.705077885	8.582680777	8.645538041	8.932462525	8.734096801	8.440030965	8.685545453	8.597924474	8.913027567	9.040250515	8.686579504	8.813169361	8.737740531	8.593331104	8.420878513	8.362199637	8.513780553	8.551929296	8.687271094	8.891559113	8.607243575	8.851593882	8.93750415	7.62273477	8.363855821	8.661893798	8.802659328	8.768204538	8.547579041	8.540836216	8.281030707
"11715474_at"	5.959945887	5.664637191	6.290845339	6.359931372	6.265495786	5.225330802	5.870214741	6.074669885	5.922491202	5.934030535	6.528932103	6.158655786	6.583132327	7.261093464	6.810564555	6.673288722	6.904886481	6.147947213	6.310212745	6.624389693	7.174002102	7.439609914	7.109675427	6.386036407	6.205757885	6.866902925	7.235043564	6.803864424	7.041040336	6.951234032	7.321146608	8.828661399	6.475622408	6.130710766	5.518221996	6.76655744	6.204015217	6.412720733	7.376919672
"11715475_a_at"	3.74594246	3.89650422	4.254317714	3.978421542	4.108380403	3.914498313	4.153550216	4.597158071	4.298503989	4.53507134	4.564587239	4.140543938	3.839832154	4.505838492	4.755901087	4.1217947	4.032227757	4.123537673	4.408642194	4.36287955	4.273848537	4.715897557	3.719092964	4.110963828	3.937729649	4.234595264	4.439777077	4.030738818	5.1765339	4.216286969	4.455612232	4.276448276	4.125991937	4.193257586	4.314340364	4.353826862	4.61353279	4.065505014	3.859984267
"11715476_s_at"	10.7624641	10.87470905	11.0545362	11.04798054	10.89230687	11.15164479	11.19036596	11.45681234	11.37279686	11.65262331	11.78604811	11.99113763	11.64361546	11.92417155	11.75577387	11.56139712	11.63861661	11.20771862	11.71961274	11.77849399	12.20371328	12.13573251	11.97544842	11.48772116	11.61761153	12.24765879	12.26504166	12.00760975	12.12965525	12.33501604	11.71444772	12.49610416	11.90678396	11.26100702	11.53695596	11.50759185	11.42305795	11.45178815	12.230776
"11715477_at"	7.004002689	6.943314234	5.569537521	6.871869961	8.612802944	6.06289967	6.774435051	9.697081374	6.495938437	6.276984782	6.194394543	8.181764363	9.780244361	6.49995895	8.582532886	8.700478038	6.158679839	7.016924164	6.145349196	9.057667146	6.92361931	6.404179309	8.930712639	6.705543807	9.6918469	8.335735929	6.686366282	6.689101165	6.648879159	6.662028279	8.076819244	6.432602144	7.15919907	7.802290049	7.146700253	7.437958965	7.223236914	8.365274359	6.686561355
"11715478_a_at"	4.09633295	4.166758226	4.134602575	3.99898229	4.446291428	4.088422842	4.303173615	4.270930891	4.037262136	3.941782562	4.15546775	3.976868591	4.413338073	4.20780134	4.346315764	4.181235902	4.767000547	3.975983837	3.987155656	4.370239607	4.029459692	4.074384078	4.157068453	4.129001014	4.9584719	3.888210098	4.129864222	3.692282544	4.433657011	4.111170967	5.375354513	4.276379193	4.024595587	4.867889454	4.409198507	4.006581094	4.546086057	4.49942817	3.894261605
"11715479_a_at"	10.8779861	10.76903004	10.47054893	10.4656786	10.51381396	11.04522932	10.65922496	10.80849052	10.38115493	11.0418466	10.74444586	10.69731373	10.59709514	10.66767433	10.62156623	10.75445836	10.38867085	10.67506013	10.85800512	10.6331369	10.88283863	10.80858779	10.86980108	10.62142329	10.76145873	10.67345721	11.05752716	10.86856503	10.8925996	10.62471306	10.93902765	10.492058	11.17892397	11.1630947	11.11515758	10.9732831	11.38258975	11.22749295	10.82373267
"11715480_x_at"	10.3065107	10.34439609	10.12538971	10.10419676	10.09812262	10.70167817	10.10221143	10.2765196	10.09727024	10.64431349	10.40487953	10.40180758	9.966648391	10.37801966	10.16512737	10.1346317	10.05657057	10.14447609	10.4086267	10.22472236	10.60015311	10.5423905	10.47765611	10.04016088	10.26887668	10.25431677	10.66477809	10.34472568	10.59310116	10.3439114	10.527375	10.03544013	10.75558424	10.67712718	10.76438856	10.65391371	10.95055908	10.60729766	10.65093295
"11715481_a_at"	3.811431506	3.77393937	4.122289132	4.265338403	3.889016469	3.867325601	3.751253761	4.778390456	3.59710716	3.871307923	4.237630466	3.73794044	4.435853248	3.946093838	3.99377134	3.970942847	4.284201988	4.239082225	3.968640099	4.459328561	4.067130465	4.017325326	3.673035451	4.010007166	3.484976712	3.968828899	3.52548039	3.773775628	3.840242628	3.846157545	3.835814002	4.166267272	3.678297457	3.607852043	3.389111279	3.735880521	3.852720155	3.475405514	4.071022791
"11715482_a_at"	10.28515567	8.773748175	7.773319105	8.129478573	8.015833651	6.345874805	8.156863111	8.048316645	8.16126964	6.653076442	6.923029884	7.891435774	7.724377133	7.667882277	7.599489385	8.145815607	7.706924944	7.340858427	8.255412218	7.184688125	7.342190335	8.491554502	8.032364969	9.153595941	8.530503851	7.133462144	8.527204869	7.758828399	8.389631223	5.562008482	7.099606085	6.387359754	8.948461361	8.660172097	8.009219126	8.663930013	9.093180844	8.558048703	8.555784525
"11715483_s_at"	11.84747743	10.87499396	9.973630013	10.11082487	9.964271107	9.881588943	10.38408632	10.48646102	10.18020615	10.14704775	10.12692859	10.73560339	10.20372332	10.26430478	10.2117631	10.47529991	10.20614014	10.20625466	10.5032416	10.09133871	10.5666242	10.73609377	10.46203902	10.77275033	10.56002231	10.45908432	10.82234086	10.39962546	10.79274379	10.30676313	10.35258529	10.35478008	10.70397091	10.71875116	10.39254649	10.80617847	11.03545427	11.08997547	10.72926598
"11715484_a_at"	8.66319806	7.588053228	5.502503091	6.875894406	6.633003972	5.216999441	5.603107639	4.884223939	5.638320771	4.91367338	4.148411637	4.52287635	4.831101012	5.160028024	5.982362336	5.698727369	5.29764655	5.483219859	5.086009161	5.165431376	4.528106516	4.485794732	5.10255883	6.596114648	5.990045242	4.893027373	4.882933967	4.391343687	4.690592711	4.438533504	4.971486414	4.412663251	5.85048534	6.222134492	5.712134009	5.708960092	6.287061197	7.318340289	5.313334707
"11715485_a_at"	3.901893054	3.754226917	4.371483563	4.185074397	3.984991717	3.751915646	4.147706436	3.767424613	3.7509675	3.824926787	3.837100357	3.868970678	3.654876401	3.799761309	3.489105504	3.980869457	4.109625637	3.646015469	3.593616637	4.505461186	3.800430572	3.974870179	3.909312571	4.521982181	3.750572452	3.955845692	3.594781469	4.025928412	3.599913136	3.862516054	3.894937719	4.405364215	3.501736173	4.244224877	3.637004603	4.000638787	3.5259256	3.872672535	3.532256642
"11715486_x_at"	3.99587604	3.898036946	3.929613728	3.866303381	4.209435326	4.003315382	4.184264982	3.965456847	3.723834264	4.031817976	4.279933208	3.898036946	3.787678765	4.139294338	4.205899962	3.966469639	4.108914831	3.782806152	3.866670298	4.30957184	3.700416558	3.80457084	4.183006787	3.774805408	3.812454843	3.858870895	3.645001035	4.112514651	3.725130203	3.572219778	3.675180325	3.70043098	3.898036946	3.759092521	3.477819423	4.071132238	3.796919747	3.903830861	3.493365394
"11715487_a_at"	9.570398591	8.792434161	6.408564054	7.653018434	7.673585124	6.969956442	6.33701973	6.574802909	6.729649924	5.726196826	4.554658341	6.813117894	5.162241577	5.233010061	6.350055005	6.391255239	5.763862055	6.355086928	6.575079618	6.218028931	5.432375496	5.518527224	6.251443664	7.198328316	7.451852193	5.919648007	6.767962499	5.779479657	6.212581878	5.849435516	5.78829171	5.461341259	7.170131955	7.326019269	6.99045053	7.277646984	7.593854924	8.163248562	6.332432705
"11715488_s_at"	11.77680775	12.32961182	12.75607103	12.63126616	12.73793288	12.58400764	12.58811421	12.30903599	12.56527352	12.52308598	12.28906272	12.22800659	12.28259684	12.12728289	12.34673628	12.19328517	12.4249876	12.78067585	12.29397766	12.34405444	11.7693524	12.06643927	12.36851429	12.26596894	12.57062643	11.19716285	12.27646374	12.01109454	11.98999947	12.1356127	12.57448612	11.23946906	11.48817367	11.92743833	12.03763971	11.29696761	12.09138843	12.18034045	11.53496954
"11715489_a_at"	9.076959494	10.40705637	10.75938554	10.48235697	11.00641799	9.615259629	10.62309764	9.845046887	10.32792537	8.992726678	8.234783056	9.154589506	10.27612723	9.120124862	10.64470781	9.786822809	9.530219283	10.57825458	9.438039684	9.432377965	7.647215082	7.973029789	9.798061699	9.933523797	10.39219961	7.168880988	8.912978708	8.43525645	7.600085545	7.240898129	10.38187026	6.323453062	8.253398779	9.170846987	8.962686517	8.043958525	9.126835215	9.664836836	7.869772146
"11715490_s_at"	4.998881795	8.048493168	8.028058093	8.409812101	8.044203004	8.388794613	7.569528432	7.744576265	7.757568381	8.949344665	7.985332622	8.196963795	8.545340273	8.59124093	8.047192934	7.697103223	7.878525432	7.675522962	7.418299918	8.261565318	8.051633818	8.487792952	8.319664847	7.670105588	8.259208616	7.966239743	8.981855373	8.58507174	8.133406455	8.906222639	8.751870887	7.695202329	7.855657762	7.283681091	8.411325463	7.501551954	8.815687117	8.435130574	8.134904361
"11715491_s_at"	4.956041475	5.18891311	4.56114765	4.572123438	4.478509761	4.849194796	4.453410007	4.478299332	3.827662155	4.485113802	4.569418419	3.766170344	4.537554807	4.454406012	4.843454432	4.415059593	4.523633626	4.338467433	4.74575162	4.079814838	5.083527724	4.997437262	4.68308829	4.777677741	4.478970881	4.669393928	4.340044984	4.168734372	5.025169687	4.130995205	4.480030238	4.906800022	5.287055009	4.270010581	4.277057854	4.748380535	4.525049923	4.572386735	4.233185376
"11715492_s_at"	10.8259888	10.52742979	10.4344789	10.53124584	10.68181164	10.63606163	10.46415024	10.51076141	10.71082075	9.903757225	10.00949436	10.72132262	10.74412503	10.42460073	10.8817321	10.70895745	9.993447728	10.81794071	10.4651159	10.48120877	10.53215657	10.17064839	10.81911614	10.90604629	10.89187667	10.70012996	10.60852011	10.11861101	10.02567614	10.34169202	10.93660796	10.71130034	10.90661462	10.83109657	10.77770201	10.77452888	10.84309144	10.81367504	10.93652108
"11715493_a_at"	7.644444116	7.588852726	4.498412297	5.175840419	4.307999154	4.370509768	5.181643523	4.805317652	4.86163106	4.235120134	4.659143877	4.755409079	5.35953301	4.830812291	4.165719573	5.366696976	4.117505982	4.260771851	5.577761172	4.779806043	5.659395742	5.407844765	5.202254976	6.163446606	6.138501233	5.542801084	4.495494795	4.710666573	5.601932789	4.423663194	4.377232414	4.945085726	7.034235426	5.347787519	4.963147043	7.671817962	6.120300098	6.239559325	6.821893754
"11715494_s_at"	3.488077736	3.873182843	3.579028867	3.647998776	3.539297146	3.587995858	3.731259356	3.615051155	4.134370162	4.137480402	3.65576623	3.690290524	3.727021393	3.625476024	3.896512283	3.661915671	4.063709534	3.990733982	3.565798182	4.137590435	3.404897528	3.385235836	3.643332092	4.325053876	3.309218557	3.651967274	3.722216192	3.504428617	3.831979637	3.794302202	4.221445026	3.517236384	3.514382473	3.50423759	3.640147677	3.599762461	3.900512617	3.594145018	3.593027254
"11715495_a_at"	11.98875223	11.94094866	12.0667003	12.02575712	12.04109039	12.13075173	11.81039154	11.66144459	11.54115466	11.4037263	11.6131026	12.0176685	12.02695353	12.03116422	11.97794238	12.00508459	11.55259417	11.93514398	11.9425317	11.92164804	11.58512357	11.76168799	11.97899749	12.09475591	11.67325083	11.95414032	11.96358665	11.71263001	11.62676411	11.92126125	12.02511059	12.12376108	11.81441666	11.74350644	11.89630189	12.06992646	11.82207429	11.78309868	12.02480202
"11715496_a_at"	6.805786169	6.592903221	6.907339481	7.416693568	6.628825974	7.121763498	6.534205316	7.084869486	7.530035156	7.266342427	6.918603236	8.635427272	8.84633463	8.5081357	8.891920051	8.28910559	6.388751256	7.348308639	8.126095081	7.750620819	8.986688572	8.066130862	8.723056476	7.47615803	7.69879733	12.39206447	8.410170707	7.411553671	8.801411914	9.348744868	7.113976478	9.308137569	9.656089389	7.841542166	9.2977071	9.061592653	7.79196037	8.398291282	9.294036364
"11715497_a_at"	8.75305756	8.296773996	8.308596936	8.242223697	7.871076739	8.743082005	7.814269577	8.133621328	7.731205968	7.680465167	8.16587819	8.048250409	7.929945755	8.222876246	8.020332685	7.946064651	8.190911143	8.010718258	8.130152773	7.107226978	8.383796036	8.133009788	8.258152432	8.191144952	8.120907981	8.48765632	7.874354083	7.607401702	8.392525495	8.639198535	8.013729559	7.967665291	8.421855468	8.577341683	8.289974507	8.528760925	8.165002873	8.313233832	8.152384249
"11715498_a_at"	8.940265028	8.704023903	8.598338503	8.750816851	8.607142644	9.209267001	8.320287103	8.682580341	8.247925123	7.047662996	8.100202379	7.769110202	8.277426714	8.355136785	8.309284979	8.217104225	8.220786541	8.527413733	8.030910659	7.363180987	8.202852937	8.156734387	8.649621176	8.688139922	8.525529296	8.396228187	8.13849332	7.885409883	8.179030193	8.558347018	7.954651258	6.89857877	8.811128473	8.729234798	8.353027174	8.553586825	8.596667414	8.820792472	7.849467467
"11715499_x_at"	8.752867587	8.383500753	8.058056816	8.044540812	8.402141404	8.046679473	7.751679516	7.454558421	7.811425241	6.935348784	6.974830988	7.519062683	7.65376793	7.750803297	7.606730525	7.658496123	7.650624572	7.678986159	7.701322966	6.795345766	7.918883828	7.585531862	7.669005362	8.034501323	8.383995554	7.472766176	7.747773798	7.785530346	7.928327729	7.965646478	7.744358792	8.148608592	8.441914195	8.209561873	7.718425101	8.795016949	7.890500466	8.208165044	8.018507702
"11715500_s_at"	9.212264287	8.477023195	8.664746389	8.877726129	8.778268508	8.913733731	8.989555474	9.163614194	9.376314116	9.644927751	8.979941868	9.43620698	8.816822686	9.116755855	8.816638522	8.819805539	8.744879967	8.983605757	9.104066901	8.541744488	9.365486912	9.086333203	8.877944032	9.144755777	9.449575816	9.03198258	9.502142971	9.144092285	9.114948374	8.968481244	9.047416138	8.119985178	9.437148743	9.371966462	9.403643262	9.211659982	9.583008468	9.223820153	8.980367469
"11715501_s_at"	11.1882668	10.52996037	10.62665635	11.46167859	11.01608659	10.81046831	10.79751265	10.88273412	11.30893454	10.23473708	11.01494078	11.98393678	12.07090008	11.86664275	12.37833352	11.93829635	9.117993132	10.48705626	12.03185324	11.57923492	12.41053168	11.70553763	12.19986957	12.21487165	11.54920557	12.57742718	11.97414366	11.51667336	12.12952248	12.3992822	11.74447007	12.77267418	12.89105091	11.58446959	12.36189347	12.42950848	11.36040193	12.24395795	12.89124219
"11715502_x_at"	11.63903049	11.6349291	11.26608334	11.16337226	11.24244115	10.99230319	11.11711957	11.09487584	11.08715349	10.32973813	10.53303145	11.24559155	11.45861885	11.40712041	11.5075898	11.47965722	10.75635774	11.16353989	11.5391331	11.16856804	11.46046313	11.25546491	11.3776542	11.39625796	11.14068135	11.5015589	11.04980356	11.02037797	10.98803194	10.92894463	11.02728621	11.04408234	11.74792899	11.54402992	11.32852646	11.89449466	11.17147401	11.46963404	11.62813015
"11715503_a_at"	8.012135759	7.361098639	6.870855099	7.048699969	7.148149493	7.112384255	7.484548022	8.006935506	7.611597448	7.346787345	7.258254191	7.923196238	7.522203471	7.669466319	7.961979546	7.899525958	7.848116611	7.90508165	7.862136873	7.327958382	8.292908386	7.775090281	8.177589437	8.242802537	7.630059121	8.706404711	8.541337515	8.187116608	8.150623917	7.788766298	7.657283502	8.10024078	8.30560739	8.34768177	8.191139957	8.547049156	8.485577383	8.993296372	8.444336592
"11715504_a_at"	4.749360167	4.268720062	4.45939057	4.367835952	4.458885264	4.268720062	4.615493725	3.903222205	4.512933721	4.098758464	4.265027196	4.198156703	4.037438275	3.845157333	4.008135173	4.255138521	4.491775025	4.552055072	4.437631192	4.504422196	4.207822228	4.521274153	4.239376455	4.20396088	4.276335206	4.447452728	4.124678787	4.454903379	4.324314158	4.252560087	4.102717374	4.035926847	4.780071632	4.525556939	4.098425834	4.46044321	4.146079586	4.178652956	4.372658905
"11715505_a_at"	9.570388316	8.037347657	8.114788204	8.026796263	8.967000608	8.060570419	8.265005967	8.389347886	8.41031609	7.308483002	7.97865551	8.57432139	8.489315619	8.247203218	8.577099693	8.420764015	8.202213503	8.354802877	8.418675209	8.287416426	8.334075251	8.321007758	8.54856193	9.375817347	8.520399242	8.943746052	8.462117082	8.816614628	8.578898779	8.476411529	7.982290551	8.4987098	8.92449273	8.884479608	8.669188241	9.186926116	8.547507793	8.132831421	8.95163878
"11715506_a_at"	9.472537554	9.135614478	8.956394853	9.199169409	9.270089997	9.202997874	8.412338687	9.811412612	9.610109354	9.068875284	9.355139155	9.579495963	9.513959629	9.492347664	9.516338282	8.615410143	9.270379979	9.473359522	9.311841743	9.511226211	9.847464771	8.851928944	8.728920828	9.335787884	9.158911708	9.240044561	9.226554519	9.183369278	9.091404688	9.581364909	8.988566949	8.863112199	9.508421524	9.299205683	8.946819235	9.098009619	9.343626494	8.910287696	8.751325548
"11715507_s_at"	10.70394994	10.33595727	10.24729569	10.43990602	10.51297016	10.15263601	9.799562047	10.86155357	10.64844822	10.23179782	10.63592465	10.49657495	10.63621288	10.62850839	10.72188978	9.906302172	10.75401519	10.58483274	10.49389427	10.52228889	11.05838653	10.46652443	9.919688825	10.46036167	10.18605643	10.54302934	10.35100002	10.48015433	10.61344663	10.9824966	9.806722206	10.32543702	10.59163222	10.3374986	10.15745726	10.48073202	10.42630105	10.00264256	10.35269321
"11715508_x_at"	4.228524591	4.480765416	4.807629781	4.544533582	4.470993779	4.68539512	4.562176296	4.333792101	4.853025857	4.399950654	4.603668661	4.848843989	4.606650552	4.824165938	4.483932403	5.018370203	4.712963558	4.581957313	4.857999421	4.337299887	5.38566092	4.746632718	4.814793141	4.268957221	4.849499142	4.716018943	4.823162535	4.973940756	4.910211861	4.42837859	4.266960768	4.925182929	4.731320776	4.937088855	4.864511657	5.019705104	4.31024623	4.921180594	4.215186219
"11715509_a_at"	7.633863253	7.788963529	7.702972239	7.845921365	7.915484533	7.941898443	7.578574935	7.372472379	7.522465274	6.948824891	6.763892382	7.427692442	6.657257363	7.186080497	7.333372856	7.134042755	8.037412003	7.312658466	6.886762816	7.297500225	7.302386645	7.725414917	6.946032479	6.429391902	7.197872723	7.661032304	7.329912127	7.726678626	7.778773692	7.792616245	5.888870562	7.67583948	7.488665578	7.558385136	7.713529699	7.707437182	7.075147078	7.429826495	7.495474046
"11715510_s_at"	7.703951921	7.252984322	7.02905367	6.957466054	7.042000289	7.004194744	6.801255138	6.378830806	6.861214399	6.879759789	6.399645532	6.915195487	5.933153578	5.914609047	6.163076821	6.603470483	7.110042323	6.73040676	6.544952366	5.606221879	6.770057611	6.859859375	6.061286139	6.751867713	6.539349819	6.844353438	6.59391656	6.662471739	7.12712146	7.242935951	5.306168209	6.849655777	6.812126	6.893393404	6.516210807	7.129435442	6.626332144	7.221026476	6.983570501
"11715511_x_at"	6.753863272	6.840164757	6.924249248	6.275166691	6.682838568	6.848206511	5.954915626	5.795167818	5.84982217	5.448967756	5.263230656	5.754264388	5.541011941	5.084759948	6.039177822	5.760666423	6.525531545	6.743083139	5.473035048	5.622900335	5.88002137	6.153895759	5.520877707	5.464912264	6.151610669	5.797725336	5.724889522	5.798565355	6.008153416	6.365441116	4.928184423	5.715130924	5.960832022	6.129792727	6.018121881	6.575017081	5.743762859	6.18584822	6.032935374
"11715512_s_at"	8.069705006	8.678104765	8.304641488	8.231098106	8.73560706	8.860012453	8.187614678	7.968057634	8.147368932	7.905616105	7.350648738	8.093070256	7.660379214	7.806804467	8.042691303	8.025426111	8.048633592	8.407338916	7.684764581	7.58446893	7.858174635	7.954962213	7.930346299	7.910091092	7.982992252	7.391166177	7.776591423	7.382492252	7.495187579	7.756309872	7.698490323	7.335546986	7.424805894	7.783752028	7.900978788	7.715377721	8.317646292	8.134595375	7.662763952
"11715513_s_at"	9.96837306	10.18004445	9.893534657	9.760000099	10.20387354	10.05881837	10.20140502	9.907089431	10.26811136	10.63114498	10.10482724	10.2975966	9.797185631	10.07056298	10.09507683	10.03833094	10.29097526	10.48812542	10.01185242	9.993015164	10.10579379	10.47798378	9.978276475	9.765214326	10.10622493	10.06522718	10.44030593	10.42583363	10.40902441	10.45379331	10.24265825	10.08887427	9.796293487	9.950485154	10.16362786	10.0074304	10.24101357	10.16047477	10.07129598
"11715514_a_at"	11.46494553	10.15297713	9.684152209	10.20630006	9.790940829	10.00167114	9.6757484	10.06338807	9.26893478	8.934054313	9.008272498	10.24837542	9.704550086	9.370244362	10.04957996	9.832074116	9.31191159	9.60143208	9.566890448	9.627706119	8.968654956	9.014027815	9.645126426	10.14426755	9.348188964	8.988933151	9.535588881	9.588213679	9.068656059	9.266925631	9.579157147	8.663828482	9.68066008	9.083785941	9.347173796	9.122154173	9.812592308	9.430403138	9.061730992
"11715515_a_at"	6.968612154	6.505100609	6.543020184	5.549298552	6.272533526	5.713580406	7.097072408	7.062570348	5.673225055	5.717941096	6.421707846	5.262044998	6.425161926	6.426654775	6.357112993	6.567110371	6.366516486	6.554670875	6.501677505	6.223367759	6.284614792	6.62237585	6.747146615	5.96819991	6.67972949	5.49673907	6.316899672	6.478513109	7.025723351	5.446742211	5.716694219	4.373669709	6.959699416	6.76120404	6.52558772	7.282013886	7.111184021	6.194309495	6.670199804
"11715516_x_at"	6.956899198	6.518646207	6.666526552	6.72990747	6.62590911	6.05827355	6.825066365	7.291948017	6.763268652	6.666526552	5.913375842	5.805403961	6.409375199	6.337793247	6.116173214	6.666526552	6.828211941	7.142262489	6.624291863	6.624180183	6.289597503	6.993773089	6.47217202	6.905983138	6.919396256	5.718993625	6.827118171	6.986208755	7.359101638	5.468698606	5.976356927	5.169410227	7.034561681	7.034990914	6.848420767	7.184688125	7.524658199	6.586910074	6.820528662
"11715517_s_at"	8.292709298	7.711808111	7.487079535	7.283011293	7.054041515	6.731782541	7.565241318	7.746620635	7.236910797	7.872170914	7.696074611	7.443613909	7.203260907	7.824490822	7.405303458	7.414198422	7.819807049	7.857215799	7.697127708	6.850151517	8.422510276	7.984315307	7.389502595	7.047368017	7.697237226	8.230341183	7.6025485	7.880831814	8.440511609	7.357250232	6.535735763	7.396463449	8.033256002	8.42524197	7.995225774	8.279966174	7.907241157	8.294366203	7.747730365
"11715518_a_at"	6.522128245	6.276814307	5.121713199	5.298537624	6.041763162	6.031276726	6.176747746	6.281685916	5.48805283	5.754407943	5.929570198	6.406043657	6.514896573	6.155965488	6.176747746	6.774069889	6.105856199	5.539766356	6.267726728	6.016973133	5.736815293	6.209942161	5.882388269	6.085954154	6.181857616	5.715435223	6.1780275	6.745526822	6.117888267	5.792061008	6.279377398	5.725400095	7.062035884	7.263517669	6.346552366	6.277478306	7.100884798	6.888167867	5.774514739
"11715519_a_at"	8.722671977	7.445951535	7.089366551	6.964572226	7.56551633	6.681073621	7.756320313	7.91934983	7.035446218	5.317002364	7.595803163	7.658217201	8.012346536	7.56168521	7.908141375	7.798648361	7.619833486	7.139566946	7.396527691	7.793406837	7.194594025	7.328993515	7.414127967	7.97481582	7.680153988	7.029442457	7.184063803	6.633888521	8.109511707	5.997227159	6.895398627	6.179526763	8.367587779	8.809980122	7.629770972	8.251806059	8.134734097	7.750287725	7.531688518
"11715520_at"	9.576827461	8.680141412	8.247587428	8.39962773	9.121958425	8.120930365	9.258095192	9.427864072	8.666170844	7.694293895	8.250493403	8.778304176	9.472710812	8.213090056	9.3090061	9.058901084	8.77501186	8.631414086	8.7439542	8.884197204	7.931118326	8.737178108	8.866789044	9.504004624	8.912116672	7.920206198	8.398011895	8.633265147	8.397721055	6.375069772	8.578463332	6.314473887	9.29292079	9.606990644	8.789454186	9.284133955	9.512255807	9.083218228	8.607698275
"11715521_a_at"	9.10852559	7.562119417	7.774555567	7.236936651	8.413113933	6.787854306	8.525511413	9.051905337	7.762215062	9.077514831	8.930803603	8.161613848	8.225535446	8.649123815	7.965331451	8.454065911	9.215884362	7.74351586	8.939430772	8.673997177	8.767602444	9.318906219	8.324422695	8.141837357	8.068910422	8.324031796	9.557982726	9.842441761	9.640540264	8.525694273	8.503787925	9.175745532	8.499116156	8.878351378	8.640211202	8.967482182	8.993747448	8.531782798	7.897600978
"11715522_a_at"	8.665612757	9.643348855	9.572443352	9.176982748	9.03306159	8.898754792	8.985422076	8.976192542	8.695545483	8.621834115	9.147353478	7.208442445	9.012123282	8.927608775	8.963466541	9.217446802	9.096166704	8.544343041	8.542967235	8.738453457	8.019345271	9.064429032	9.089046827	9.346996912	9.009435515	8.510688954	8.37176019	9.371728931	9.400691758	8.393690941	8.469268727	8.040189781	8.663538214	8.77257458	8.013757702	9.164330479	8.957419196	8.810799839	8.631158969
"11715523_a_at"	9.618345914	10.31446598	9.97035034	10.23810614	9.60599791	10.2751871	10.42863811	10.21796237	10.0595172	9.813761512	10.57332111	9.838661833	10.20096799	10.20840266	9.947957012	10.2485444	10.14327907	10.24272288	9.956371791	9.873961822	9.768703567	10.03062054	10.07897463	10.18327254	10.3427751	9.527001338	9.774855161	10.10171606	10.38686656	10.03527066	9.710400895	9.155131811	10.13174911	10.15232305	10.00560513	9.98056803	10.14988756	9.962257694	9.80026038
"11715524_a_at"	5.848346125	6.605836157	6.005379191	5.940940439	5.954019943	6.244562837	5.954019943	5.355000544	5.100965076	5.895958008	4.853837135	6.14735516	5.414618999	4.74484172	5.424021716	5.804030716	5.582993291	5.518700035	5.954019943	5.185369055	7.377476324	5.572710101	4.981222756	5.82164823	6.168694285	7.122076118	5.758924761	4.666443688	6.289459978	6.186594814	4.949842723	5.442150713	7.214989023	5.993521139	6.408546685	6.22814465	5.850246706	6.574077255	6.43772501
"11715525_a_at"	5.491534702	6.057299356	5.248563816	5.148116479	5.26232965	5.702727918	5.443193996	4.760915618	5.186914813	5.550380769	5.360300918	4.831953683	5.241840198	5.771012254	5.619418883	5.894907596	5.179733779	5.529909275	5.400546695	4.418351875	5.404967299	5.448004944	5.614700131	5.81829429	5.451029399	5.768340571	6.140606702	5.429172042	5.366903068	5.857089036	5.047414208	5.665875001	5.377332067	5.140929497	5.303493596	5.778225348	5.656322035	5.920414458	5.479054835
"11715526_s_at"	7.601894269	7.705164274	7.448795684	7.204048792	7.189987557	8.177210897	7.608891655	7.745893666	7.193716109	8.1886374	8.148920738	7.379779673	7.482616035	8.441748774	7.347105156	7.880466472	8.428379193	6.933242809	7.904620223	8.258857112	8.618183685	8.523585617	8.231285817	6.910926698	7.545584858	8.515764839	8.536839346	8.946462563	8.336346079	8.841527076	6.861107344	9.305884083	7.89692111	7.464981791	7.720311313	8.477689207	7.737157927	7.831086021	8.279597723
"11715527_x_at"	6.549757016	6.663899027	5.787194899	6.239012142	6.223468507	6.753060559	5.475271248	6.033211103	5.537369677	6.107000037	6.132570567	5.570579963	5.761931571	6.777993599	6.380325553	6.589067106	5.920015694	5.836863529	6.153607534	6.722377891	6.730662545	6.870403657	6.902577706	5.71974036	5.989767933	6.742409117	7.200606632	6.815352218	6.514543292	7.179514152	5.431234637	6.591810286	6.393432357	6.293915001	6.422689079	6.632189757	6.35778707	7.139463325	6.636266978
"11715528_a_at"	4.583877017	4.453061932	4.106140955	3.970356925	4.261644803	4.456308984	4.758055958	4.135973378	4.304125998	3.800186697	3.948135108	4.007364805	3.833713077	3.980936384	3.832833187	3.880122403	4.523633626	4.511636784	4.056750362	4.361479199	3.808183342	4.043539214	4.289054869	3.88939064	4.060320731	3.738455118	4.027248082	4.289204538	4.193689877	3.761431947	4.309741005	3.97759494	4.118976814	3.96216134	4.354736382	4.056750362	3.717632068	4.048138237	3.800169766
"11715529_x_at"	4.167953738	4.70399543	3.989513903	4.454514142	3.966483355	4.437884621	4.527611923	3.811086587	4.058440037	3.908790227	4.568446035	4.189271881	4.819580602	4.5405856	4.442472568	3.945008454	4.007790834	4.124760193	4.712870757	4.883844866	4.484587773	4.202033422	4.453404127	4.137448774	4.450735576	4.2399026	4.353417326	4.060680918	4.021626686	4.341944232	3.909640206	4.063279567	4.278886197	4.285397973	4.600722432	4.155489094	4.048045263	4.206004897	3.812361617
"11715530_a_at"	9.138655483	8.214376123	8.381154032	7.978352919	8.197840795	8.180358216	7.958934729	8.432513002	8.197965002	8.075950438	7.903084528	8.987687071	8.568215645	8.486331764	8.421835086	8.4290987	7.98153077	8.002160005	8.17967203	8.409119225	8.698604082	8.721334577	8.383749539	8.474119311	8.306718042	8.89143146	8.502988611	8.471852277	8.66363999	8.882240276	8.153996124	9.214943185	9.421222582	9.188597425	8.937252478	9.485033662	9.081465108	8.574192779	9.190231372
"11715531_at"	9.279227329	9.193901636	8.624449684	8.83679269	8.581906298	9.100081859	9.025442118	9.162006494	8.492130129	8.460316006	9.220285069	8.752012721	9.203941497	9.280730294	9.135151949	9.151790768	8.826735703	8.698025346	9.178988147	9.133744561	9.178195589	9.163699846	9.226798586	8.620093798	8.960785425	9.368818819	8.65447084	9.087128762	9.202761252	9.334774508	9.029094361	8.69374045	9.046743894	8.817691224	8.763392729	9.185987656	9.23351854	9.287282213	9.157671056
"11715532_a_at"	8.013733472	7.259764013	6.694736852	6.834513248	6.820628554	7.069305957	6.98101602	6.916362529	6.879194766	6.499313355	6.594880642	7.280469934	6.745782717	6.820496914	7.803544747	7.282511312	6.320807063	7.237796228	7.379012911	6.655894158	7.349895904	6.874918806	7.283052472	7.232650662	7.556562106	8.075209185	7.772014164	6.655342916	7.602738684	7.758318787	6.203246889	7.681840306	8.257622786	7.545728494	8.008361599	7.918727388	7.252143466	8.272880395	7.729575982
"11715533_a_at"	7.317467613	7.739542051	6.509054352	6.897814086	6.556693889	7.749811577	7.009979146	7.402128407	6.709313356	7.365677237	7.617857954	6.973857738	6.751245826	7.720036589	6.620008579	7.205377891	7.302635998	7.241983311	7.213130701	6.373321552	7.480478171	7.615449515	7.422900308	6.914783574	7.035921908	6.996611845	7.417691543	7.861383133	7.718112753	7.931611912	6.582637639	6.539746516	6.845618932	7.202869669	7.022160232	7.267818173	7.411727491	7.242019503	6.22535474
"11715534_a_at"	6.257451174	6.021094856	6.02052502	5.654167459	5.230645012	5.187930747	5.67215694	5.64892835	5.20042318	5.584261435	5.799414248	5.132399921	5.661186322	6.335912218	5.587807256	5.943774128	6.081696758	5.467219245	5.964949307	5.522099271	6.473806677	6.399743612	6.341663671	5.856469301	5.995375762	5.960824302	5.82176648	6.151393972	6.61443583	5.754023279	4.826892989	4.846010863	5.93397878	5.404499467	5.830115342	5.952197869	5.82176648	6.010574737	4.944169071
"11715535_a_at"	6.212121669	6.563724403	5.514188425	5.847566247	5.62174434	6.299127155	6.040302192	5.690546487	5.569135351	5.378138496	6.108638281	4.85983638	5.343228303	6.453908657	6.162658307	5.739851139	6.234198628	5.637037257	5.841606355	5.806476925	6.378822647	6.348294321	6.008155231	5.195520528	6.021043416	6.440437013	5.5221043	5.835628255	6.034475297	6.516549255	4.621070329	5.327529306	6.153162413	5.930052089	6.018341499	5.646508109	6.185854302	6.173052177	5.261823141
"11715536_a_at"	10.2949175	9.224803173	7.287769444	7.335830216	7.727365394	7.341816686	9.203282861	9.421233331	8.119294702	9.021160505	8.124933592	9.003099337	9.308371136	8.463899106	8.941191328	8.342534589	8.152512925	9.378171997	8.724613087	7.746127787	8.487210723	8.627525581	8.613468152	7.930265646	9.045580642	7.292796871	8.558525486	8.439706529	8.249918171	8.466123854	8.064561342	6.178484047	8.892843898	8.135532668	8.39637104	8.905585226	8.798594885	8.869861398	8.36817652
"11715537_x_at"	10.60988237	9.562457852	7.919260881	7.464158457	7.958450857	7.627953598	9.276816173	9.853141566	8.650159896	9.28326875	8.511770214	9.156907183	9.694335954	8.973886085	9.320097917	8.7979622	8.311023943	9.481821995	9.127654875	8.627801957	8.53275562	9.092177984	8.723070242	8.366291247	9.39476247	7.316843297	8.819093576	8.251570129	8.439053073	8.605179466	8.280055304	7.630231712	9.08069939	8.45679759	9.119917724	9.161491723	9.156678296	9.172234443	8.664041992
"11715538_s_at"	12.89864959	12.76093217	12.35231741	12.46604392	12.20456589	12.77107104	12.19955126	12.52757457	12.04272874	12.00140582	12.29875436	12.44508769	12.71286345	12.65265447	12.56961392	12.60289749	12.22844549	12.10717774	12.73922533	12.40831115	12.84735171	12.50830427	12.476877	12.55135558	12.43900407	12.81894696	12.46134332	12.41353638	12.4001335	12.81189029	12.38808855	12.71715655	13.02165471	12.52417362	12.66369194	12.86423024	12.38980697	12.62043212	12.69756674
"11715539_x_at"	12.49209376	12.25190254	12.07850008	12.20767069	11.95831074	12.38213537	11.91074168	12.10395383	11.56808631	11.73014931	12.0366256	12.09745872	12.28963086	12.42382535	12.20379169	12.23362587	11.96700481	11.59431674	12.33183699	12.13022748	12.57385371	12.21192476	12.24248758	12.19686294	11.96139397	12.67557362	12.22476801	12.20767069	12.24352217	12.48176589	12.02978307	12.54687059	12.70557431	12.05646196	12.37170989	12.51773502	12.13394968	12.13263675	12.47325549
"11715540_s_at"	12.86017615	12.91253361	12.82820321	12.85227868	12.78003176	12.69404399	12.60326122	12.53284693	12.40174143	11.91567719	12.36761183	12.62016688	12.83461124	12.77384643	12.77965026	12.72207562	12.29702397	12.57385676	12.81294628	12.51356174	12.72791207	12.54138752	12.71453109	12.75503072	12.57729253	12.74789515	12.55305893	12.49333162	12.47638489	12.62978561	12.61527903	12.72894849	12.90709087	12.70670731	12.72626277	12.88561051	12.54263034	12.65987253	12.90096524
"11715541_a_at"	4.275710498	3.696302836	4.047560914	3.877874427	4.372843227	3.717186005	4.22801706	3.726924932	4.430194029	4.508393122	3.9763673	4.530231197	5.212872814	5.215491324	4.835776191	4.679656149	3.811372585	4.13188538	4.966227531	4.120624103	4.695918346	4.045213075	4.207556258	5.074028324	4.253392931	4.81460442	3.980481103	4.51211218	4.651410159	4.318404373	5.302230685	3.915174855	5.645349505	4.521559899	4.344332801	4.911338815	4.463281831	4.49037517	4.331853483
"11715542_s_at"	4.155535101	4.049314025	4.349652956	4.241554114	4.387460699	3.984765683	4.01743451	4.561342268	4.101951332	4.118619378	4.79559017	5.154931262	6.204077475	6.001339669	5.587384451	4.777494327	4.280954548	3.978019145	6.281093891	4.685876121	6.943947561	5.617616057	4.49997486	4.669346185	4.685216577	7.673996737	5.028453045	4.292408201	6.412459039	5.724533925	4.778924743	6.728451904	7.947784399	5.213313223	5.434847748	5.795881136	5.17225058	5.613418787	5.202533144
"11715543_x_at"	12.32575792	11.98580394	12.15426086	11.98743972	12.12284768	12.24504059	11.69575823	11.65320308	11.37276186	10.97218901	11.89833578	11.97418497	12.21612129	12.16259533	12.29241541	12.21723831	11.45085347	11.1349576	12.23065426	11.88418379	12.15839565	11.94959447	12.13725266	12.26474018	11.6926558	12.318858	11.86704773	11.80586203	12.00875889	12.206536	11.9228717	12.3617553	12.4426385	11.97422829	12.07285321	12.43097669	11.87564551	12.04531759	12.43811451
"11715544_a_at"	9.518332315	8.596936606	8.68336422	8.331772007	8.696698307	8.985124406	8.622815649	8.61679327	8.976471745	7.942063505	7.262056991	8.023765237	8.538181056	8.2405841	8.520403658	8.362585543	8.126156981	8.73481904	8.329492565	8.008989527	7.995426026	7.386644458	8.020075037	8.394008982	8.702123652	8.03607615	8.093085048	7.830456077	7.434531261	8.260999233	8.25437472	7.478391416	8.665150285	9.032461894	8.620414317	9.118211126	8.899111817	8.924609114	8.463033145
"11715545_at"	9.223610784	9.122756598	8.69114702	8.432636473	8.770958797	8.988112747	8.742423095	8.540700592	8.463889209	7.457478631	7.09122417	8.1106783	8.599728269	8.455860931	8.727539609	8.778491116	8.343835648	8.552008497	8.290561468	8.621834406	8.164560344	8.058806039	8.599728269	8.633628963	8.850842488	7.959430641	8.658956143	8.5964855	8.057837221	8.592473162	8.432167197	8.018244425	8.683098734	8.749014279	8.821595412	8.747705015	8.981157151	8.496377403	8.631081066
"11715546_s_at"	6.425143663	6.057961287	5.956574937	6.024218082	6.238683892	6.500549626	5.828635884	4.88949362	5.700185548	4.625219545	5.220948486	5.550130881	5.846579288	6.062144405	6.282415328	5.92384232	5.950837234	5.642439424	6.369796337	5.469758344	6.396647176	6.008473672	5.911479528	5.35604888	5.823551974	6.904622261	5.931121549	5.772177649	6.397528558	6.642194192	5.276315318	4.805850734	6.465685956	5.235460622	5.98473881	5.719828379	5.937588493	5.806781695	6.636266978
"11715547_at"	7.221825932	7.503322342	7.002256177	7.371068962	7.110527419	7.169169501	6.862792862	6.881356141	7.192163033	6.308338123	6.673610921	7.371382986	7.226274217	7.371324298	7.600033524	7.383022098	6.61320649	6.989093478	7.230379575	6.891160647	7.744862646	6.83871488	7.438889421	6.714925698	7.137686536	7.420148921	7.24475037	7.416996485	7.065281822	7.319282284	6.087261547	7.133207597	7.421784412	7.340665734	6.978393454	7.19581975	7.078097802	7.320882512	7.338458576
"11715548_a_at"	4.579990275	4.996756621	5.204101457	4.807512487	4.791114872	4.692836296	4.593786586	4.658443044	4.670631372	4.674671282	4.90522019	4.665093773	4.664942087	4.496870577	4.299010533	4.326989908	5.063445115	4.354808623	4.360961326	4.150799021	4.901000532	4.609894359	4.558718236	4.244655287	5.070591293	4.791477956	4.486125458	4.246607732	4.867013843	5.050887285	4.351651567	4.403251769	4.915687847	4.693570719	4.613686694	4.710063633	4.726496816	4.914275509	4.947407689
"11715549_at"	4.982479728	4.27992188	4.501301031	4.373537617	4.333936227	4.808558146	4.34804119	4.302243237	4.190353946	4.194899348	5.187788154	4.055546503	3.980388348	4.485699333	4.245848618	4.294547508	4.195188083	4.166336587	4.547721559	4.127613751	4.73214737	4.438148747	4.421588655	3.93853451	4.210574874	4.177600031	3.795613153	4.546452238	4.336835908	4.400484168	4.304139064	4.108903975	4.049741445	4.361250335	4.194983264	4.448018686	4.35693235	4.268450705	4.255714011
"11715550_at"	7.748474813	8.279175102	7.982894002	7.846070291	8.198915211	8.123661595	7.584960761	8.339435406	9.020778574	8.533785515	8.398499733	8.720316307	8.340087296	8.263749381	8.245298121	8.005902505	8.073496774	8.774532474	8.599276758	8.128050772	8.765334425	8.336612336	8.133336079	8.409290465	8.521091205	8.699728225	8.638701137	8.291138483	8.700048173	8.600606236	8.910748806	8.07865406	8.651576764	9.05984804	8.935743875	8.518849286	8.997659162	9.079579247	8.752493348
"11715551_s_at"	4.10923059	4.629660934	4.532384518	3.981304096	4.677191092	4.4726196	5.334820953	5.987213306	5.730078951	5.888150258	5.713152648	6.417425073	5.907136628	6.346846883	6.121245639	6.416778197	5.490911825	5.74907737	6.423599162	6.143594333	6.340463328	6.439161511	6.068792442	5.305245126	5.642635506	7.360619769	6.649035279	6.024507495	6.048497176	6.297051173	5.244719559	5.957498077	6.936484688	5.807635337	6.181137254	6.252313906	5.701941758	5.972177327	6.145724852
"11715552_a_at"	8.5956498	8.42743679	8.160726941	7.972967238	8.431021657	8.531511948	8.255900783	8.646454237	8.707223423	7.243393547	7.497970731	7.885416703	8.488503878	7.660565494	8.169626043	8.246689708	7.318784373	8.666004721	7.085424513	7.757495249	7.739172352	7.418933849	7.96940889	8.654703319	8.502395347	7.549537989	7.829710138	7.421380147	7.643095333	7.852130333	8.515279951	6.062262677	8.195121157	8.855857283	8.436642541	8.260771398	8.791255249	8.7829429	7.881606665
"11715553_s_at"	8.26991269	7.892259085	7.753537297	7.765562882	7.699136071	8.445488312	8.168510118	8.122107388	7.886779044	6.676103595	8.30509921	8.041126463	8.031111382	7.776925381	7.806726088	7.985821494	7.623052932	7.45249219	6.972886957	7.723718842	7.643637982	7.488033588	7.7855428	8.043743693	7.930221017	7.784735238	7.797478301	7.959206025	7.611818814	8.013976293	7.578215536	7.57898733	8.018998667	8.479415641	8.235911036	8.194911848	8.316187203	8.03663817	8.115672219
"11715554_a_at"	5.140052543	4.671535487	4.14006977	4.564953175	4.861155373	4.088643141	4.326969664	4.681411774	3.911499992	4.018601389	3.898246169	3.753589783	4.748195438	4.288417521	4.415773878	4.512513138	4.279041295	4.095019538	4.000573949	4.117516776	4.008418498	4.159913772	4.785059658	4.268957221	4.134581186	4.21248745	3.858120257	4.773493954	4.508407879	3.705612957	4.064891496	3.93832382	4.215914503	4.529526652	4.268957221	4.746789701	4.296901651	4.597362477	4.417511449
"11715555_a_at"	11.09657789	10.06268789	10.33116115	9.936157795	10.28601438	10.30598782	10.24026031	10.63708858	9.829123481	10.08475045	10.57837605	10.18593061	10.57594992	10.32644936	10.34186042	10.5042604	10.40591872	10.0410221	10.40643001	10.30070843	11.03940747	10.54144499	10.27706006	9.942032042	9.997312783	10.84297074	10.20697936	10.42802142	10.32673033	10.57827959	10.19968007	10.70106408	10.82619177	10.88322108	10.40591872	11.12755796	10.38098814	10.7183714	10.89621539
"11715556_a_at"	5.734421697	6.031483045	5.0939764	6.539838861	5.68934835	5.244297947	5.753605755	6.085117734	5.671326654	5.391863204	6.18968223	6.602510842	6.337520584	7.42760192	7.876200257	6.334938871	5.109501912	6.052736454	6.707275782	6.421550958	8.014634365	6.77178948	6.930292877	4.813037897	5.958562751	7.617818418	6.248157453	6.044218137	6.764080902	7.228878483	5.806836665	7.256630111	6.260457177	5.535325156	6.23359891	6.830627666	5.978122666	6.978405781	8.460914738
"11715557_at"	4.970765418	5.09912768	4.922829705	5.603858781	5.049691033	4.867627803	5.307561168	5.27875952	4.614449534	4.701375624	5.005125119	5.589715055	4.989898562	5.259780211	5.706607748	5.728031047	4.761662403	4.879330929	5.182199283	5.321363956	6.656901722	6.067169449	5.742253801	4.463295704	4.839955694	6.139978586	5.570157588	4.858338188	5.302028077	6.90308063	4.756459018	6.934983233	5.247419001	5.155873186	5.24359468	5.546080697	4.878298455	5.661465822	7.380027185
"11715558_a_at"	9.537223594	9.744436066	9.942471922	10.12284733	9.983967498	10.26374435	9.364104731	8.269864571	9.932677246	8.635727745	8.490534122	9.111310988	9.362493856	9.103722961	9.56675849	9.564907187	9.235940651	9.588003973	9.232501626	8.899814445	8.593960542	8.651105569	9.41814499	9.608319404	9.823417558	8.675477148	8.541581936	8.607559677	8.36516571	9.177201107	9.417002379	8.694648074	9.305808198	9.744645718	9.02307274	9.410010495	9.247124055	9.624651245	9.219592578
"11715559_x_at"	8.282708709	8.827206912	8.167841006	8.216656689	8.380980915	8.274465519	7.299340719	6.706439189	7.126819102	6.874404353	4.978134578	6.823138923	8.020853843	7.207999932	7.756162087	7.593591516	6.319442542	8.001399	7.031970551	6.529105344	7.066243329	6.76578669	7.375276359	8.091351048	7.811340511	7.419234593	7.278845502	6.247109789	6.359070814	7.110948601	7.001950981	7.461712414	7.759919529	7.791399863	6.901116603	7.808961243	7.580252282	8.226225136	7.347332443
"11715560_s_at"	4.395496789	3.925003981	4.245290479	3.738562768	4.411804479	3.737662337	4.414152475	4.194975001	3.699494222	3.743517856	3.867920809	3.920512336	3.688825511	3.595329696	3.280698552	4.004713869	3.826107732	3.826107732	3.734719131	4.14506303	3.618891669	3.832172107	3.864547281	3.58804595	3.714182745	3.753880593	3.721113481	3.899857728	3.802436484	4.063489465	3.826107732	4.447372803	3.520209818	3.942838674	3.547844611	3.847450702	3.702275152	3.826107732	3.57271936
"11715561_s_at"	5.847674037	6.025609953	6.785044202	5.134892078	6.652050887	6.835853609	6.445539952	8.818825607	8.371962413	7.941794226	8.2409073	7.828449223	7.976290205	6.780455497	7.306674823	8.938954008	6.899568561	8.143555688	7.334734477	6.986648904	7.757974025	4.873248655	6.583931322	6.100380722	7.839327311	6.123475288	7.396274677	5.124767729	5.768078826	6.261363933	8.733131143	5.61677335	5.726834837	6.222217854	8.792045892	5.33559988	5.064799875	5.332962137	7.520370257
"11715562_x_at"	4.853599291	5.069718442	5.828368851	4.619584188	5.565847124	5.098940211	5.162224378	8.508617189	7.945793721	6.63880997	7.05974011	7.191712827	7.680444528	6.420405169	7.028263159	8.545240933	6.081929044	7.572212472	6.293848716	7.021310887	7.005878151	4.51653773	6.297163292	4.661689864	7.009274806	5.332531038	6.799731792	4.44920301	4.764751043	5.166298636	8.359205637	4.981545898	5.695339635	5.16165074	8.496424033	4.731991979	4.547345601	4.928876904	6.911219959
"11715563_s_at"	4.402470795	4.908766031	5.173637379	4.430442805	4.901448326	6.079491044	4.592629762	5.878656322	5.929515535	4.775818128	5.660596342	5.599130821	5.413559407	5.165265336	5.015570288	7.700839349	5.217721672	6.183139321	5.060685337	4.789315337	5.395304964	4.458211632	5.410298158	4.763582651	5.694673528	4.632584168	6.01672202	4.863572471	5.114254591	5.385290824	7.526917018	4.27092433	4.630071776	4.917271599	7.075285457	4.735591899	4.147426694	4.416925348	5.509986101
"11715564_s_at"	7.422059174	8.97238967	7.997518996	7.964169051	8.030950387	7.393630654	8.499010979	7.927935199	7.830237153	8.784120886	8.82471858	8.491280894	7.794579655	8.501393491	7.987100256	8.08238601	8.895781918	8.233871049	8.623153169	8.279605537	9.403458837	9.174476015	8.94049088	7.797176532	9.012578834	8.761714134	8.820842826	9.256600962	9.201396812	7.907251466	8.431600801	8.39806808	8.219762472	8.181441045	8.028044301	8.678765612	8.53109191	9.111789694	8.026364227
"11715565_at"	4.830644212	4.336441079	4.349710874	4.338349425	4.143379169	4.086093101	4.604135919	4.895169595	4.672495824	4.363277698	3.86401507	4.674636373	4.476502577	4.479955365	4.431785256	4.364050067	4.237063934	4.405311144	4.4064061	4.859596408	3.960570007	4.071311105	4.139815019	4.556757929	4.28612645	4.05607489	4.18303175	4.455500339	3.934721358	3.766438211	4.549432071	4.085060078	4.709110476	4.680448034	4.399698858	4.120087849	4.283854609	4.17910604	4.487551799
"11715566_at"	7.443216827	7.583671177	6.679718251	6.944311945	7.265384799	7.512248552	6.752900639	6.929771179	7.057662044	6.137181889	5.995234134	6.426103559	7.314440132	6.744675534	6.69255534	6.635479816	5.9775262	6.974338508	6.442211775	6.778448552	6.588362625	6.336375573	6.638466959	7.18121282	7.364865038	6.102776316	6.913484206	7.03543388	6.022688766	6.625814389	6.377079567	5.273912278	6.958589563	7.52292755	7.129609567	6.87555358	7.30515199	7.141400029	6.671852142
"11715567_at"	7.371421903	6.616633293	6.55218163	6.230217472	6.482507267	7.278501253	6.818948955	6.998549753	6.69293584	5.557080393	6.59283917	6.093279359	6.60767374	6.699417548	6.509836243	6.746696704	6.703847901	6.547878296	7.088795481	6.187510991	7.239326822	6.706289737	6.819282475	6.195945149	6.701623033	6.518380468	6.361769173	6.53737557	7.017483858	7.073727132	5.885464842	6.286995491	6.765727888	6.992122107	6.58486102	7.046801021	7.154026132	6.466227371	6.736456586
"11715568_a_at"	8.358314491	8.642536668	8.093741714	8.080805156	7.529906454	8.348236656	7.760998226	6.885193423	6.272159389	7.10965517	7.046825949	7.534072215	8.264554709	8.680694162	8.311047267	9.404673934	6.938844819	7.12284943	8.334432893	7.144141738	8.035162801	8.24322797	8.474067658	8.592107987	7.614360439	9.861156706	7.579430856	7.937787197	7.189205247	8.673090382	7.759904288	8.481136897	8.703866223	8.600582512	8.615752213	8.378501958	8.063275548	7.858661621	8.714231198
"11715569_at"	8.488362068	8.848981983	8.14584764	8.345601558	7.856210857	8.624353656	7.937925602	7.254460191	7.188074715	6.596448988	7.446591514	7.772929009	8.397284519	8.684600174	8.54081103	9.375187825	7.600333272	8.245936525	8.300395166	7.605185872	8.462996287	8.622537169	8.470186567	8.845184456	8.368963317	9.973861042	8.432208858	8.049507069	7.837662998	8.781490207	8.135000094	8.785954382	9.158682371	9.182930868	9.181251525	8.689136746	8.795788465	8.778743813	8.851262236
"11715570_x_at"	8.402025366	8.58058338	8.048174518	8.136108617	7.701138138	8.340967351	8.077705259	6.771536417	6.638345905	6.822686888	7.322761118	7.929973782	8.000089543	8.798611125	8.514194091	9.389560523	7.176442288	7.766108561	8.3436604	7.425575075	8.194575374	8.388081647	8.471794709	8.521400639	8.043472141	9.874901868	8.251677549	7.973674789	7.466281216	8.598451548	8.200437834	8.722580237	8.814338784	8.898654646	8.87717018	8.620387692	8.62367037	8.548946177	8.744697431
"11715571_a_at"	4.17376561	4.396938403	4.032854568	3.927896303	4.081224067	4.255313777	4.123309322	3.904636561	4.258872859	4.511107768	4.724571147	4.28058973	3.571755002	3.903870083	4.21916995	4.343971426	4.308160398	4.277976742	4.21916995	4.596488257	4.531732413	3.960065563	4.084133236	4.003878832	4.380188549	4.091203582	4.21916995	4.963927995	4.583791476	4.117508924	4.286936916	3.982409099	4.278988839	4.094611339	4.603572656	4.5970544	4.16354182	4.254943077	4.647276617
"11715572_a_at"	4.222300331	4.163152774	3.98905319	4.241440015	4.342081921	4.412178281	4.988472243	4.133104636	3.895025311	4.269673631	4.381976933	4.258920574	4.764063345	3.9649494	4.292386595	4.245665369	4.251733239	4.133872587	4.463037331	3.961933841	3.878273309	4.111917726	4.101317448	4.033823317	4.148236773	3.702742092	4.027142918	4.719912705	4.030571515	3.574164763	5.138516229	4.439271976	4.125190725	4.415637309	3.966195311	4.287440824	4.107201135	4.691723845	5.136791731
"11715573_s_at"	11.10875691	9.841046412	9.844406037	9.513960678	9.893018231	9.290120156	9.868612627	10.4496674	9.725728158	9.010228168	9.512599038	9.778149477	9.923745946	9.462412294	9.611936659	9.893908978	10.22600644	9.767371234	9.633603966	9.819551908	9.302739763	9.318940127	9.550015486	10.21458395	9.49799422	9.409042018	9.35727397	9.703477742	9.60746497	8.902920083	9.520198087	9.024019347	9.6755833	9.687049253	9.790978439	10.50597641	9.891825456	9.113448869	9.261734376
"11715574_a_at"	9.659862936	9.11055311	8.484357051	8.346293589	9.124516248	8.865633701	8.627599849	8.690023893	8.488337748	7.247806896	8.176846767	8.44131929	8.939495117	8.553330553	8.658681848	8.253218517	7.656167888	8.886295035	8.229422051	8.48927475	7.872688433	7.711680955	8.35579999	9.136557667	8.732905617	7.644344199	7.891706987	8.509731357	7.994354756	8.138577963	8.431835073	7.241976376	8.977340522	9.349709056	8.846625833	9.841504198	8.710647473	9.096720275	8.244438131
"11715575_x_at"	6.593424459	6.080180182	5.231166537	5.379062061	5.135500239	5.323456054	5.66875798	5.494011012	5.987899347	5.530568324	5.949588322	6.141667694	5.72309531	5.627029295	5.495245363	5.597416436	5.579157636	5.754492892	5.608591244	5.301799168	6.474041825	5.883310648	5.850304843	5.102720804	5.701177201	6.385284855	5.665416788	6.079041374	5.838308996	5.861396744	4.788736332	5.559014641	6.563150903	6.156563678	5.948798369	6.407672507	5.953855239	6.163162961	6.102487603
"11715576_at"	4.291689376	3.907148093	4.708544477	4.2756451	4.280247051	4.59857973	4.947548763	4.576269142	4.989966819	4.581914762	4.845167765	4.845356785	4.992559686	4.568195249	4.570101766	4.69258442	4.290287596	4.730793787	5.11711022	4.854839368	5.336645374	5.030005808	4.61638106	4.858781777	4.440756657	5.43271167	5.015482962	5.089350838	5.101140437	4.908558388	5.438773767	5.417176107	5.063648047	5.054962007	4.428407804	4.812133485	4.885599403	4.991008779	5.385689781
"11715577_x_at"	6.287814648	6.334585815	6.295215756	6.187882501	6.239823182	6.305338208	6.405541174	6.192937959	6.619665781	5.924895702	6.302614771	6.549113404	6.451154901	6.699926915	6.762189519	6.480031256	6.31423887	6.516269513	6.812805895	6.619665781	7.650315751	7.173804753	6.818241734	6.605031551	6.373037522	7.345081132	6.740045575	7.385378821	7.276799861	6.853678823	6.726845639	7.312562925	6.913917888	6.80245669	6.389847642	6.999969272	6.734949446	6.854277875	7.326941074
"11715578_s_at"	10.43643493	10.39911177	10.18294074	10.25261396	10.41098963	10.51984334	10.58754767	10.39961491	10.51484278	10.50868258	10.69694473	10.8115844	10.66947677	10.79104726	10.79746823	10.7722562	10.34453757	10.48038249	10.74576448	10.71678674	11.11950701	10.72341609	10.96001298	10.80402411	10.59447267	11.1754588	10.98579055	10.73773192	10.77636962	11.02433907	10.84279856	11.14441663	11.14947551	10.9306109	10.86430424	11.29436859	11.01946747	11.05925258	11.19558411
"11715579_a_at"	10.41351239	10.35469857	10.13480278	9.958290723	10.22751819	10.44028018	10.59114135	10.25133073	10.38204121	10.01474119	10.43049072	9.671125151	10.1531021	10.19828047	9.994244868	9.854972243	9.235940651	10.58115204	9.450691601	10.06473566	9.766910933	9.983507875	10.14150671	9.584515006	10.29812918	8.881565665	8.625809034	9.341088382	9.813585877	8.851696208	10.32940411	8.279409884	9.700621002	10.3439539	10.21769403	9.343538758	10.37962226	10.56882964	9.816835226
"11715580_a_at"	8.153347103	7.939118951	7.394508064	7.458050301	7.482920516	8.17763393	6.976148226	7.819520862	6.937579931	6.417287155	6.54845026	7.442217387	7.881895039	7.469587468	7.667762624	7.634667874	6.702149319	7.403536861	7.591416129	6.654934222	8.373799308	7.590105657	7.625379077	7.263513707	7.610539729	8.382622077	7.633523422	7.143830415	7.710302609	8.275756731	6.941977726	7.847316908	8.355977206	8.423483534	7.893871112	8.093986994	8.150974483	8.297308724	8.105656481
"11715581_a_at"	7.452031525	7.695875021	7.00508573	7.304364148	7.583356011	5.857052569	7.903659658	7.620099799	7.070910243	7.164460515	7.582485427	7.303400972	7.254488402	7.315018673	7.595302808	7.406132557	7.246795711	7.129085441	7.328333259	7.074978104	7.764345153	6.992719774	7.304364148	7.034634028	7.515080116	7.579503649	7.201003691	7.186434072	7.079670093	7.043986732	6.206624655	6.907486957	7.430462204	7.436361842	6.832226355	7.484060132	8.170232292	7.470131996	7.666230972
"11715582_s_at"	7.834131189	7.615746352	7.091672121	7.259657288	7.698202313	6.865001791	7.577951463	7.614893758	6.973378491	6.401349841	7.17335564	7.014790243	7.010465079	7.393664734	7.537549059	7.28036849	7.521596155	7.431008808	7.816157228	7.089051245	7.54798636	7.485647958	7.225375524	6.555645149	7.610456212	7.514551432	7.248947292	7.15065638	7.010102742	7.533563908	7.018611109	6.636985641	7.392863736	7.396646153	7.238967843	7.548587814	7.811885423	7.769518359	7.638654156
"11715583_s_at"	10.40999894	11.26318659	11.44073434	11.716829	11.95755893	11.55528535	11.59492588	10.88520512	11.21446519	10.7315881	9.95936995	12.51677834	11.84542006	11.0389786	12.5816589	11.57716309	10.51929341	11.27083864	12.12869948	12.07682884	12.09849506	11.07905598	11.318631	11.56512557	11.99541523	12.10110071	11.89220876	10.9617741	11.68419627	12.44299317	12.30261238	12.30370997	12.06242786	10.59390215	11.46224469	10.93768591	10.14051984	10.61621318	12.72133447
"11715584_a_at"	6.537069986	7.666816712	7.104180766	8.091613808	7.573553078	7.654023393	6.456334503	5.920218575	5.453359075	6.440372757	5.505625102	7.33105208	7.673434672	9.123470717	8.543746096	8.643994882	5.683720332	5.988659546	7.875028311	7.196624206	9.128798002	7.248826009	9.076903523	6.594046864	7.532768027	9.262556927	8.177901242	7.435213333	7.225151585	8.478524884	8.345784699	8.420697719	8.331588279	6.839347004	7.866470754	7.82245818	7.132815108	8.169580454	8.338622872
"11715585_a_at"	6.819611381	6.745548249	6.01859081	7.586844113	7.119961729	6.725234508	5.311137829	6.529162742	5.949242758	4.632802981	6.758418569	7.949728195	7.862423939	7.911499509	8.202147853	8.393113659	4.32006165	5.885840683	7.959408893	7.526560388	8.669699705	7.800402164	8.792699233	7.259731643	6.947823026	9.427042302	8.605143689	6.816513876	7.738503133	8.73069854	6.562766744	9.111118131	9.40984518	7.682927866	8.40059769	8.766397561	7.678247808	8.178019309	8.526538253
"11715586_at"	6.557786026	5.677950178	5.617931657	5.298547585	5.594656256	5.14520032	4.802944357	4.665299091	4.909330844	4.709678172	4.020912139	4.499195345	5.202328487	4.553247799	5.606881799	5.232525231	4.194641026	4.976316682	4.428014381	5.066286318	5.395304964	4.683982592	4.854854751	5.084687433	5.157574196	5.51070662	5.737030445	4.259254226	4.646324881	5.191613564	5.18854609	5.113694999	5.828171165	5.328141457	5.515074715	5.589543628	5.302826004	5.080999384	5.793433169
"11715587_at"	8.472416175	7.760036886	7.305946327	7.384955648	7.438081869	7.761133078	7.19929121	6.259125967	6.560065659	5.696284644	6.722201015	7.19075496	7.795438558	7.720108455	7.943194707	7.919781318	6.758630507	7.294159606	7.570285461	7.601767588	8.196320121	6.840506947	7.64334003	7.243724307	7.392925295	8.372595378	7.509295066	7.212980588	7.504718395	7.894406825	6.37010563	8.104306457	8.494797206	7.725089834	7.863343663	8.340975132	7.459448028	7.640680347	8.652520314
"11715588_x_at"	6.356701684	6.469474561	6.878777755	6.968818067	6.713522914	7.483583741	6.451105335	6.0665622	5.221946651	6.721897762	7.178210188	7.535480128	6.878090893	9.739967185	8.13125743	9.642847598	6.816214157	6.332694138	8.69557841	7.229387857	9.113733866	7.568589612	8.54965015	6.032332043	6.32933508	8.623692066	7.373907154	6.767532945	7.605235229	7.9252935	6.998443059	8.467865472	9.214889498	6.843765459	8.076888806	7.953358642	6.233034965	8.016337689	8.211355737
"11715589_at"	5.32768737	4.861295437	4.967384648	4.270512435	5.366628167	3.805214649	4.581930088	5.283266875	4.679429432	4.345825392	4.769195165	3.972073238	4.557894236	4.821673886	4.742314569	5.328727951	4.117505982	4.396590496	4.818942582	4.849448177	4.743662959	4.827786609	4.705424689	3.644860564	4.189035038	5.034063463	5.249191571	5.181985425	4.743662959	4.884647161	4.273560439	4.856883057	4.743662959	4.494115121	4.716507202	5.056679862	4.87735915	5.029392993	5.398897738
"11715590_at"	7.616226743	6.897042736	6.964327337	6.62556818	6.631714103	7.173574003	7.769980847	7.011012626	6.295552548	5.770969734	6.658837434	7.507634841	7.84502273	7.400045045	7.958360475	7.808666937	7.137031646	7.197742806	7.15792182	6.444295149	7.647048308	7.304410957	7.961420202	7.146088596	7.365812545	8.121900177	7.660819774	6.994385438	7.519473316	7.800382021	5.641715412	7.770971845	8.305690544	7.781976489	7.486126947	8.095966652	8.201259866	8.04973153	8.234574095
"11715591_s_at"	7.158566657	6.359244066	6.413938883	6.29438658	6.11642253	6.085677441	6.578011991	6.603876326	6.656130421	6.16545145	6.961749134	6.787660896	6.509168962	6.999034164	7.035630145	7.000857605	6.269990785	6.374611691	7.127545945	6.319393931	7.312845767	6.99907344	7.356760226	6.962799002	6.569963927	7.566283149	7.238186895	6.545057473	7.312938328	7.402449087	6.067565739	7.389375103	7.742159348	7.316438242	7.284488096	7.452183934	7.534393677	7.282961834	7.653939667
"11715592_x_at"	7.96856393	7.220336078	7.075649006	7.144632833	6.885246187	6.961856973	7.951439099	7.401004148	7.019997462	7.539110049	7.533243305	8.402704137	7.954263849	7.952546289	8.065868983	8.049842375	7.499776502	7.826466877	8.075577857	7.142216644	8.259780532	7.932150138	8.154084762	7.627418053	7.876194242	8.635069649	8.311040816	7.603069831	8.211654928	8.410558576	6.845202248	8.660860884	8.475382504	8.122432458	8.247562474	8.59139159	8.408624644	8.526500261	8.619088632
"11715593_s_at"	9.434915233	8.525502983	7.712218688	8.008640775	8.112125152	8.066330993	8.499035306	8.757759257	8.577184637	8.34197644	9.086485401	9.412477258	8.866520935	8.823687484	9.163275529	9.107449255	8.278731085	8.341435697	9.20292624	9.074326667	9.648327071	9.235735117	9.124690134	9.341165857	8.797584358	9.937070255	9.553769914	9.305412512	9.465106136	9.470996774	8.392260896	10.68635612	10.29887278	9.845630079	10.04337799	9.931292653	9.880387754	9.64287461	10.3792111
"11715594_a_at"	4.950510287	5.178089616	4.315370921	5.092509132	4.701322871	4.680257064	4.507210913	5.119861433	4.928086585	4.686013905	4.908177046	5.46986132	4.85763318	5.450308396	5.18265956	5.151961252	5.325603429	4.775873929	4.671176943	5.195407077	4.963350788	5.020507164	5.116349472	5.417952104	5.032971401	4.85488937	4.796653569	4.685406368	5.771813521	4.765671151	4.265501012	5.408427121	5.976362985	5.084221806	4.775146042	5.357620015	4.837511088	4.976417471	5.415297756
"11715595_a_at"	9.29512031	9.120732163	9.215223954	9.331270917	9.225456486	9.712169837	8.572313534	8.964539907	9.150406806	8.363327594	8.218341277	8.504261205	8.426451666	8.359148805	8.401398982	8.504605183	8.839377659	8.829206642	8.405894918	7.911042129	8.583200797	8.640210561	8.312704084	8.726215097	8.87538187	8.279529209	8.087518927	7.909747172	8.593981043	8.453623145	8.052113443	7.169397235	9.034244765	9.027062336	8.859402668	8.806039321	8.743497861	8.569249168	8.143926473
"11715596_at"	10.4827482	10.11938953	10.07546655	9.987509368	10.11284921	10.36027542	9.945561173	9.996795131	10.03265976	9.537799548	9.262807612	9.380005314	9.889115058	9.623173138	9.795691499	9.916131532	9.558648382	10.19244436	9.715764002	9.467451868	9.184779324	8.93810116	9.632223185	9.83488761	9.878327445	9.243240768	9.065168352	9.182897412	9.147318092	9.325034449	9.574534727	9.024170371	10.01059188	10.00498673	9.787115199	9.994161712	9.872737321	9.887869322	9.533186081
"11715597_x_at"	10.18486066	9.873249823	9.992234378	9.800339569	9.845603287	10.10985351	9.485730419	9.566580158	9.579250794	9.039080904	8.462674412	8.983824384	9.258122735	9.433808666	9.297956169	9.466349787	9.139211361	9.657654347	9.23735045	8.892106362	9.031939401	8.870002511	9.223953563	9.75693457	9.531621688	9.124883265	8.698037981	8.979232914	9.128791679	9.00223753	8.961190631	7.817454411	9.749087602	9.634192522	9.520464021	9.629004504	9.513435528	9.540874859	9.050890826
"11715598_at"	8.716297724	8.288818499	8.281339956	8.086823742	8.238467101	8.549171288	8.204099166	8.516054699	8.619047556	7.948910658	8.049658138	8.673723032	8.622271083	7.809956378	8.387619569	8.178831897	7.73044905	8.660620047	7.744204056	7.52750416	7.834876834	7.654855709	8.249587703	8.613223273	8.241285353	8.084780476	8.3147693	8.020068715	8.194749219	8.245750799	8.504379036	7.585008906	8.574773994	8.717862398	8.438184052	8.465460554	8.768199796	8.338572025	8.152974776
"11715599_a_at"	9.296597738	8.976032545	8.826124295	8.811826635	8.669293366	9.246643749	8.872075494	8.897546385	8.763488155	9.078751955	8.512982797	9.165972326	8.949003898	9.321597429	9.069476969	8.988045885	8.849939259	8.926152227	9.060279308	8.703711983	9.581048143	9.190434666	9.076162168	8.73883231	8.820494112	9.316411551	9.117072706	8.733311143	9.009039009	9.534362144	8.807220268	8.863499978	9.263328595	8.945137827	8.826009312	9.025637173	8.931020125	8.936976064	9.151471024
"11715600_a_at"	8.100617406	7.574625112	7.569282669	7.677490431	7.558453297	8.439819862	7.654000115	7.658015061	7.430528416	7.581804803	7.542871181	7.452840199	7.247952827	7.444072322	7.479676697	7.826450208	7.654000115	7.384461095	7.687078364	7.354052996	7.602058229	7.844513438	7.706788169	7.066242819	7.699369355	7.688696708	7.903972788	7.706863024	7.671554639	8.306269272	6.488802805	7.460456404	7.473055884	7.876710046	7.35213398	7.523767438	7.896207253	7.771296402	8.031992793
"11715601_a_at"	4.060442876	4.154898702	4.436074622	4.178736289	4.136291494	4.101408354	4.730832252	4.836479486	3.860296288	4.117383936	4.473079678	3.669013073	4.283957888	4.517897642	3.871160651	4.117383936	4.032749691	4.267600731	3.704352267	4.414967125	4.007439135	4.138201017	3.990399051	4.090836097	3.635976277	4.127810802	3.88646897	4.60730511	4.488918592	4.002830393	5.051919128	4.140755116	3.970151623	3.96684475	3.407199652	3.827462394	4.03385408	3.744599935	4.118206922
"11715602_s_at"	9.705577569	9.21759982	8.991220673	10.06254932	9.634596541	9.103565883	8.875627706	9.259608121	9.197497514	8.49595228	9.032624722	10.37219303	9.938668537	10.3058485	10.58646556	10.04088802	7.751174221	8.637170718	10.03414901	9.624554959	10.85969845	10.07798005	10.11248057	9.497986887	9.163418784	11.41163497	10.09736911	9.256288372	10.56393163	10.43988505	9.954088145	10.55252756	10.93994785	8.949184752	9.39751194	9.792437794	8.483302005	9.898867099	10.08902855
"11715603_s_at"	9.521913011	9.155851471	8.953541504	9.459648826	9.327660292	8.834770336	9.070002827	9.282235369	9.335112079	8.150581543	9.851969754	10.40758718	10.12067338	9.902433452	10.3197795	9.850495359	8.292043495	9.186010829	9.960146876	9.299777812	11.14275751	10.00878892	9.850038758	9.789780796	9.180445082	11.55017797	9.691479712	9.134826057	10.91705271	10.23681493	9.30626348	10.33079078	12.15233702	10.41129998	10.45284679	10.82143653	9.890765099	10.55803839	10.16005806
"11715604_x_at"	9.659975972	9.288817753	8.928229391	9.596686246	9.559665519	8.674039452	9.182396563	9.402198669	9.231375733	8.199546857	9.918940604	10.3089073	10.26863088	10.06625527	10.3829557	9.974249291	8.397249526	9.179976555	10.00154104	9.669116967	11.19712285	9.86420889	9.924008595	9.669947365	9.359605505	11.43536551	9.683718487	9.231421572	11.03237494	10.36870729	9.210060536	10.40021587	11.92316976	10.33472479	10.31429822	10.94990868	9.903882883	10.65694305	10.31495741
"11715605_s_at"	9.992820023	9.244846542	9.10091728	9.192835112	9.137908362	9.605701255	9.195278591	9.296162202	9.085154618	8.702210034	8.860489288	8.88148347	9.113744284	8.778423647	8.929675258	9.096245866	8.701561972	9.186765094	9.067626649	8.949218344	9.322490774	9.159530776	9.02187428	9.243632574	9.132412387	9.033542898	8.824871364	9.13781715	8.840125013	9.345600375	9.081997505	8.923742903	9.546911838	9.456611965	9.315841018	9.518863669	9.602788719	9.361125364	9.216223451
"11715606_a_at"	3.678708326	3.75187825	4.047172348	4.204444007	4.175563799	3.921830529	4.4379743	4.421529737	4.345356666	3.892395835	4.05101694	4.40990204	4.09657559	4.420847535	4.297660469	4.331406228	4.569212769	4.463136856	4.398509022	4.062245245	3.979655133	3.803870491	3.951527911	3.992533998	4.268341228	3.640311837	3.94219807	3.921846046	4.118675281	4.092950785	4.676023506	4.304575508	4.093297863	3.921064548	3.973978593	3.895732126	3.849455696	4.03119126	4.68785544
"11715607_at"	12.47398533	10.84266141	10.69270096	10.82675181	10.72382734	10.54464305	10.98845188	11.21433335	11.32605275	10.7493028	10.85067038	11.2870165	11.34681513	10.7320542	11.06009499	10.67962623	10.53492343	11.15232428	11.08099469	10.7496466	11.45696326	10.81196156	10.66461438	11.45086293	10.9273256	11.23999151	10.77709331	10.79016544	11.2262834	10.71441649	11.02814484	10.36549341	11.65961733	11.80864784	11.21596824	11.76160155	11.50150769	11.51495672	11.02814484
"11715608_x_at"	12.13198276	10.54254536	10.31154614	10.4896183	10.37398376	10.36029764	10.68023455	10.94232968	10.96898714	10.63825451	10.73682047	11.20143491	11.07883479	10.60004512	10.64300828	10.52423487	10.33383403	10.77985007	10.9539969	10.27312261	11.27757749	10.80712657	10.51515942	11.15947276	10.88090871	11.23950023	10.78247442	10.79261079	11.20155048	10.99110071	10.6959453	10.98752598	11.51763003	11.62925234	11.12964513	11.61312801	11.4131849	11.33457415	10.90048788
"11715609_a_at"	5.238219942	5.984037893	5.809742009	5.224848261	5.769139273	5.760651931	5.03333455	4.742117846	5.829432013	5.561087995	4.722959581	5.740232769	5.311130933	5.276443879	5.721112408	5.091822944	4.699797163	5.477627615	5.004229073	5.17798083	5.443683799	4.734353468	5.635987672	5.439950006	5.837964305	5.943663359	4.910063322	5.097310394	4.927800723	5.428652502	5.498112128	4.945732813	5.787670211	6.054235797	5.617583782	5.313171668	5.520942409	5.652374132	5.152573117
"11715610_a_at"	8.416238736	8.675720452	8.227076261	8.462407007	8.416807059	8.564028505	7.92974778	8.160648589	8.007425821	6.659747696	7.897736915	7.327165656	8.02898225	8.363480783	8.265274945	8.231050775	7.656167888	7.811177835	7.972120063	7.563015214	8.070146656	7.834807973	8.315141247	8.294678006	8.010413328	8.137276204	7.551047813	7.819333107	7.929134777	8.501969348	7.274215037	7.751050534	8.484581995	8.91833338	8.275888219	8.410938391	8.433475849	8.72422749	7.872160697
"11715611_a_at"	7.09314974	7.052754326	7.081174258	6.837997809	6.626089214	7.305849165	6.858393795	7.572646891	6.655494644	5.735896854	7.339233654	6.656743767	7.151522868	6.976580442	6.735589449	7.148309708	6.43418196	6.726489556	6.4182159	6.18713175	7.311166928	6.5133519	6.733033295	6.017455633	7.057981784	6.741485364	6.068287661	6.460068101	7.349465115	6.732104067	5.59228138	5.844959392	7.278749042	7.73202249	6.687283654	6.738848936	6.775299975	7.092896057	6.592546013
"11715612_s_at"	8.632582264	8.23828722	8.155260981	8.299676147	8.298276092	8.502516176	8.517317727	8.429321637	8.506945739	8.227211311	8.412203758	7.660286589	8.383525795	8.265351293	8.025666165	8.472589833	7.990716744	8.212032649	7.926123521	7.644434407	8.130977783	8.177269136	7.976133096	7.750765778	8.598311898	8.130270896	8.170576595	8.213918624	7.937076794	8.385031137	7.808877755	8.04057575	8.264340753	8.381831612	8.372737821	8.710988631	8.559468019	8.236589944	8.380837177
"11715613_a_at"	4.172557758	4.04474475	3.824014504	4.122314146	3.999906023	3.842631328	4.506086689	3.96489003	3.886460223	4.072613196	4.285094259	4.075524051	4.423995614	3.745404914	4.284196172	4.295436242	3.7641038	4.091412467	4.415229567	3.89844619	4.224364974	4.117020076	4.16581268	3.816425538	3.848724914	3.765581799	4.246892427	4.428032548	3.502857992	3.846605527	4.266194987	4.312009905	3.888026405	4.110815869	3.852036235	3.948737464	3.961231684	3.992731184	3.999906023
"11715614_at"	4.225561507	4.165717171	3.621748458	4.032111396	3.872875121	4.010220215	3.606103246	4.299647175	3.830904186	4.104802417	4.437051975	3.901782055	3.996732153	4.155789472	4.160740417	3.996732153	3.729948719	4.288640425	3.582740724	3.895318015	3.733892445	4.09434772	3.681347337	3.905711282	3.94611784	4.038428266	3.918563066	3.787514515	4.134713373	3.86457328	4.345512726	3.979425157	4.413268131	3.720223098	4.449102043	4.045985828	4.01445255	4.282132672	3.84512429
"11715615_at"	4.959253931	5.202238287	4.213676064	3.844708684	4.212904318	4.013439807	4.172239645	3.70836891	4.531853658	3.901730663	3.777056239	4.351732934	3.832819383	3.847070138	4.221643096	3.921516469	3.921811016	3.864960076	4.11966589	4.076484557	4.620677021	4.110980569	4.323796822	4.637291821	4.936912648	4.890998918	4.941695231	4.293551598	4.06143496	4.492444786	4.61402121	4.536792035	4.942589971	4.233479943	4.387023967	4.823194987	4.216170848	5.12643263	4.331853483
"11715616_a_at"	10.76780659	10.7633983	10.67926914	10.59756282	10.70272918	10.91437312	10.55343426	10.39327015	10.73231818	10.29056505	10.04553472	9.878071062	10.44550524	10.19183414	10.35188509	10.60289133	10.32035988	10.80815225	10.19346894	10.22575383	9.679339597	9.72514331	10.23540085	10.14580819	10.69132869	9.527902135	10.046436	9.824905495	9.659720692	9.942257634	10.2640972	8.517225755	9.79458996	10.35834747	10.1691456	10.35019602	10.13349189	10.07178147	10.29912192
"11715617_a_at"	9.023713546	9.835357458	10.02572228	10.03110146	9.842306089	10.29307952	9.743209386	9.769028182	9.450872491	9.091390354	8.492073463	8.927179382	9.305505842	9.643513903	9.268904995	9.327385675	9.378744422	9.681168651	9.396107331	9.354077157	8.478630304	8.609460233	9.376020962	9.137209384	9.486585348	8.583101754	8.703181481	8.707501262	8.703960542	9.153163365	9.531946057	7.068598511	8.81749254	9.416305907	9.209501793	8.640076192	9.214945936	9.54115927	8.545323311
"11715618_a_at"	7.347244106	7.013516622	7.212238432	7.140188126	7.106584734	4.869110802	7.556956697	7.662821484	7.191032902	7.94738632	8.421319535	7.618006214	7.586361236	7.974711714	7.434165043	7.284151107	7.913650225	7.322866372	7.975768734	7.467341951	8.157226374	7.972980461	7.892557059	6.638332294	7.26730305	8.094318873	8.169976614	8.096322117	8.390532852	6.063783318	7.156712596	7.603499998	7.475885673	7.933266677	7.385404528	7.972045594	8.073702509	7.772104293	7.840314783
"11715619_x_at"	7.866786419	7.519781537	7.754021162	7.520876574	7.538584319	5.739279869	8.067378811	8.198280407	8.320981069	8.598004772	8.298248067	8.333639952	7.871499342	8.435767316	7.774313129	7.741316937	7.800864101	8.420829868	8.288560969	7.887632969	8.376203418	8.075805253	8.169984667	7.499960465	8.017993292	8.355745376	8.3731824	8.633455496	8.5261763	6.129899415	7.5981158	7.872719371	8.102185839	8.469383235	7.998843991	8.271263936	8.642378221	8.804555371	7.566777601
"11715620_a_at"	6.532040939	5.711492552	5.599983487	6.901466021	5.94717763	5.861314521	5.296898986	6.064689908	5.477549547	5.757308387	5.708343681	6.941719741	6.653677296	7.748490215	7.964878981	8.092678041	5.406012829	5.650595675	6.725471517	6.430896891	8.155057326	7.325371827	7.948981134	5.607900553	5.838870709	7.954725813	6.743329166	6.250180085	6.725471517	7.609467858	5.617957997	9.199655123	7.813129361	9.030949473	7.381285787	7.639802604	6.090405597	7.058331924	8.545594015
"11715621_at"	9.17535848	8.612582222	8.633171037	8.630077252	8.559263988	8.719998586	8.305819135	8.014591362	7.838273003	6.227505918	7.145153704	8.01010068	8.299953582	8.302580973	8.058003212	8.122957122	7.965128123	8.299953582	8.25755547	7.679144609	8.547083749	7.866846179	8.259082951	8.435941461	8.601194111	8.289849229	8.024838216	7.721844175	8.032368043	8.570385192	8.170554822	7.365604175	8.757462077	8.427185309	8.519708162	8.383782699	8.849943464	8.282478679	8.299510416
"11715622_a_at"	6.336888564	6.97465369	6.162566845	6.217612224	6.225636223	6.20660933	4.966953362	6.016539714	4.607883784	4.946819396	4.519628306	4.980595996	5.450139575	5.289495566	5.654777868	5.059550366	4.803396222	6.081343415	5.115518789	5.06146815	5.339035189	4.728738225	5.624528855	5.29196556	5.774571186	5.42397806	4.653683088	5.67033024	4.475845234	4.950787545	4.71532791	4.192205279	5.427726287	5.888015899	5.007179872	5.515485806	5.500661188	5.778115975	4.736414599
"11715623_s_at"	7.453083215	7.250483274	7.214623088	6.847957031	6.981383334	7.22824053	6.703458069	7.317312637	7.386781571	7.241653332	7.417966286	7.286053888	6.482905146	7.285862556	6.951654823	7.179499441	7.324040089	7.56106083	7.150478424	7.220214286	7.662995404	7.627475393	7.308488357	6.937368256	7.750711022	7.719093105	8.004400678	7.298664457	7.779073588	7.784010258	6.374912947	7.607308875	8.006884386	7.177430326	7.705556784	7.850575118	7.639548981	7.386781571	7.814458251
"11715624_at"	7.48008805	8.159673493	8.324148258	8.446318837	8.492650558	8.460302252	7.864057483	6.981206981	8.09087693	7.143460022	6.656761161	8.56812836	8.338438157	8.236050584	8.807122059	8.998687898	6.681688062	7.884264654	8.499446694	7.830811668	8.652253824	7.567539309	8.90256294	8.269578402	8.310650086	9.217008568	8.662681602	7.083491534	8.094781228	8.60057805	8.377044928	8.482498123	9.006696319	8.086031965	8.576624433	8.44126555	7.960685132	8.415786537	8.745946789
"11715625_a_at"	6.214853356	6.869081051	7.196825463	7.329977698	7.446027654	6.616256677	6.651767174	5.951338446	6.166576193	5.601735713	5.334687564	6.15296933	7.218467349	7.131799482	7.415981689	7.386287031	5.526420281	6.187977275	6.594393369	6.403614528	6.9092645	5.852387632	7.356743087	7.059805532	6.777448376	7.468265485	6.730733302	5.290565495	6.1274979	6.043831678	6.715699661	6.079023503	7.289963859	6.019995492	6.727282089	6.627844102	6.674470902	7.101869391	6.398690811
"11715626_a_at"	12.79335319	12.43732649	12.69428763	12.74509565	12.62120934	12.82588985	12.52775358	12.42087779	12.35804234	11.99521728	12.36372557	12.51362518	12.68908839	12.71567386	12.69117704	12.59658509	12.32982609	12.27562944	12.72805791	12.58651916	12.92905989	12.58975644	12.72686237	12.52458224	12.47586716	12.83030624	12.48733235	12.44995625	12.62602131	12.85772676	12.36349504	12.92461811	12.86536165	12.39996151	12.53851946	12.81806182	12.32115556	12.56018144	13.07136358
"11715627_x_at"	11.67532243	12.42716149	12.47240823	12.26811883	12.35546201	12.45143441	12.37830671	12.15376458	11.88973054	11.37101653	11.29669625	11.80489801	12.29460489	11.77910747	11.95462148	12.06729249	12.15424114	12.24144184	11.73057178	12.34257333	10.96400785	11.39325132	11.61194833	11.7008889	12.28066444	10.1097196	10.83211237	11.39115066	11.20041922	10.8530665	11.96598292	9.790900527	10.32102374	10.64132835	11.45285048	10.44717258	11.31565748	11.28234938	10.27471799
"11715628_a_at"	14.10966418	13.78987734	13.65654781	13.6991611	13.65408437	13.64032454	13.4068002	13.57722519	13.64542004	13.36775033	13.15039982	13.57735616	13.67129055	13.33603528	13.47033012	13.58674501	13.6423001	13.46825341	13.61839802	13.44990035	13.38561107	13.63439396	13.55987501	13.9693032	13.60251555	13.30146941	13.61839802	13.59644874	13.60196592	13.50162382	13.64887169	12.67874064	13.67715361	13.76499228	13.59852307	13.85980118	13.71232248	13.75048357	13.36130761
"11715629_a_at"	10.37855827	10.15830292	10.35762252	10.17762983	10.02625503	10.22884095	9.911829535	9.716000508	10.25130716	9.364106244	9.439167486	9.509197397	10.03356558	10.03483782	10.18028479	9.986130435	9.731957329	9.849689725	10.11730577	9.893449227	9.839107254	9.510501705	9.863080725	10.02434246	10.08620507	9.987310246	9.885033165	9.570735371	9.175925506	9.966282033	9.770172456	10.02966821	10.17165287	9.797552725	9.911506482	10.12051236	9.813598493	10.10812934	10.17949815
"11715630_s_at"	9.962004137	10.11701309	9.688491084	9.887642907	9.900649242	10.26272077	9.424521054	9.185223181	10.01723609	9.395766897	9.030084954	9.540715392	9.260239368	9.587429512	9.653291337	9.327079916	9.677908222	9.786630224	9.675999923	9.55813106	9.626390929	9.751813555	9.750936641	9.74802003	10.09472424	9.626115225	10.18750335	9.729895933	9.815162679	9.733362771	9.468075965	9.409496638	10.30620472	10.0735349	10.13766465	10.09568213	10.04232185	9.609410581	10.00016929
"11715631_x_at"	10.86985784	10.54677782	10.74357991	10.87554812	10.88848855	10.84728318	10.59939293	10.23723583	10.94991866	10.09793315	10.10225613	10.47417473	10.65676593	10.56546266	10.85582679	10.51416767	10.52021337	10.76984006	10.59605076	10.74465338	10.27195191	10.11178581	10.74312689	10.62815127	10.77788144	10.27397725	10.56120079	10.22182823	9.923955286	10.41338424	10.83730007	9.946813754	10.58110109	10.58762912	10.61994454	10.68253719	10.48203231	10.51632854	10.97786852
"11715632_at"	5.395823988	6.031873515	5.49544186	5.522886126	5.309985586	5.411292792	5.195167518	5.110836844	4.803638565	5.192924778	5.398310148	4.780554371	5.451927292	5.636782668	5.686391389	5.13011769	5.505697543	4.887695243	5.609632204	4.47701008	5.334808684	5.702056097	5.340851389	4.945919774	5.323576512	5.386718523	4.904732083	5.507140102	5.117653243	5.565541186	4.702125189	5.562644552	5.153801389	4.877534768	4.772617412	5.788185517	5.206459539	5.483727239	5.074273805
"11715633_x_at"	5.632524145	5.45138862	4.967384648	5.425950069	5.535468884	5.770009786	5.402875525	5.252148232	4.505322235	4.68439755	5.237125202	4.410832048	4.359022654	5.764070494	5.235626827	5.290570351	5.349179337	5.078907547	5.34081904	5.287654808	5.620144219	5.244331565	5.480674731	4.686468086	5.273791927	5.532269348	5.100288052	6.42342617	5.591340571	5.632706439	4.652646914	5.371391353	5.490971362	5.411740043	5.239981081	5.255439436	5.579527441	5.807437197	5.143827127
"11715634_s_at"	9.826751311	9.956107166	10.12287977	9.972861552	9.873956019	10.00272542	9.710214308	9.370610996	9.44031943	8.916946445	9.356249047	9.407776706	9.569110337	9.388148544	9.719066448	9.642115695	9.543218781	9.094952407	9.608369901	9.42008902	9.664287919	9.762080299	9.632798329	9.821013794	9.67282318	9.905533297	9.702438337	9.501392349	9.807758221	9.964763439	9.639890162	10.0477516	10.15899424	9.910642732	9.805250578	9.950531501	9.88081999	9.747460673	10.15354847
"11715635_x_at"	9.234872018	9.391218694	9.679037178	9.488330252	9.412844794	9.665094916	9.104621908	8.731375083	8.809217782	7.987265961	8.837196543	8.821890369	9.102664118	8.73454141	9.413084099	9.090789466	8.683509034	8.689498432	8.784738577	8.969421815	8.625369048	8.57346601	8.887103766	9.092235273	9.062863074	8.991564997	8.693798387	8.708220568	8.663206794	9.103028685	8.929235855	8.724663646	9.066725032	9.11930225	9.142268993	9.084995923	9.087535117	9.107898181	9.208373523
"11715636_a_at"	7.609911022	6.542287029	4.881065246	4.419949156	4.904826221	5.253989093	4.55363696	4.827997068	5.011888169	4.053281847	5.346292715	4.854257491	5.333959504	4.637241698	4.862097462	4.896603306	4.37531881	4.558818461	4.650012036	4.881928046	5.260482585	4.543872494	5.16793451	5.085926945	5.182063135	5.055898364	5.111127863	5.081686146	4.464186953	5.031996917	4.013467138	5.616127042	4.924126643	6.062999112	5.890587948	6.980208295	6.521384973	6.140210763	6.037534978
"11715637_a_at"	12.18573196	11.71566225	12.51142992	12.12746071	12.49970948	12.46134579	12.74856096	12.29959039	12.98126319	12.30906664	12.20676283	12.44526667	12.35596979	12.26288941	12.66136282	12.328007	12.27867562	13.01470496	12.12738225	12.41586169	11.94384258	12.16262293	12.54515869	12.87280142	12.75023698	11.24145585	12.05883991	12.00493011	11.94112094	11.79253935	12.58581094	10.51546288	12.09019874	12.42880579	12.19751063	11.34679363	11.70116943	12.25007236	12.02357964
"11715638_s_at"	4.97942944	4.66881938	3.975512852	4.658711424	4.492015435	4.343737005	4.193004899	4.495148101	4.071654779	4.689306374	5.290511151	5.536203696	5.319555992	5.125663363	5.368928358	5.508509067	4.679746192	4.891953278	5.761381575	4.511774595	5.660685863	5.725499796	5.319555992	5.319555992	5.048528955	5.380701389	6.001608375	5.093956196	6.166763172	5.070695677	4.586955197	6.1891901	7.058185046	6.289493965	6.070208476	6.541472384	6.087344924	5.70325039	7.793002238
"11715639_a_at"	9.765819887	8.770147796	9.488295524	9.188627248	9.083308693	8.957441688	8.565126209	9.31980244	8.003921513	8.507414514	9.133047499	8.193946909	8.94968743	9.407432429	9.223846805	8.884269411	8.907916146	8.688008321	8.88511571	8.638418045	8.870364861	8.980557912	9.389727224	8.982050266	8.281679882	9.33904097	9.306544429	9.399287044	9.267730339	9.005891705	8.343428853	8.964789657	9.108719203	8.931947127	8.502582393	8.782726998	8.416966516	8.675572649	9.22880804
"11715640_a_at"	6.707491274	6.481936	6.541393131	6.466526361	6.222428717	6.237123422	6.294259361	6.569577556	6.038609916	5.924368769	6.068063562	5.923587257	6.555872165	6.387487007	6.532239949	6.535325038	6.122796606	6.123751816	6.162144262	5.970771717	5.831306814	6.236320652	6.267556867	6.306113755	6.142817803	5.964750185	6.425234744	6.089584408	5.964710427	6.267556867	6.218575047	5.953751374	6.531441004	6.170389983	6.186120474	6.107098715	6.313819346	6.571124573	6.109464119
"11715641_a_at"	5.872214328	4.954134129	5.647243828	5.647620954	5.407183977	5.121732683	5.041231436	6.174458762	4.33688414	5.018057372	6.529181732	4.889326922	5.565954709	5.911075204	5.798050399	5.500482796	5.360833161	5.728374894	5.713621831	5.604979484	5.295685581	5.211097688	5.711375514	4.834146317	4.928216567	5.600869374	5.999471009	6.064865454	6.053801666	5.565723029	4.621100238	5.220330211	5.381749266	5.179818223	4.710090079	5.413153545	5.355362801	5.360113323	6.136956026
"11715642_s_at"	9.113341052	8.836749782	8.499285845	8.907490236	8.675608886	9.004278304	8.282891212	9.14247147	8.229386976	8.486594273	8.962911503	8.449916861	8.791517166	9.169076461	8.793279283	8.926839085	8.846527732	8.443698415	8.884908348	8.637363523	9.30655408	9.036410798	8.83367663	8.828397616	8.707110974	9.257241105	9.358988934	9.159997771	9.153278386	9.725514556	8.670933434	9.055962811	9.252733836	8.736572747	8.866386875	8.828376566	8.581527567	8.897649067	9.128210139
"11715643_a_at"	7.898219214	7.806147508	7.930512514	7.958206401	8.034547916	7.056822911	7.724890918	6.614355197	7.423458536	6.248410031	6.001129836	7.427973348	7.771778941	6.765432244	8.116820654	7.677312062	6.691476773	8.065063073	6.99401504	6.652924	6.86968301	5.787255814	7.529870491	7.717555718	7.388284157	7.53720853	7.163162171	6.910949799	6.281928909	6.188809205	7.327759179	5.711426198	7.333341803	7.381559431	7.398207706	7.542170136	7.593014848	8.077354245	7.120110506
"11715644_s_at"	10.08989338	9.6734238	9.678258499	9.925155739	9.899439476	9.809826286	9.522546397	9.420666689	9.963932845	9.770716234	9.696544724	10.08303449	9.739868386	9.671465425	10.00290445	9.812436615	9.653658184	9.891562407	10.08720043	9.659619717	10.20296054	9.793861829	9.967944329	10.18959716	9.963932845	10.62684398	10.14697065	9.662086792	10.12971868	10.18739388	10.10220572	10.15550024	10.57920068	10.28912326	10.41232694	10.62541375	10.14700051	10.06251863	10.44150427
"11715645_s_at"	7.912369891	7.508975585	7.243086939	6.925808755	7.640445809	7.41197794	6.914075318	7.541134118	7.769096381	6.443976543	6.581059631	7.436589766	7.235494399	6.91563044	7.290687443	7.346446055	7.019907864	7.567671863	7.139566946	6.858888119	7.563620916	7.063555102	7.14950216	7.434658695	7.446687329	7.580258622	7.069188036	6.786214245	7.247083836	7.193257971	6.951156798	6.312171388	8.159377833	7.857869862	7.716059018	7.978904959	8.031238862	7.948511128	7.709943997
"11715646_a_at"	8.872768049	8.741394659	8.938741377	8.780938866	8.68816056	9.427867978	8.623458218	8.312978622	8.069404209	8.041543879	8.724830068	8.213259125	8.416961216	7.950941547	8.444318355	8.467477034	7.939696613	8.370746948	8.516712281	8.338606272	8.151858314	8.47890823	8.543536865	7.567031608	8.359688104	7.997596929	8.046500454	8.540440899	8.536825289	8.914858799	8.005132056	8.632799649	7.999266243	8.116951529	8.252473037	8.474657651	8.306390315	8.400211417	8.118534182
"11715647_a_at"	6.949791675	7.143022483	7.343906957	6.957365946	7.228467633	7.431864707	7.045190775	6.486958877	6.321691568	4.43823065	6.406612708	5.644377276	6.642677983	6.287532003	6.84433679	7.061693119	5.698519542	6.712700621	6.347179177	6.401744418	5.602639087	5.574921099	6.591262473	5.599162794	6.720930398	5.631763939	5.836997801	6.079450552	6.172423823	6.006125811	5.74439227	5.691075926	6.156073633	7.181116787	6.167412963	6.559406365	6.64357406	7.01230765	5.981133605
"11715648_x_at"	7.118087932	7.265832805	7.158842296	7.291985334	6.916719519	7.518843936	6.844462318	6.342147361	6.258326347	4.961169515	4.911535553	5.246761521	6.241458942	6.101369605	6.917382155	6.763147486	5.321516621	6.344491682	5.93114733	6.120176052	5.625478257	5.347335827	6.505161226	5.859941867	6.979404297	5.682187558	5.621799992	5.40848178	6.279369461	5.784593307	5.353965328	5.308208856	6.101153042	6.725139085	6.11925053	6.444259282	6.38046636	7.166238346	5.88290269
"11715649_s_at"	8.981392649	8.289371953	8.082841538	7.733683062	8.399186168	8.300932627	8.284617304	8.57124322	8.537674898	8.419198315	8.070760744	8.855789123	8.604630236	8.189666379	8.574289815	9.050067188	8.121483197	8.654911969	8.773025287	8.009705466	8.477361137	8.328570084	8.783989049	10.42730387	8.879121598	9.253840658	8.974698827	8.694743465	8.923258951	8.541317408	9.404661047	8.209481704	10.55302082	10.59068361	9.325132116	9.870396653	9.929910237	8.831875206	8.679312652
"11715650_a_at"	4.508583635	3.492362298	4.003248812	4.162037294	3.774722845	3.772520747	4.436475578	4.211238029	4.343383544	3.609246447	3.561778385	4.071586259	4.119286303	4.435829676	3.80562223	4.14852811	4.39381148	4.256219947	4.127178588	4.353235874	3.809191783	3.511761804	4.087348646	6.521322239	4.753944896	3.688436115	4.011612602	4.213824309	3.78774398	3.617009166	3.803384922	3.823880291	5.654733667	5.395795892	4.98723973	4.795547946	5.249573848	4.162803325	3.736133127
"11715651_s_at"	8.353207899	9.986619288	9.116896144	10.51989405	9.309957466	8.891907298	9.113640793	9.289534664	9.007307993	7.895138623	9.74820937	10.14701986	10.10171479	10.138653	10.32831969	10.47368609	8.224037837	8.778117172	10.16212708	9.90702593	10.72808047	9.629264008	10.6334595	9.804356274	9.454793644	11.22902114	9.819929274	9.163123134	10.38032356	10.26531459	9.709583658	10.88941596	11.28808997	10.32863315	10.22841119	10.84205841	9.996694878	10.43539471	10.58984849
"11715652_a_at"	6.479318296	7.739167103	7.725243183	7.983754182	7.336793215	7.102676535	6.348618597	6.722322209	6.434293966	5.933282295	6.457196222	6.219575655	6.649577008	5.942850768	6.541509863	7.121786261	6.90610662	5.744379779	7.23529714	6.770885834	6.523390395	6.816923493	7.312072595	5.292822891	6.297960021	7.003490005	5.790985522	5.5065676	6.789926493	6.513205758	6.412853384	5.714891892	6.188429128	6.023463937	5.606350049	5.467851942	6.065826058	6.044856318	5.739124475
"11715653_a_at"	6.425822489	6.562862875	6.417098659	6.227608545	6.552467121	6.820858805	6.371374274	5.535276282	6.097785308	5.326321731	5.11080069	5.679252109	6.161053554	6.397607867	5.648188377	6.559611443	5.834176344	6.357305058	6.325537919	5.810289006	6.200919367	5.780790795	6.586279257	6.04563062	6.786066547	6.239938137	5.973577552	5.265964366	5.834813404	6.057713861	5.31882901	5.535988781	6.785514103	6.9673542	5.875331909	6.282115183	6.517113485	6.539365213	6.142025816
"11715654_x_at"	9.034563643	8.799833077	8.854062217	9.277574262	9.052961139	9.134711216	8.973928552	8.964860639	8.918435051	8.923072121	8.539010032	8.862602413	9.173753503	8.985438384	8.921524258	9.100085254	8.236387033	9.023111455	8.849316876	8.509534361	9.386697073	8.845391596	8.947932544	8.75079562	9.216985084	9.16799946	8.958941285	8.432003363	8.60506289	9.289750809	8.022409685	7.796758047	9.343218187	9.225951464	8.900858467	9.077357746	9.221425996	9.05224129	9.03009174
"11715655_s_at"	9.61886102	9.333117312	9.346732854	9.217420844	9.475013038	9.425020624	9.239398479	9.65318592	9.539554455	8.94059258	9.541230321	9.193226293	9.17539419	9.145286198	9.339969946	9.308557517	9.30362808	9.373500465	9.373313626	9.138840298	9.414458895	9.427345729	9.44382889	9.871323037	9.44382889	9.396908884	9.730102052	9.685531517	9.565757853	9.445564595	9.344995468	8.982521942	9.815416403	9.903663829	9.786525498	9.94115987	9.79064173	9.51690513	9.951196259
"11715656_at"	9.702053472	10.14028683	9.674210854	9.383252115	9.889157556	9.992535816	9.952818135	9.714078484	9.948414594	9.2194241	8.741679869	9.310492262	9.656870113	9.356159064	9.780872123	9.967355634	9.505921719	10.21847169	9.468083222	9.273418618	8.850904597	8.62850286	9.477330026	9.879028422	9.904027355	9.081191314	9.089361114	9.150758155	9.135199603	9.180883719	9.986014809	7.544804708	9.383576724	10.30419393	9.830689029	9.787373949	9.750218368	9.994886554	9.822022085
"11715657_a_at"	8.274040926	8.135493506	8.227528908	8.286680907	8.073363901	9.13794088	8.304078198	8.103523701	8.382853873	7.002900668	7.830911775	8.016544673	8.192283247	8.086971457	8.298599789	8.102073963	7.796389958	8.72476963	7.91952398	7.704583046	7.570127499	7.134157348	8.024425399	7.844316405	8.421744367	7.657085021	7.595269641	7.328005526	7.243308146	7.573781688	8.519977093	6.894368087	8.005010599	9.007562179	8.094957164	7.711336088	8.185376713	8.928218388	7.648899299
"11715658_a_at"	7.638935109	6.624106668	6.946566332	6.429462975	6.770454903	6.943232632	6.699495686	6.908197252	6.597268011	6.412412345	7.031857757	6.499205766	6.493957658	6.743382719	6.807148789	6.730612046	6.751154139	6.366917935	7.265834365	6.227505918	6.65664369	6.661834437	6.954470036	6.772375974	7.011732083	6.644746895	6.652909301	6.674041385	7.019450616	6.495489521	5.883514215	6.442021833	6.737872583	7.026566528	6.444076148	7.393551961	7.231798637	6.446771556	6.957292346
"11715659_s_at"	10.54297932	12.17994045	12.28129035	12.46309229	12.44797096	12.42076345	11.57549428	11.22172317	10.33103029	11.48612633	11.06591878	10.66800258	10.3563022	11.45929765	10.76878114	10.57603933	11.98201345	11.26418394	10.4145601	10.36854534	9.497269356	11.19711551	11.6954407	11.60888274	10.62951268	9.654766041	10.88876438	10.93716793	10.82444904	10.86628042	10.83574575	10.14534037	10.13858809	9.63058907	11.25700622	10.82605305	11.143391	10.44656417	10.58088421
"11715660_a_at"	11.43117352	10.41132198	10.35035274	10.43083093	10.33736568	10.60039781	10.36414825	10.75992654	11.13923966	10.98955317	10.38944442	10.95718427	10.76021324	10.45778604	10.63588717	10.49569551	10.55720526	10.92006401	10.55087245	10.41524793	10.87365949	10.73042487	10.45791111	10.86252718	10.90439256	10.59623616	11.04629894	10.74863555	10.66665264	10.56028572	10.83945026	10.99695108	11.18200404	11.09210968	11.05015653	11.39044416	11.14115067	11.07343206	10.75733808
"11715661_a_at"	7.121858565	7.059219595	6.849315904	6.917811838	7.219468567	7.9430623	6.976746293	7.024593888	6.879591754	6.320531676	7.19961927	6.110975041	6.549900951	7.157733175	6.631294771	6.736244152	6.874384734	6.986055758	6.897437714	7.115740934	7.240738182	6.878245706	7.311561939	6.550936259	7.065973617	6.670637364	7.082085114	6.852743595	6.978526538	7.412623753	6.069030212	6.768802948	6.919710368	7.180347634	6.646342438	7.098696236	6.994731137	7.308280275	6.887665794
"11715662_x_at"	6.880902972	6.842574046	6.645745008	6.697111927	6.949133187	6.743681189	6.723312951	6.726453736	6.725951288	7.239841254	7.448354411	6.841814298	6.530889281	6.844134789	6.959904643	6.98914909	7.035122907	6.111636253	6.716397515	6.997140895	7.2249137	7.379988328	6.914331447	6.387674807	6.570724881	7.434060595	7.482537735	7.603879866	6.843317042	7.382885342	6.235841696	7.510524413	6.745216782	6.735621083	6.76384092	7.30548498	6.577024835	6.938211156	7.324537
"11715663_a_at"	6.536246365	6.872272411	6.479237935	6.635115499	6.882446675	5.291117016	6.728396207	6.194170503	6.030618213	5.660067615	4.392052043	5.166098498	6.746612619	5.663488674	6.531465381	6.77790895	6.002918602	6.754965483	5.663488674	7.174726305	4.944363878	5.002000824	6.555907201	6.387473206	6.331871938	5.054552603	5.894095455	5.624967612	4.513106407	3.877256281	6.403277041	4.534671837	6.05172744	6.308950933	6.311621257	6.19619696	6.689568764	6.909423997	6.168138211
"11715664_a_at"	9.159733433	9.457635233	9.350096338	9.19544431	9.202347952	9.292035541	9.220182622	9.109225054	9.250532476	8.885929394	8.817166165	9.058351049	9.364805357	9.149082135	9.203170962	9.375366637	8.981091879	9.381382836	9.071649584	10.04368923	9.200619774	8.932671671	9.169035237	9.081371523	9.23195548	9.015177347	8.909849389	9.186392005	8.808172965	9.056702067	8.940194229	9.067901809	9.13144856	9.298153553	8.975684062	9.498963897	9.292017916	9.168045412	9.371616606
"11715665_a_at"	9.621428908	9.276518592	8.742905077	8.905135075	9.023175859	7.724971133	9.114964361	9.347382197	10.5310372	9.092327121	7.69742241	9.779226193	8.860292472	8.531552062	9.342753409	8.049853479	8.277360107	10.25248049	8.906726299	8.066426379	8.917069583	8.014660017	8.169640928	8.974196488	10.01914233	8.659087265	9.390372027	7.908403063	8.860921519	7.5596379	9.019444667	7.161887805	9.324056667	9.112883058	9.048924236	8.558369425	8.885695097	9.216786748	9.263640649
"11715666_a_at"	4.646568433	4.527037948	4.395934692	4.997660627	4.317798726	4.286769677	3.830730481	4.315330311	4.217693631	3.84996812	3.792625741	4.465615682	4.606259807	3.794962767	4.105862193	4.599528169	4.111897969	3.92925078	3.851846211	4.226135069	4.487227388	4.476242138	3.924186018	3.966931175	3.969057446	3.805877537	3.852054051	4.452744472	4.215584994	4.451132152	3.878958444	4.441269203	4.376337139	4.340982652	4.959883857	4.051178648	4.230541968	4.272197783	4.355916042
"11715667_s_at"	9.467591432	9.340863809	8.960889376	9.26765313	9.375785247	9.509781359	9.215661924	9.2169687	9.687672782	9.41786327	9.277660415	9.649419575	9.483850398	9.071080875	9.285331628	9.152768235	8.639063055	9.555384687	9.474580404	9.1439552	10.00850888	9.304535447	9.365190594	9.692805063	9.75565636	9.861448135	9.908117809	9.427803802	9.555384687	9.739713708	9.780355554	10.25717878	10.15449063	10.01303754	10.254362	10.0261628	9.866579697	10.07681736	9.990947583
"11715668_a_at"	9.951727396	9.273300904	9.73444732	9.589033953	9.763393917	9.763162401	9.445544525	9.449136527	9.839653783	8.805748715	8.472600241	9.439413829	9.515848208	9.242837134	9.637514653	9.740917167	8.978258036	9.725805338	8.92552239	9.225821502	8.728461213	8.694243429	8.906208834	9.905340778	9.87495677	8.961387145	8.61573329	8.92524309	8.894987997	9.037923811	9.661603948	8.271560515	9.520029479	9.818992623	9.616315171	9.371257407	9.159116318	9.269096612	9.223732143
"11715669_s_at"	5.41130527	5.402911785	5.372004853	4.822018913	4.587761769	5.027228348	5.125894476	5.086851423	5.201688541	5.033847313	5.50623354	4.741136995	4.681331281	5.577766051	4.827402785	5.205456932	4.695873581	5.189581769	5.622809793	4.543967259	6.067026623	5.769500149	5.372435717	4.725564108	5.343881971	5.660083866	5.786420321	5.094296159	5.260835013	5.259211146	4.584025712	5.243758742	5.362715679	5.830849038	5.385795054	5.556997947	6.004851413	5.747471278	5.260173426
"11715670_a_at"	11.29578209	9.905809983	9.655050768	9.919621138	10.39193935	10.12329243	10.96893779	9.461817596	12.58134771	11.69627188	8.445152932	11.1075589	10.60221719	9.974075305	10.89700077	9.71946009	8.832352594	12.47687203	10.50561107	10.15572869	10.65159465	10.27027052	11.05825152	9.67739354	11.6934291	11.31936936	11.46972903	9.4747592	10.1499705	10.760385	10.50675216	10.99229907	10.86249299	10.490837	10.22318578	10.51898504	10.12105444	11.47217857	11.87382936
"11715671_x_at"	11.60766857	10.28208441	10.03722129	10.29682448	10.7334065	10.59602564	11.26702925	9.800096953	12.83862911	11.99012268	8.801528813	11.48427397	10.86493611	10.56688836	11.17345307	10.21427045	9.652190539	12.62883275	10.87024805	10.5661138	10.95461398	10.71712754	11.35772076	10.19664668	11.92986184	11.65023988	11.82385273	9.880126346	10.64768255	11.04556685	10.67964941	11.49406185	11.25279985	10.7647564	10.53543148	10.75314342	10.38788783	11.74708138	12.12585654
"11715672_a_at"	9.603714356	10.10030583	9.848491002	9.982217801	9.93151837	10.32185656	10.06631288	10.08101036	9.863462897	9.574738212	9.852728859	9.438839019	9.849819346	10.15989402	9.973989946	9.832810097	9.871634177	9.888319402	9.975244754	10.05873203	10.12447225	9.81113387	9.825920593	9.407206237	9.984247994	9.721750446	9.421826431	9.754759997	9.658473909	10.07041182	9.724268199	9.156478908	9.797647554	9.783898483	9.819776939	9.705086103	9.759082137	9.925310079	9.681130576
"11715673_x_at"	7.325833065	7.018623138	5.349724191	5.531040485	5.001575108	5.28773811	4.367918112	5.089616088	4.98763713	4.035710049	4.659019958	5.327291605	5.076321329	4.84704281	4.854250086	5.365205083	5.055451454	4.647681627	5.221791637	5.152974174	5.711758611	5.150803691	4.926900494	5.076062018	5.34196925	5.265710372	4.680431016	4.965462213	5.446670972	4.858281776	4.619597869	5.494004891	5.176377697	5.241656189	5.080532185	5.890175682	5.187928836	5.731460595	5.640707594
"11715674_s_at"	8.240453361	8.880380545	9.238810475	9.224885805	9.096853659	9.153401503	8.366630281	7.816031492	7.932628151	6.983997281	6.946291416	6.309749596	7.945850545	8.075338042	8.083257386	8.027650913	8.016802567	7.647962861	8.048572329	6.85344209	7.156372791	7.616209139	8.845498729	8.500865344	8.265911139	7.396676111	7.925280874	6.960275127	7.46507292	7.932628151	7.954736848	6.566596607	7.752489471	7.706787139	7.611260663	7.261696459	8.191287049	8.018363171	7.341917954
"11715675_a_at"	6.512975522	7.00970417	7.99229608	7.722047303	7.750620819	7.076750719	6.601628819	6.458153986	6.540419117	5.350011428	5.402508273	5.579267973	6.654948192	6.04001489	6.648451617	6.312430863	6.160241899	6.930002923	5.778989562	5.131588647	5.277105123	5.235379158	6.958601252	6.785176176	7.027754915	5.250118558	6.357102798	5.631453718	5.06430805	5.227271334	7.070589977	5.034600525	6.427640167	5.874564865	5.727137473	5.590902107	6.595322787	6.457133871	5.695021556
"11715676_s_at"	6.916970528	7.227995411	6.624441292	7.534755908	6.718984388	7.64132255	6.674267016	6.767755355	6.911949402	7.138891635	7.756184828	7.157817415	6.661320365	6.6934475	7.088123837	7.059769892	7.082942874	7.508416819	6.939187748	7.166804821	7.476718181	7.385391492	7.297481229	6.44778413	7.106564715	7.683405726	7.33145268	7.35411175	7.622847053	7.823010552	7.136335133	6.769706282	6.825084026	7.297347345	7.315778413	7.257779579	7.165164058	7.607246835	7.401517091
"11715677_x_at"	4.855393247	4.889027163	4.682571646	4.642974681	4.421084425	5.088044314	4.755163476	5.321357139	4.71629001	5.20452765	4.699274802	4.894849662	4.749960101	4.588817711	5.149744228	5.019784056	4.376194547	5.041002492	5.326208789	4.45955929	5.031286835	4.965658558	5.061269059	4.559025859	4.79928417	5.080740779	4.876319981	4.878424522	5.172337069	5.066151538	4.496247957	5.325933288	4.773774204	4.784847817	4.645726367	4.908641988	4.66213723	4.799283537	4.804562932
"11715678_s_at"	6.638306879	7.285759946	6.724208833	6.815805515	6.722440505	7.14467457	7.190054217	7.513481277	7.292432789	7.062175112	7.56851033	7.244779551	6.930105939	7.675780786	7.202497262	7.190658165	7.250793966	7.012469459	7.584030508	6.364178647	8.031832942	7.869233349	7.447016654	7.318962061	7.361507084	7.66820717	7.935762227	7.636568617	7.828375012	7.019931889	7.025042072	7.626747709	7.809030877	7.589183131	7.531961506	7.762069654	7.735209507	7.3737271	7.787215845
"11715679_s_at"	10.36241918	9.798894818	9.279990382	9.673677338	9.666477226	9.388201674	8.892443955	9.000732521	9.47421349	9.059720424	9.55972166	9.987044815	9.206441831	9.233758545	9.822888325	9.617751634	8.915744672	9.291912479	9.596752708	9.4807982	9.908197432	9.645543806	9.639413275	10.04573728	9.550817056	9.905208279	9.732948804	9.643388795	9.886617025	9.847482336	9.840373084	9.835843007	10.09701572	9.696287767	9.960117502	10.1600373	9.753415302	9.751414559	10.18900805
"11715680_s_at"	10.25560764	9.595539995	9.141459345	9.29429878	9.042274565	9.747540595	9.072209157	9.091468356	8.835930901	7.847920577	8.760810915	9.111285317	9.399592035	9.513696369	9.469669113	9.254297935	8.16074725	8.564291831	9.568589297	9.26419001	9.843390933	9.269576149	9.486384102	9.032876006	9.157198619	9.548156735	8.905803174	8.852309937	8.995420598	9.791450546	8.756662429	9.404463595	9.34096786	8.940494711	9.119249687	9.254297935	9.50558864	9.377875666	9.627245824
"11715681_s_at"	10.69743545	10.68242029	10.85666959	10.7876327	10.81396843	11.0030869	10.52183496	10.64967907	11.35702037	10.90431298	10.68375862	11.11924994	10.42451557	10.71272607	10.94902689	10.7894528	10.34851676	10.97062966	11.14208462	10.41996859	10.5465658	10.68480759	10.30710963	11.13360767	10.95965739	10.60101186	10.95161968	10.74174001	10.95606232	11.19654475	11.16128935	10.44727151	10.86969939	11.16348826	11.35302355	10.80072535	11.38449544	10.94960678	10.62795823
"11715682_a_at"	7.837859725	8.125918141	8.39420592	8.148616269	8.423456924	7.750436644	7.659123136	6.820317943	8.349607211	6.345772717	5.914667362	6.731589476	7.317663907	6.726270247	8.201820138	7.485508526	6.169762508	8.356849854	7.269985059	7.056622825	6.009601187	5.95079948	6.880400588	8.167404002	7.602636412	6.379196882	6.850870272	6.07991928	6.0256398	6.091654237	8.475949016	5.401137282	7.473788756	7.676825109	7.756079695	6.748116921	8.280436137	8.141825839	6.407542833
"11715683_a_at"	5.081100751	4.712973344	4.831759808	4.554009967	3.89864269	4.284052533	5.688297248	4.308678031	4.867526094	4.987657063	4.828815276	6.354784984	6.981707461	6.618433065	7.233283672	4.81305625	5.347257069	4.828567964	6.861735296	6.584699684	8.935017441	8.000757919	6.583614723	6.230748925	6.589721661	7.805666974	7.613916192	6.443463773	7.283030453	9.025962557	6.4662096	9.562842939	7.342378254	5.36528217	8.428804478	7.052537476	9.135588796	8.098373672	9.829189401
"11715684_a_at"	11.16953874	9.858345039	10.03497495	9.9561008	10.26574023	10.30668343	10.44132107	10.1991842	10.98383624	9.84305341	9.414135466	10.67225261	10.48484568	9.526037669	10.67300778	10.27396902	9.720350854	10.46653515	10.3726576	10.24288725	9.675708237	9.914301623	9.961918261	10.78183259	10.78454713	10.07626952	10.0283315	9.679488328	9.871076431	9.864423584	10.39997029	10.02592268	10.48495409	11.07958705	10.59337426	10.255996	10.86093797	10.462557	10.65542025
"11715685_s_at"	10.23545784	10.13134788	10.05634994	9.983141094	10.09555084	10.19049277	10.08847079	10.07028246	10.62708241	9.764099312	9.620556399	10.89892608	10.13794185	10.07617708	10.34385428	10.23931975	9.959936209	10.43065009	10.58265127	10.13662349	10.58230058	10.44176334	10.16836621	10.55882542	10.46554128	10.90882036	10.6516269	10.28073535	10.76353762	10.64910153	10.68166229	11.05173276	11.15446239	10.82443625	10.60189906	10.89737028	10.83838507	10.54180979	11.12065796
"11715686_s_at"	7.12744378	7.12000492	7.091672121	6.389798092	7.210208636	7.082968851	7.035363196	6.173090242	6.935061669	6.176608222	5.646654548	6.627620343	6.605882159	6.881018339	7.334303323	6.8973066	6.490132249	7.59185498	6.706374659	6.676012471	6.508971403	6.315760586	6.836016458	6.445963945	7.384809789	6.68575904	6.54905374	6.104774345	5.646423192	5.85670054	7.143942289	6.299855883	6.88425927	7.499569887	6.825664246	7.268910362	7.601002391	7.581581382	6.743878811
"11715687_x_at"	7.355655128	7.084755437	7.529808472	7.113506605	7.436166505	6.837635379	7.022640872	6.620011502	7.304968054	5.988717516	6.106738085	6.580694441	7.250989581	6.725712446	7.552636327	7.42050743	6.545065779	7.514239683	6.979616532	6.223338791	6.63353252	6.068141121	6.985326182	7.398152194	7.521011752	6.932581734	7.149893367	6.418509157	6.216589711	6.391825471	7.259559613	7.569302985	7.720001913	7.82650023	7.501245349	6.953190498	7.844063562	7.815115473	7.296845043
"11715688_x_at"	4.004677471	4.19686359	4.407305477	3.932246442	4.538734268	4.528771052	4.42593764	4.266059976	4.440635549	4.035575886	4.609521614	3.96821549	4.14949387	4.219779327	3.735803946	3.788487866	4.45345949	3.894658782	4.165490004	4.468505744	3.820558502	3.935078319	4.104056001	4.061578429	3.82779483	4.122737618	3.825002365	4.150909544	4.357855095	3.950943877	4.077365587	4.671613786	3.931033521	4.053700948	3.973172921	3.919753119	3.912210015	3.988036262	3.539123625
"11715689_a_at"	7.362830777	7.534022065	7.37420761	7.366963056	7.946536448	7.531921528	7.339531747	6.903548851	8.350934669	6.004736119	6.057536709	6.794552088	7.593943437	6.175190766	7.495934194	7.030377049	6.238525159	8.024052079	6.823157287	6.457012086	6.15147118	6.221517164	6.95132444	8.028129732	7.947471894	6.335511915	6.873064651	6.427207582	5.576382324	6.688147731	6.804058849	5.785779701	6.976964676	7.939306216	7.694003898	7.262367125	7.747274614	8.437432309	6.54887029
"11715690_x_at"	7.26596373	7.400175723	6.920424631	7.378230194	7.491813901	7.147934156	6.995936351	6.202951576	7.675950343	5.402735594	5.656652308	5.608345547	6.931800497	6.269653389	6.912851431	6.383594504	5.804798076	7.286946616	6.257237637	6.97980292	6.027097949	5.300061394	6.541628109	7.579828891	7.303419759	5.781547735	6.148401354	4.874482546	5.165518772	6.408783385	6.802544584	5.995073646	6.797215722	7.560565987	6.849459515	6.857939883	7.207768558	7.789417218	6.2763224
"11715691_s_at"	10.56524317	10.34852798	8.984380557	9.463987856	9.355554034	9.263734057	7.840764428	8.016737867	8.441052389	8.042617193	8.770610802	8.754513627	8.214457288	8.207934119	8.148010537	8.945856255	7.598722222	8.928571226	8.887246438	9.198769386	9.375173414	8.674450398	8.969392372	8.828544008	9.29880407	9.095315036	9.573251509	8.929637825	9.110201873	8.902270013	8.903631787	8.506729253	8.463340967	8.966425269	9.045085348	9.623600029	9.459423413	9.887480001	8.891225449
"11715692_a_at"	8.294336456	9.462687374	8.670886402	8.863662277	9.036228392	8.473615529	8.406592127	7.407693826	8.142194687	7.29168439	7.673251693	8.242234212	8.197657914	8.955135337	8.541508864	8.051817042	8.007661991	8.398002734	8.550485236	8.194998429	9.453260441	8.51265137	8.725404636	8.831634732	8.666214524	9.09855819	8.207019812	8.379767413	8.663595196	8.497027889	7.622801994	7.898899781	9.175949178	8.103387556	8.614560157	9.559065599	8.859686967	9.06570905	8.37221354
"11715693_s_at"	8.263894886	9.245398169	8.374518608	8.510557048	8.672300162	9.217288535	8.401863305	7.765550556	8.007862129	8.54023132	8.518030433	9.013492188	8.082376407	9.069974562	8.500240656	8.064014923	8.109419896	8.377931822	8.770265205	8.798468148	9.757713233	9.086652082	8.835750133	8.64876189	8.411171508	9.314325924	8.787694938	8.665914738	8.896780656	9.066755801	8.534514451	8.913373019	9.235464782	8.048577807	8.867625549	9.641870103	8.928226451	9.140998873	8.586745136
"11715694_at"	11.02331721	11.01952907	10.87594981	10.84417115	10.87208521	11.15014973	10.94001714	10.87594981	11.35261947	11.07089442	10.72976524	11.02167196	10.72839082	10.55615032	10.80999786	11.11232411	10.52227648	11.39380134	10.78353541	10.30612401	10.41491193	10.4458207	10.86966526	10.96219403	11.26473039	10.53085167	10.76624191	10.6977436	10.81807052	10.87900019	10.79051523	9.957340542	10.36414178	11.39221172	11.02355681	11.02344272	11.10328068	10.98635062	11.04377934
"11715695_x_at"	11.08748465	10.94004216	10.96661375	10.93382744	10.93382744	11.13022501	11.24910757	10.85765858	11.28267889	11.11947628	10.88233553	10.92059778	10.79708997	10.64586535	11.06061237	11.19537628	10.68798538	11.46974938	10.81421359	10.71717221	10.47834518	10.6874236	10.88554276	10.93313963	11.17103088	10.65345249	10.79600856	10.79764879	10.88970478	11.06875653	10.87545888	10.1291499	10.44763829	11.24755745	11.05936985	11.0557311	11.20088823	11.06098324	11.2288128
"11715696_a_at"	4.26275177	4.030137909	4.300632899	3.903661801	3.661109479	3.971603234	4.198220863	4.416440544	4.59863605	3.526897824	4.053653226	3.626184663	3.808010902	3.983192022	3.856577093	3.931400927	3.923721269	3.909729822	4.15331043	4.383686622	4.251245995	4.084415863	3.824933478	4.19523996	3.582088889	3.878083366	3.835289648	4.161798385	3.77544495	3.736999887	4.306473038	4.165375713	3.985430915	4.160171733	4.217061157	4.324972809	4.341767901	3.861516816	3.843741033
"11715697_a_at"	9.218704301	8.134372499	7.7747396	7.831052528	7.919409	7.769335648	7.76500098	7.864942119	8.002347929	7.081402427	7.060444546	8.413351784	7.776683012	7.703380776	8.039999951	8.077275203	7.581793991	8.123612752	7.907838701	8.184500478	8.096312558	8.155894065	7.865226317	8.660319812	7.987289009	8.196716024	7.935061176	7.829202165	8.193546572	8.158861448	8.111060278	7.705366502	8.532031717	8.165392718	8.16359236	8.363564595	8.479563492	7.961497319	8.427626818
"11715698_a_at"	6.585655421	5.651212153	5.222488982	5.162319436	5.336509644	5.223067065	4.745912482	5.117004955	4.670299642	4.853402566	4.926337149	5.156448098	5.25895104	5.156118487	5.50025941	4.930155625	4.63892295	5.232294884	5.572163815	4.946058985	5.496847423	4.389841358	5.122373459	5.58874087	5.150752388	5.383036597	4.868749941	5.255308806	4.495430349	4.63992374	4.433974719	4.298709314	5.385336726	5.287434708	5.38051237	5.627863199	5.444603027	5.561898388	5.333768696
"11715699_s_at"	9.106346343	8.494703292	7.013883798	7.51384982	8.005365446	6.959848696	8.064673292	8.940578448	8.135491386	8.342728154	8.374897598	8.672251465	8.293430529	8.335708286	8.165438747	8.374897598	8.199086665	8.595310393	8.585604559	8.419126198	8.404759591	8.598074707	8.213731762	7.655935905	8.327517524	8.42174643	8.647262655	8.853787385	8.857083785	8.517038351	8.375675828	8.002606586	8.28756943	8.477832906	8.427053176	8.789401028	8.435010829	8.367686163	8.006260507
"11715700_s_at"	8.039813221	7.393674145	6.883296976	7.249077279	7.421154226	7.460864649	7.483617882	7.985601984	7.923432622	8.688330849	8.676760094	8.840362897	7.825739477	8.835975782	8.259420936	7.942011777	8.358015644	7.672579774	8.237045842	8.637647012	9.396923248	9.320984094	8.740787823	7.336541714	8.160212249	9.285452166	8.792362779	8.466446939	9.00877097	9.440288532	7.824493973	9.303146984	8.457389742	7.819814179	8.398071977	8.03653152	8.139126493	8.187792198	8.313440637
"11715701_s_at"	6.21593864	7.51225575	6.793018533	6.59465251	7.921586522	8.557647102	7.196808542	5.856087708	5.24672595	6.461459948	5.584363206	7.062027024	6.494366824	7.077824247	6.9948492	6.869819763	6.6067942	5.467874997	6.652061157	8.148934752	7.162747831	7.236609791	7.443699	5.642760416	5.79390884	7.630288235	7.234338682	6.849707954	7.587150704	7.362584315	6.528493546	7.058233758	7.592741822	6.096937026	7.502817393	7.070367428	6.407928156	7.130219094	7.609602144
"11715702_at"	4.126740096	3.911003673	4.091415209	4.369456486	3.92596685	3.885246555	4.329780146	3.880862472	4.000334255	4.004870621	3.824926787	4.622590979	3.875508439	3.794555787	4.19299251	3.946844341	4.021401843	3.846575287	4.074575529	4.431269039	4.082681042	3.923782556	4.296469896	3.970469149	4.333769845	3.956326467	3.990440377	3.758142552	3.769938684	3.983116329	4.28450908	4.310897819	3.926697001	4.114992549	3.790023734	3.990440377	3.800605308	3.875746281	4.157403408
"11715703_s_at"	5.507081969	4.747961373	4.447062736	4.482593993	4.594472679	4.566492698	4.217440836	4.526389814	4.761816107	5.198370487	4.739293127	4.183325249	4.704797192	5.125860954	4.404276265	4.877312768	5.457379699	5.539979026	5.292073296	4.368261174	6.380829633	5.67208863	5.196858471	4.753786419	4.936069507	5.281047437	5.60664665	4.776350148	4.936069507	5.594441185	4.555656217	5.559014641	5.309780697	4.460204696	4.290502416	5.45075858	5.030089254	4.789213397	5.20076691
"11715704_x_at"	5.266159949	5.371124365	4.830801371	5.052424843	5.16638768	5.03767063	4.826114041	4.628510834	4.829360659	5.781812787	5.265888741	4.828552758	5.121643248	5.347723142	5.015055539	4.439110397	5.070222027	4.984545524	4.967055364	4.928340456	5.354482516	4.779916077	5.046457624	4.911505047	5.066328462	5.1076093	5.025805003	4.842233972	4.956671971	5.251213181	4.779277444	4.843709612	4.848886837	5.105778524	4.977420198	4.854829763	4.798051572	4.916002559	4.987280471
"11715705_a_at"	6.535491856	6.918472638	7.102382035	7.320220558	7.362309001	6.673339217	6.436615347	6.621173109	6.845218812	7.29241188	6.346447474	7.109647637	6.938493156	7.529539944	7.236727368	6.823303384	7.813228683	6.572686382	6.843374769	6.761293014	7.644502842	7.526217188	7.40759489	7.496251453	7.377465824	7.603912264	7.944727959	7.335609559	7.453785919	7.644653855	6.979278216	7.290344886	7.721543333	6.682056709	7.553341671	7.636258429	7.65686687	7.290193832	7.602246248
"11715706_x_at"	5.914181311	5.975150436	6.387665069	6.690862671	6.802391836	5.832263256	6.369996897	5.809885455	5.912015692	5.935143903	5.594835683	6.570351886	5.763004994	6.024048971	6.69757475	5.86963932	6.658385466	5.650281513	6.033807731	6.4014251	6.696785429	6.571955728	6.640682514	7.152634364	7.02798841	6.670885667	6.929044886	6.526971635	6.139179173	6.728507039	5.999156547	6.636460247	6.628092292	5.924424156	6.159547182	6.490364119	6.788563933	6.545298654	6.773003202
"11715707_a_at"	7.404780537	7.854292118	8.315166892	8.507775585	8.446857005	8.35328624	8.183575132	7.990389881	8.234141312	8.220851152	8.126762059	8.57306968	8.44509584	9.049184631	8.650420627	8.20389426	8.213590934	7.863712573	8.824386955	8.213936692	8.843777148	8.816491245	8.892801233	8.858100156	8.711288844	9.087679206	9.077781004	8.531069399	8.542091329	9.418579461	8.321319726	9.146339428	8.712495329	8.161311325	8.371885835	8.559742088	8.890608788	8.413213234	9.104432166
"11715708_s_at"	4.135821269	4.188909362	4.224091223	4.147288556	4.791836541	4.610983045	4.314569844	4.951605778	4.142274281	3.671616119	3.873940691	3.748277582	3.680960672	3.916137579	4.415267993	4.39181587	4.642304318	3.952835456	4.45937998	3.821564943	4.246866353	4.095949881	4.047349237	3.634689875	4.117516776	3.962565359	3.962250595	3.72473289	4.171809022	3.946790871	3.566140206	3.857362347	3.700127207	3.971498865	4.401839141	4.314969402	4.347039276	3.807822622	3.793836036
"11715709_x_at"	4.178828528	4.058431418	4.083358729	4.554330496	4.301801241	4.529004345	4.2372778	3.787729314	3.777631569	3.825938018	3.9277971	3.719324377	3.707676403	4.0261263	3.665531981	4.421127701	4.030909546	3.72860704	3.938328472	3.856043293	4.379981803	4.064315749	3.895394664	3.723452597	4.256929698	3.859120713	4.05023777	3.674343461	3.822133963	4.481443314	3.802028327	4.197661601	3.623053151	3.900764314	3.834189516	3.98359364	3.865804761	3.819725756	3.723989035
"11715710_s_at"	8.625649847	8.399991255	8.322711498	7.915861079	8.323021882	8.635871658	8.274148244	7.628176396	7.879841895	6.066767398	6.897965993	8.299817627	8.346713553	8.138160432	8.645061479	8.179518657	6.938954648	8.250391265	8.38735838	7.631402417	7.789905682	7.259167297	7.8172465	8.368836355	8.161389685	8.320074742	8.71000352	7.561897184	8.610745098	8.54480153	8.419754944	8.942118807	9.415548096	8.945907649	8.921919518	8.718274162	7.78584028	8.424168256	9.167292937
"11715711_a_at"	12.24106725	9.881265851	11.03727408	10.09622325	10.56749506	10.79858107	10.75375114	11.15290044	11.19525274	10.81070848	9.952394083	11.21176308	10.91773814	10.49374561	10.95105733	10.98099682	11.06212369	11.00466173	10.50812945	9.718475773	10.78002533	10.50738664	10.80106416	12.2135986	10.72293262	10.41156757	10.69173176	10.02324827	11.05577454	11.23018268	10.65798087	9.755612787	11.88089792	11.23445982	11.05183788	11.44568985	11.9198966	11.04434995	11.22148019
"11715712_a_at"	9.383311746	9.043099731	9.023563734	8.974405647	8.62166811	9.211487752	8.479713738	8.908695801	8.567259856	8.820717362	8.90364134	8.552052508	8.477556457	8.723477477	8.56812836	8.79813861	8.875422389	8.179538141	8.860874848	8.503700822	8.923412523	8.766822011	9.012300501	8.766788349	8.447913968	9.08209294	9.138002067	8.905560774	8.756235457	9.267267538	8.361773718	8.486689328	8.97525867	8.833443653	8.780218396	9.199766576	9.182983097	8.950929991	8.580423677
"11715713_a_at"	4.874020046	5.211463442	5.189096173	5.780964996	5.236012708	5.429867151	5.628643688	5.352119122	4.456275379	5.017869957	5.593818455	4.529099453	4.972809771	4.84935607	4.842950595	5.21865123	6.099491649	5.283547905	4.848601532	5.158578837	4.971674984	5.017869957	4.997909889	4.603116495	5.664982921	4.857320208	5.017869957	4.520066271	5.066157321	4.872820527	4.896738725	4.737182767	4.644728935	4.872459785	5.294980541	5.130997543	4.626173008	5.041128895	4.923232144
"11715714_s_at"	4.91212043	4.630600549	4.67379227	4.454676303	4.454676303	4.439732232	4.23956198	4.272480632	4.146952988	4.310878661	4.429314491	4.436225547	4.18985257	4.700961522	4.513346361	4.3648622	4.285837251	4.580481367	4.627975469	4.813795157	4.392701482	4.663892555	4.421148625	4.283887861	4.512748261	4.639524522	4.656554759	4.901351989	4.454676303	4.598930688	4.454676303	4.454676303	4.425368449	4.692836296	4.482966376	4.592629762	4.37967353	4.322393855	4.180344723
"11715715_x_at"	3.868542527	4.1778819	4.00625839	4.092075776	4.11235006	4.835192565	4.409813056	3.851501999	3.970179418	4.346136775	3.889121082	4.091217515	3.71841331	3.791421992	4.152110437	4.253127257	4.00625839	4.416841282	4.25048818	3.624547001	4.002332117	3.677623223	4.358310912	3.689998454	4.368366565	4.065857609	3.794264232	4.698323592	3.583182404	4.148976426	3.532899617	4.183563801	4.051000747	4.592784923	4.029849305	4.245374699	3.609452902	3.977389158	3.668221936
"11715716_at"	8.520675379	8.071760672	7.000286149	6.950236108	7.503395594	8.183611402	7.919437272	7.66129988	7.016568213	5.969036148	7.084528455	8.582168664	8.429307737	7.622940339	8.210516364	8.370954302	6.462317796	7.809500009	8.372096261	8.029365553	8.336224517	7.461086413	8.211767672	8.21885259	8.173310507	8.421098719	8.250130257	7.410343353	7.832102149	8.026626906	7.629008864	7.476650447	9.04376008	9.14398434	8.550222154	9.193781821	8.72653385	8.934954473	8.645032355
"11715717_s_at"	8.866947149	8.106943355	7.213381941	7.439322241	7.609284155	8.186586243	8.286782267	8.355542364	7.514376578	7.600595904	8.310204847	8.990524949	8.611376424	8.472784718	8.550287268	8.302182064	7.641215871	7.837229391	8.725839508	8.618029972	9.295957661	8.799525842	8.812350503	8.81755879	8.525690676	9.505731871	9.147142715	8.587698343	9.028697301	9.054009569	8.389195808	8.811237033	9.706951336	9.490800007	9.2932189	9.755138438	9.311882199	9.337562808	9.223115587
"11715718_a_at"	9.647476976	9.83108574	9.931020907	9.874996425	9.901781728	10.02934853	10.0635321	9.974456404	9.547160631	9.544322091	9.63913964	9.27213133	9.694284461	9.980121961	9.590543914	9.627888056	9.387007815	9.607832526	9.616809199	9.505492858	9.435915169	9.562471413	9.484174304	9.507789962	9.626564485	9.267221306	9.054715336	9.514461502	9.701167902	9.495346653	9.247909028	7.852212591	9.08546343	9.561565203	9.39007606	9.277842968	9.85095145	9.526136207	8.885231052
"11715719_x_at"	6.703809854	6.339297649	6.555686951	6.540723171	6.50336909	5.164841997	6.439504984	6.522001328	6.274468526	6.561306352	6.303650818	6.456344031	6.548937717	6.94645762	6.284419652	6.381776912	6.799450825	6.486580251	6.558306702	5.668871409	7.124707701	6.909843789	6.648805679	6.4454325	6.754225034	7.063617505	6.727095099	7.051265149	6.782784382	6.481868938	6.102636484	6.493479115	7.17796746	7.226572095	7.264110492	7.17387241	7.052637081	6.950167302	7.197781169
"11715720_s_at"	11.22671134	10.5153569	10.95551266	10.83662463	10.90278598	11.02302182	10.86578463	10.85755291	11.00637523	10.97667462	11.15597944	10.88430229	10.82112179	10.87847486	10.82873939	10.91942535	10.92707359	10.82134217	11.02135923	10.70726466	10.61499421	10.9917215	10.81458883	10.75940684	10.87241175	10.59013507	10.84047099	11.03432432	11.08720292	10.90180285	11.05783797	10.47455987	10.80108408	10.86578463	10.87728607	10.97104345	10.79115858	10.75087483	10.56996147
"11715721_a_at"	3.97720872	4.092142372	3.784992404	3.780516931	4.096640514	3.855177118	4.12031259	4.08544132	4.512332109	4.23549406	4.116027361	4.117516776	4.240866726	4.164063803	3.976360216	3.785557956	3.970023678	4.047469291	4.267759292	4.110780196	4.038708896	4.078425147	4.49942817	4.499120229	4.716855306	4.455075168	4.219063592	4.933466364	4.35796003	4.400484168	5.26710491	4.496760524	5.78811947	5.53121175	5.926686768	5.072340787	4.7555922	4.898282222	4.74522666
"11715722_a_at"	6.722506113	5.118679916	4.985192296	5.252564291	5.401188353	5.289141994	6.835352696	7.464897534	7.910174819	6.138001041	7.78047001	7.841880566	7.785785626	6.722737175	8.419469053	7.101572933	5.920015694	6.786401286	7.990379532	7.211968977	8.232551344	8.292599946	8.069577914	8.44429222	8.013653342	8.81077988	8.318506205	8.34487307	8.588779505	7.938551921	8.288347928	8.861953107	9.312763861	9.956093478	9.688032101	9.653267663	9.119681775	9.207941396	9.234823835
"11715723_s_at"	10.37873323	10.77868954	10.63935841	10.78963212	10.68701413	10.62795885	10.53123101	10.42476144	11.00731265	10.99102664	10.67470954	10.88816939	10.36536134	10.62258726	10.76697669	10.34725141	10.56395821	10.84315895	10.67901592	10.69302652	10.98654029	10.92108536	10.92604183	10.90340609	10.83698306	11.0338782	11.03586855	10.8190955	10.91168962	11.06511551	10.69763695	11.58165278	11.17842746	10.5588606	11.30733904	10.9251987	10.55916572	10.64691596	11.22010495
"11715724_s_at"	10.86899959	11.37661773	11.2582109	11.33798914	11.63270432	11.53247298	11.32574824	11.25278682	12.08270549	11.12198111	11.22899668	11.76636626	11.58237498	10.9691649	11.87453797	11.56316446	10.96191306	12.006318	11.42138714	11.38597739	11.20906602	10.80305265	11.60179133	11.68458627	11.82401513	11.41526638	11.45682275	11.17528136	11.16020088	11.43128904	11.8733358	11.38526531	11.46525328	11.72899415	11.6156943	11.30252839	11.29082092	11.71043303	11.67384804
"11715725_x_at"	10.64890807	11.37634485	11.28063136	11.3096214	11.57791854	11.74370664	11.18873109	10.98673619	11.91334565	10.91521285	10.99004548	11.62571242	11.31160689	10.89632568	11.89790897	11.39578822	10.84686311	11.98773076	11.28310888	11.21644181	11.02831085	10.21531924	11.44777067	11.59478653	11.68682584	11.40188292	11.07263282	10.80547897	11.00637523	11.30710075	11.55430067	11.28310888	11.26356689	11.52029964	11.30500601	10.92477604	10.81990237	11.42854024	11.56198173
"11715726_a_at"	4.547525939	4.338471072	4.830664564	4.529528023	4.843982641	5.625643619	4.637090331	5.423975708	4.627034225	4.486098942	4.445570552	4.146965567	4.512215715	4.392683251	4.673999627	4.445133368	4.689662758	5.419242983	4.705450099	4.441861527	3.939920059	4.658152203	4.822219976	4.981480281	5.330423023	3.991239654	4.670585688	4.885848577	4.66673299	3.927233073	4.144986054	3.893590393	4.870922644	5.686967878	4.906637202	4.929290552	5.281083647	4.747527276	4.612891886
"11715727_s_at"	5.397778556	5.901868408	7.162807367	6.803385858	6.833391432	6.672829008	7.699648139	7.879360756	7.260796182	6.297960021	6.70366614	6.035773623	7.188672096	6.817601372	7.044641516	7.080670724	7.205216302	7.199713386	7.367906655	6.39207373	6.200144075	7.716263441	7.192376608	7.410165592	7.324235043	5.157088222	7.152153634	7.366288479	7.596962796	4.979233088	6.008246334	5.432135631	7.360238944	7.328419722	5.92018848	6.974901173	7.267977852	6.568742934	7.072560141
"11715728_a_at"	6.781370948	5.761434354	5.743573302	6.135576478	6.13152917	4.862126955	6.47907153	6.939089705	6.618255384	8.041594695	7.855146007	6.244837663	7.367303309	7.871771838	7.468383282	7.423499267	7.179763142	7.464825559	7.545979124	7.570815261	7.439048344	7.48350773	7.694677938	6.185700962	6.324057926	7.800589592	8.523539077	7.833483598	8.037367324	6.509250047	7.138057533	9.413898374	7.123715261	6.869963626	6.705835047	8.290182543	8.52102122	8.523903052	8.300800743
"11715729_s_at"	4.321733003	3.671722722	3.567079359	3.623339356	3.801249294	3.889076937	4.08952213	3.790536818	3.875268925	3.505310323	3.750475991	4.099029152	3.402815368	3.658233881	3.977528754	3.50198539	4.068290004	3.929247775	3.943742139	3.812654107	3.889855956	3.74053906	3.654939296	3.755033727	3.889665829	3.475860349	3.844895549	3.523571179	3.923312507	3.491817955	3.661387872	4.130151556	3.82679579	3.649606763	4.011062293	3.790536818	3.855855268	4.02872296	3.684487101
"11715730_at"	3.634593771	3.549269058	3.556648299	3.674214898	3.843818783	4.004586627	4.022498325	3.657812281	3.801079657	3.846615281	3.66178455	3.488596466	3.991993402	3.463687687	4.18918788	3.855077868	3.492186748	4.075365057	3.733609821	3.811511371	4.083263869	3.997242235	3.683933929	3.43697437	3.749078615	3.442878895	3.68285357	3.920922397	3.764907091	3.834531267	3.962332172	3.735770818	3.731525778	3.728772168	3.762658758	3.495778875	3.709461724	3.527727508	3.530736372
"11715731_at"	3.804093293	3.719832247	3.588478559	3.804093293	3.678047157	3.65457837	4.291584915	4.163142142	3.915886552	3.913361358	4.400447029	3.829694169	3.705559695	3.779646914	3.97525957	3.796428916	3.948996364	3.804093293	3.94075545	3.857041444	3.562973953	3.598897264	3.529903396	4.83929707	3.959983082	4.25467711	3.916829083	4.61236584	3.903300128	3.928106895	4.316582024	3.761155443	3.802551961	3.837727039	3.579937422	3.4347448	3.804093293	3.708247826	3.689931765
"11715732_at"	10.65104163	10.08806733	9.867684989	9.826695211	9.706083775	10.27903913	9.829917934	9.840135368	9.801351252	9.688460499	9.605818127	9.66296882	9.877578223	9.74897255	9.833635444	9.726264834	9.675944012	10.05916291	9.742988478	9.412008942	9.783515354	9.33345624	9.601909726	9.798449778	10.02155472	9.797477899	9.200386471	9.435151194	9.656204958	9.62153107	9.382695464	9.044312228	9.900239153	10.22830477	9.875575385	10.12974543	10.03020671	9.932805091	9.973715377
"11715733_a_at"	7.757417726	9.30583855	9.271718139	9.394055611	9.513910814	9.450703661	9.422384211	9.473155101	9.080941798	9.120247905	9.662986027	8.799643506	9.070471736	9.498893625	9.144819535	8.960975709	9.593172934	9.483290785	9.298679349	9.298569592	8.722261439	9.28446847	9.14025772	8.791589365	9.297037079	8.143750857	8.710654423	9.420417771	8.988551068	8.642129421	9.07491636	6.770177385	8.458849632	8.679577544	8.63125049	8.621517864	8.632834999	8.719561963	8.072436996
"11715734_a_at"	4.521251292	5.560845671	5.655123082	5.394892643	6.150170042	3.815371436	6.12628973	5.533865143	5.479866634	4.389407015	4.352836615	4.430349145	5.526486276	4.900930501	5.381405051	5.350921829	4.550140082	6.563526503	4.99273655	4.835610418	3.954342735	4.345720626	5.242983687	5.147184788	5.791241172	4.034711937	4.447630894	4.657304776	4.47477565	3.617966996	4.793401667	3.633003684	4.330216208	5.323074894	4.006111047	4.472001487	4.626034774	4.828222281	4.354223797
"11715735_a_at"	8.779099796	7.87890016	8.888717252	8.54714297	8.456972741	7.840676934	8.065181489	7.389288223	9.060277544	7.18724149	6.928898487	7.811697817	8.58024731	7.15011918	8.556785653	8.169168195	7.964815217	8.319345319	8.384784159	8.276033498	7.407777108	7.24286062	8.124798085	7.999739978	8.543033969	8.005550307	8.057027267	7.348193262	7.144060626	8.28011787	8.026792683	7.799979134	7.269021808	9.063421255	8.124798085	7.715766543	8.728590955	9.657823766	9.263789912
"11715736_s_at"	6.615407042	5.971123165	5.829738721	5.914058121	5.83109338	5.955579564	5.565061134	6.169266433	5.176003259	5.305678786	5.775176147	5.640563916	5.723897243	6.765284232	6.266089225	6.426435447	6.053268998	5.941940602	6.363380866	5.933988901	6.830200016	6.860653444	6.968252374	5.851818229	6.32933508	7.265419543	6.286747107	6.176787633	6.10351932	6.420986105	5.67551755	6.530155799	6.922243857	6.044580748	6.611852772	6.855419421	6.620318503	6.443976328	6.990916369
"11715737_at"	4.42519148	4.404608501	4.66314369	4.686726835	4.436397674	3.946776964	4.136210247	4.470652326	4.630220861	4.435887906	4.215449859	3.892377714	3.827215007	4.092318108	5.01963728	4.426535345	4.200185282	3.907649329	3.800850694	3.60242456	4.46946033	3.824026823	4.352962471	4.040609371	4.560632473	4.239812543	4.200185282	4.384071717	4.441279234	3.922424748	4.137807864	4.103259904	3.938433146	3.94975374	3.801947493	4.200185282	4.152294644	4.364199943	4.484075112
"11715738_s_at"	10.64219333	10.3334374	10.46629044	10.35853676	10.5158052	10.57781813	10.36344988	10.20787654	10.47868104	9.660036761	10.2487907	10.35853676	10.38153943	9.86989549	10.5124327	10.51433337	10.0247494	10.5454797	10.3463185	10.01434536	10.08496847	9.7143064	10.36292327	10.47272437	10.66895783	10.27743814	10.26769492	9.831190538	10.00220507	10.23324004	10.546793	10.07962959	10.57940297	11.02546189	10.72951125	10.47142039	10.65570071	10.62865535	10.56806449
"11715739_s_at"	9.998254995	10.37481109	10.41097756	9.9819114	10.41084679	10.30365988	9.219653079	8.748997227	9.266463094	8.892856334	8.675573948	8.94873259	8.338203627	9.11419292	8.95625118	9.383631953	8.570066087	9.332906482	8.501896119	8.896388784	7.788670323	8.734369936	9.059811738	9.367612092	9.594886859	8.599806947	8.388685255	8.838819791	8.623267246	8.209443257	8.696624055	7.623439093	8.51722306	8.700281253	8.651350582	8.271451036	8.200149421	8.348554707	8.423550166
"11715740_a_at"	3.850153768	4.093102705	4.048133667	4.397581305	4.24584059	4.118150278	3.98816698	4.186807871	4.083690713	4.215706589	4.028917444	3.793026419	3.985794361	4.039338057	4.2678348	3.740208249	4.367203149	3.942788023	3.985794361	4.35649069	3.883627216	3.76931205	3.809571438	3.799285276	3.985794361	3.742202293	3.924929111	4.04474475	4.094399734	3.985794361	4.145309278	3.748295877	3.935564844	3.647471425	3.827751716	3.732760801	3.765129048	3.836490225	4.034564426
"11715741_at"	3.910649828	3.813301888	4.452969857	3.912688229	3.961469669	4.316006371	4.093062233	3.910649828	4.013171322	3.797770693	3.754540513	4.125597173	3.86390676	3.904006503	3.724955844	4.407725441	4.244443979	3.910649828	3.91479812	3.844070706	3.774740561	3.743916303	3.791862375	3.904284727	3.721465825	3.93465569	4.04017937	3.87409909	3.725247752	3.786210531	3.850069683	3.892255236	3.621294744	4.021556305	3.636482113	3.975240414	3.915375528	3.959209476	3.76113459
"11715742_s_at"	7.492439706	7.163009884	6.74936183	6.999728809	6.936611827	7.136338932	7.836197423	7.85146611	8.256048459	8.071217835	7.928898695	8.715747841	8.043727262	8.14278702	8.29195871	7.691168521	7.682385502	8.556562624	8.199929161	7.920175209	9.395983801	8.96677665	7.857303431	7.88112219	8.355601861	9.352091247	8.882222064	8.856140382	9.378001202	8.807105157	7.722555727	10.19982234	9.084975184	8.227088607	8.227088607	8.436794731	8.172297569	8.321567287	9.411102814
"11715743_x_at"	6.332333154	5.586268863	5.633436609	5.734674334	5.541827584	5.664790094	5.872620485	6.287424897	6.288487399	6.10022053	6.96229742	7.439158668	6.801860366	6.8786343	7.304039116	6.262752417	6.098431818	6.590048505	6.967824147	6.256589155	7.7386417	7.334014601	6.975816913	6.303533925	6.877094607	7.959651009	7.507616019	7.094047505	7.695769498	7.246993501	6.157989932	8.727867213	8.013025919	6.635558151	6.984860882	7.168481794	6.843068921	6.870018914	8.124250033
"11715744_a_at"	10.32113692	10.66818349	10.55157114	10.44171479	10.51352053	10.91191575	10.7359418	10.5600365	10.7031563	10.38437698	10.57650089	10.22882365	10.32783272	10.32791802	10.30662463	10.81198533	10.51619391	10.57698354	10.2712379	10.17638689	9.952263267	10.14808229	10.41825995	10.40755116	10.56569011	9.935192897	10.1072768	10.05094137	10.12945749	10.23531111	10.54818702	9.540859802	10.10117839	10.69268721	10.34716788	10.44810189	9.857243143	10.67863756	10.24009816
"11715745_a_at"	8.423660506	9.786227655	9.499420886	9.690024512	9.80438061	9.656263607	8.877749671	8.843416357	9.223528961	9.346775948	9.192593215	8.951030326	8.967467594	8.958851055	9.011230786	8.99252731	8.879983527	9.362617817	8.75673019	9.313588188	8.990787489	9.007686716	9.040514357	8.764727036	9.436173091	8.889765963	8.831401451	8.684931474	9.232220816	9.12348574	9.449775893	8.212673267	8.90516975	8.864068408	9.110040839	8.863528417	9.013588293	9.402147159	9.011641262
"11715746_a_at"	4.143052671	4.273358845	3.875720901	3.906429111	3.693005506	3.839098059	3.402513205	3.701970574	3.666667875	4.058829757	3.644331902	3.769360681	4.078388807	4.636520652	3.849730132	4.861264702	3.95750075	3.660999185	4.54230429	3.72921955	5.676221593	4.029277835	5.260748784	3.674231834	3.906208888	4.392710625	4.731127055	3.630938916	3.749824192	4.084529435	4.134398128	5.066434979	4.951426294	4.649614334	4.143052671	5.095494475	4.062045768	4.883419927	4.931185231
"11715747_a_at"	4.83438804	4.879019355	4.817603933	4.750740085	5.041941503	4.658553924	4.934650375	4.463895359	4.572565154	4.763752434	4.528845686	4.543588934	4.40317333	5.265478226	4.543588934	4.353024794	4.767769754	4.1773996	4.029100325	4.543588934	4.752435437	4.889932593	4.267759545	4.843493812	4.382454501	5.277643519	4.357687694	5.35921142	4.554062832	5.076343892	4.22215257	4.323992516	4.38128548	4.079115164	4.397426132	4.86846521	4.229287559	4.054350024	4.205173458
"11715748_at"	6.858964078	6.523746097	6.079034666	6.367426834	6.077909012	6.465655842	6.512950673	5.896820596	5.491695109	5.80999208	5.522785891	5.136894104	6.590808035	6.414552443	6.048853901	6.052959776	5.351211967	5.633936521	6.148923978	6.444925577	6.658710042	6.385100129	6.430816264	5.917135958	6.368165187	6.576096944	5.994067153	6.499863096	5.777290291	5.751965382	5.215789292	5.354038444	6.488556533	6.345710724	6.239946609	6.706768292	6.391230026	6.379100553	6.375959366
"11715749_s_at"	8.041323711	7.691507553	7.949030841	7.710742651	7.535346083	8.255833026	7.796535636	7.883508562	7.157004458	7.559950577	7.934184861	7.334206486	7.698218395	8.095157919	7.687588895	7.578684689	7.780908741	7.469734979	7.723752566	7.820721244	8.575218103	8.412949574	8.117632994	7.346824575	7.777410302	8.091718808	8.01608345	8.250260383	7.810332991	8.54615246	6.451997207	8.097466791	8.114288476	7.693042035	7.848532154	8.356959353	7.903400605	7.60266256	8.267777301
"11715750_at"	6.118166173	5.467572953	5.379845683	5.400431948	5.74651261	5.089959313	4.816888204	4.97581773	4.740200857	4.673016933	5.002307183	4.453564946	5.488976594	5.241239254	5.485148552	4.901002897	5.319305483	5.012585144	4.758730851	4.356574369	5.208198859	5.447867713	5.087301788	5.02020808	5.126417676	5.177073859	4.774196713	5.576204106	5.011523823	4.507009375	4.882272062	4.660658111	4.955537154	4.843081332	4.714962496	5.346610525	5.309102482	5.192242601	5.664190696
"11715751_a_at"	5.075976546	3.961533446	4.327796059	4.407956561	4.312190027	4.233382001	3.642598484	5.160877912	4.207641211	3.781516656	4.639947163	5.269864965	5.430660151	6.117665644	5.766562389	7.022015677	4.200031814	4.255012936	6.223786887	5.950345337	6.723942287	5.269864965	6.169221285	5.269864965	5.011095703	7.267097368	6.019068498	4.54555663	4.830802309	6.080192676	4.557557789	5.267633146	7.690378144	5.167338073	5.604933849	5.683031809	4.811287298	5.627546046	5.637094166
"11715752_at"	7.118764766	7.883008702	7.577013153	8.121409708	8.322574212	9.020345563	7.091059307	6.745206345	5.853252585	6.284699593	5.380942099	5.504276838	6.818279331	7.702675738	6.832274985	7.954687418	6.400825343	6.55121456	6.643278658	6.743547269	7.472304098	6.43447364	7.737114102	6.721332967	6.65687291	7.326429322	6.705056954	6.612902609	7.00153607	6.9720889	6.616486797	7.711632283	5.691699026	6.411097489	6.725406781	6.499587216	5.518614183	6.495899293	6.350607476
"11715753_a_at"	4.621144261	4.722757073	5.30434679	4.997840234	5.368318194	5.712915668	4.356350006	4.522560991	4.379754075	4.285193126	4.118689873	3.905329825	4.149241579	4.456532783	4.264784126	4.841811661	4.921971036	4.352739646	4.06633057	4.912354623	4.519383227	4.655536569	4.64053276	4.441677177	4.222993084	4.329667841	3.782352245	4.217559886	4.086871344	3.939410437	4.05411277	4.081283533	4.162756002	4.172171685	4.090415518	3.956544207	3.830674575	3.941324436	4.131650998
"11715754_at"	3.894025596	3.87968259	3.63236165	3.655913982	3.803379176	4.304692552	3.752223249	4.332379792	3.977229522	4.063510103	4.561549302	4.402976318	3.894025596	3.927635872	3.892252078	3.868786242	4.124559516	3.909807762	4.03256888	4.294578189	3.908398122	3.747836581	3.894025596	4.15162973	4.198499344	3.838939377	3.86247733	4.102174866	3.615531115	3.595061021	4.067929347	3.885420003	3.899889706	3.730175836	3.717531484	3.93494283	3.76162501	3.799632249	3.672035566
"11715755_a_at"	7.646565294	7.037447644	6.777398518	6.651547491	6.955794863	6.796138441	6.710179913	6.533426168	6.823480408	5.521745275	5.842535651	6.682500704	6.056442787	6.545993996	6.607341532	6.79020065	6.588537428	6.667713862	6.424519553	6.408521444	6.947786173	6.390459056	6.778127702	7.295052862	6.815238894	6.862871003	6.561408529	6.778127702	7.190037135	6.724446725	5.218413088	6.778127702	7.570630028	7.779686309	6.989918281	7.497062959	7.263906808	7.024575403	7.184853249
"11715756_x_at"	10.08257495	10.52844054	10.57650089	10.33502906	10.19597575	10.9268931	9.903695667	10.09494495	9.967262572	9.887081598	9.735414951	9.627607241	10.01578213	9.792535562	9.961146872	9.977684618	10.11275874	9.755687175	10.08148626	9.798675198	9.991955825	9.947188767	10.08122312	10.21486613	9.936558536	10.16276432	9.793610602	9.658592343	10.03181544	10.20955488	9.871757978	9.178615459	10.12355895	10.20511855	10.247069	10.0228928	10.38236605	10.13995226	10.19860011
"11715757_a_at"	8.591079781	9.459275408	7.14505663	8.196319375	7.554264239	7.901303015	5.157618434	5.485192184	4.843425925	4.761191613	4.817786861	6.45450381	6.17821893	6.212860269	7.19935703	7.210063766	4.548108201	5.449640686	6.62987379	6.124974183	7.861811339	6.75679837	6.84091114	5.847682231	5.575327319	7.170281086	6.792417225	6.184338234	6.670637246	7.577506179	5.064804225	6.884943829	6.767884534	6.348448048	6.684566714	7.778742587	6.950297471	7.082951177	7.845326787
"11715758_at"	7.789513672	7.476301596	7.816471512	7.69491624	7.682514649	8.001088331	7.399000925	7.403662203	7.617815442	7.447053597	7.40876747	7.452322001	7.247136038	7.440486921	7.586601585	7.382826883	7.077212822	7.624569232	7.130701104	6.963592536	7.625435302	7.486389203	7.737254888	7.508231508	7.559567372	7.753446851	7.482122407	7.128032526	7.569270216	7.839065051	7.199797753	7.148964713	7.803644575	8.126802249	7.770576075	7.440520006	7.837339531	7.619667825	7.735709735
"11715759_at"	9.936182148	9.90284209	10.01048561	10.0545182	9.890701662	10.21459922	9.840271657	9.278730621	9.627029257	8.918381406	9.07581326	9.648549287	9.747441916	9.588298168	9.514801666	9.778549313	9.495553424	9.683573424	9.558498769	9.538825066	9.330289716	9.235241373	9.933252868	9.574205672	9.62664515	9.571183235	9.353255217	9.025038457	9.133406546	9.695986686	9.267927203	9.288203755	9.165945114	9.659168074	9.551506558	9.613175629	9.656165145	9.671804296	9.615942618
"11715760_x_at"	10.35917025	10.26353625	10.26345177	10.13045886	10.16477332	10.44895223	10.3044762	9.830382502	10.10731321	9.721696433	9.678865692	10.04206718	10.10438231	10.02101351	9.985503858	10.15972353	9.764634875	10.19443072	10.10265718	10.03505162	9.851884115	9.750418387	10.30426012	10.0733308	10.15974963	9.9612654	9.905676974	9.607486318	9.529821024	10.17195565	9.748746878	9.675954273	9.776679587	10.10763855	10.15058126	10.0644514	10.15665657	10.19435749	10.25060632
"11715761_a_at"	7.217946651	7.883522284	7.632651362	7.696638745	7.786993013	8.105500079	7.833893448	7.964604453	7.539194183	7.666242501	8.613955408	7.370935915	7.767559466	8.213076492	7.85965583	8.148664603	7.835949419	7.736699092	7.869646366	7.156835698	8.023199714	7.887927153	7.886231884	7.784808081	7.987163293	7.837922389	7.83192663	8.198735911	7.935599121	8.086870354	7.479817745	7.622348414	8.24749994	7.640120764	7.782802264	7.878235578	7.812669147	7.536753418	7.835949419
"11715762_s_at"	7.002929827	7.441147377	7.084506898	6.761543356	6.725829805	7.509079783	6.956272729	7.743720755	6.83165957	6.896827062	7.037750535	7.076172407	6.829086532	7.177102785	6.936963594	7.282511312	7.134936125	7.218998877	7.637810601	6.846453494	7.623361885	6.919880852	7.342774379	6.769983537	7.498318077	7.877029924	7.551297144	7.584676148	7.554662559	7.513823227	6.568582849	6.136829077	7.656486352	7.904839592	7.706515226	7.377629372	7.849934172	7.519032498	7.201794486
"11715763_a_at"	6.059340308	5.491725159	5.123980748	5.41247739	6.005874214	6.077601042	5.221093925	5.17680741	5.733499822	6.043399248	6.45382856	7.127545526	6.989603166	8.043464356	7.37374168	6.702153543	5.620867028	6.617813872	6.30818329	6.836771701	7.66317484	7.760124886	8.291429025	7.574861437	6.854997571	9.373007741	7.945830232	7.482664593	7.208868584	7.387461253	7.856151541	8.310279951	9.402388981	6.658340576	8.770768126	8.416950164	6.782975852	7.282794406	7.908686324
"11715764_a_at"	4.05427613	4.040619703	3.755482003	3.674500628	3.817693825	3.664357662	4.179337003	3.931184096	4.315333627	4.35460839	4.027407221	3.747171507	3.976414536	3.5005047	4.042068113	3.815968147	3.758545387	4.113669894	4.221959594	4.228741405	3.597288534	3.889055219	4.189655551	4.062245024	3.871309951	4.017014021	3.855056035	3.96399127	3.853408535	3.606273416	4.586347774	4.105621972	3.64174399	4.131066469	4.011874449	3.585091704	4.016983116	3.994123109	3.715226582
"11715765_a_at"	5.011485142	5.744389171	4.719553939	5.614687618	5.832559412	3.807606371	3.7309759	3.608757698	4.085419696	4.132457589	3.556996999	3.415933514	3.751692698	3.99493724	3.861130748	3.764638117	3.811473395	5.274353465	3.62035358	4.090860658	3.809743705	3.687055509	3.653278349	3.864514537	4.576587816	3.532986145	3.727658213	4.270837186	3.39109079	3.518209983	4.538482578	3.544608959	3.686187245	4.026104369	3.421882165	3.951136869	4.928360656	4.820802286	3.453114161
"11715766_a_at"	8.816607829	10.37015401	8.432774412	9.936956974	9.382500765	9.615747269	6.931071764	6.513897342	6.716554316	6.744292634	4.946380845	5.249671519	6.653427754	6.796232786	5.258004772	6.830793161	6.793712565	8.703494909	6.85251464	8.463705284	7.565273568	5.865208749	7.954646719	6.387190166	8.938388934	6.368930007	5.808915877	7.014197877	5.644519927	7.13440545	5.770310392	5.677945081	6.082084993	6.940961624	7.017340121	7.208206422	8.198399363	9.11517666	7.213248765
"11715767_s_at"	10.09222886	11.32341464	11.0003908	11.25549742	11.16891263	11.46622207	11.59289166	11.3908395	11.29685753	11.07067352	11.18199234	10.78093703	10.9740208	10.96335026	10.71202553	10.83348384	11.01983096	10.9696919	10.63753328	10.9388121	10.11566673	10.4547291	11.59225676	10.87903467	11.39272492	8.745650441	10.46641861	10.9634387	10.40973143	10.4819752	10.4194419	8.89861613	10.02728776	11.24576974	10.29509463	9.624472351	10.78951724	11.12771955	10.14581228
"11715768_x_at"	6.285496761	5.981452613	5.469705771	5.973459027	5.305839587	6.150075796	5.142160927	5.322116809	4.679108222	4.745415074	5.690720479	4.281872777	4.781592902	5.53459645	5.964292537	5.864715296	5.344483696	5.487225451	5.497226229	4.730248104	5.261072337	5.386813434	5.616797465	4.803362458	5.417875237	5.694440469	5.173103677	5.425361954	5.766507054	5.732376302	4.658351426	4.987101819	5.19637973	5.368630741	4.720715329	5.514987639	4.905173946	5.610739216	5.46953201
"11715769_a_at"	9.451667324	9.308521118	9.384568946	9.250641135	9.511252676	9.509231014	9.121794024	8.917317309	9.431070666	8.372450755	8.489027976	9.125090361	9.244552563	9.307085873	9.47598727	9.408049396	8.788689347	9.322425637	9.336244547	9.15600712	9.346344229	9.010684651	9.341944304	9.559175211	9.283987295	9.3752244	9.372944321	9.059092391	9.129312993	9.495817328	9.587605517	9.525093636	9.854470366	9.412203852	9.672222854	9.635813607	9.493177185	9.615498437	9.699126837
"11715770_x_at"	9.484705445	9.29961491	9.209544274	9.130650102	9.300317916	8.76280705	9.1946606	9.057496842	9.452018155	9.052792699	8.918578684	9.66510568	8.840725949	9.238033128	9.266673147	9.040249238	9.095987474	9.396174236	9.449579673	9.260966667	9.91417936	9.296943083	9.352717371	9.453269808	9.498901628	9.72058133	9.706351456	9.01204059	9.446331842	9.07635298	9.235231548	9.432428311	9.760476117	9.592990788	9.628561911	9.759327047	9.861645469	9.697701663	9.894908395
"11715771_a_at"	7.329803297	7.480707598	7.399502859	7.180244318	7.332727152	7.817955387	6.75529257	6.265870025	6.455119936	5.786939402	5.450744018	5.271278801	5.894780533	5.384291071	6.802878135	6.322928827	6.072806382	6.410777638	6.261124577	6.339943202	6.029985051	6.321932451	6.561467207	6.757104983	7.11455764	5.641155412	6.206650241	5.426061612	6.198562178	6.430555672	6.450065269	5.847071225	6.719746748	7.353519716	6.537877342	6.958547689	7.400129377	7.058520183	6.708971439
"11715772_x_at"	7.990273332	8.014075044	8.372257652	7.772480374	8.190999147	8.65597063	8.046764322	7.629472176	8.098453027	6.944833487	7.424621113	6.871845569	7.641107254	7.286836506	7.826003311	7.746584755	6.972084455	7.815041614	7.43791535	7.437660508	6.696663126	7.350254841	7.787951334	7.947206307	7.975147466	6.910767312	7.331912283	6.97096402	7.068825435	7.563108345	7.639873137	6.404607719	7.534172902	8.223750362	7.843738331	7.811448654	8.060569103	7.854790971	7.613067474
"11715773_a_at"	8.51302832	8.760319929	8.33912692	8.615724031	8.501166386	8.289346635	8.247541496	7.987211967	8.036455622	7.16031021	6.351834562	7.63981106	8.315177354	7.748105669	8.049115751	8.190751785	7.321597754	8.114139573	7.550546495	7.625900778	7.624002135	7.541452516	8.115281397	7.984969798	8.434443821	7.5977679	7.511679842	7.752095328	6.812187875	7.59502069	7.101591876	6.931205272	8.010044533	8.271520876	8.071174359	8.205514943	8.333209687	8.508974078	7.900048075
"11715774_s_at"	9.378330636	9.671867881	9.388676295	9.433948379	9.390587256	9.262678626	9.405988442	9.290670911	9.280037514	9.16815584	8.746460758	8.706495048	9.058057587	9.057153849	9.163669713	9.307902799	8.832423552	8.875029679	9.189737335	9.316478885	9.213009542	9.15087488	9.244866587	9.015804785	9.375200451	8.997652327	9.311265184	9.181817237	8.985128558	9.244866587	8.809558279	8.69278843	9.309095581	9.291844666	9.158272754	9.369884988	9.580919615	9.591387354	9.495285269
"11715775_a_at"	3.883133348	3.870682123	3.757201099	4.042469832	4.293543603	4.087554907	4.223686115	4.529352355	3.980932404	3.742484128	4.001210311	3.682602398	3.970484988	4.18283114	4.097490227	4.917697237	4.233806391	3.741772819	4.185347139	4.037659415	4.302799599	3.946202465	4.490553265	4.191684502	4.116880105	4.139986013	3.964656359	4.014474489	3.859077092	3.624914413	4.23102693	4.224495449	5.224848261	5.494315559	4.265661095	4.285817459	3.946843315	4.458211632	4.058669748
"11715776_a_at"	4.512042874	3.890356527	3.926408397	3.924426541	3.886912923	3.911978705	4.444186913	4.12617502	4.338883133	3.984746496	4.70254013	4.994853015	3.95572074	5.471963257	5.178495854	6.658951331	3.806662639	3.499027568	5.127536592	4.06432804	4.998110195	4.830452457	5.157365715	5.096735468	4.704245682	5.82924299	4.679727911	4.07526092	4.875748186	5.612884253	5.170749445	5.47193102	6.71309057	6.629391266	5.704435727	6.064103181	5.126584471	5.314260322	5.952386085
"11715777_s_at"	8.80374287	8.669322827	8.875187478	8.731619768	8.877686378	7.977519268	8.637546759	8.315542042	8.635709755	7.097302748	7.341171191	8.618860192	8.822780413	8.211944339	8.873048914	8.92978769	7.623052932	8.621840719	8.317005713	8.495692417	8.783816655	7.936889094	8.932286224	9.013182548	8.817560168	8.630512112	8.687573026	7.804924345	8.221346827	8.314168212	8.303582562	8.732484656	9.120297188	8.64489674	8.456750929	8.953205751	8.522162	8.640800568	8.936779174
"11715778_a_at"	4.692202382	5.145156868	5.139775711	4.209532421	4.667843277	4.794395775	3.9753871	4.253392931	4.186629116	4.246903479	4.365244746	4.465070824	4.355150911	4.612512079	4.454232417	4.895994676	4.615918496	3.946014703	5.24906199	3.984742068	4.081106369	4.313865875	4.732199655	4.132503344	4.432579615	4.454232417	4.454232417	4.244068547	4.830983411	4.157009438	3.795511485	4.4906692	4.177686112	4.931713748	4.543483538	4.849442838	4.366603551	4.348758024	4.436003913
"11715779_a_at"	9.189557424	8.837841273	8.202745712	8.093955156	8.496398624	8.593906543	8.084958087	8.073155113	8.509007666	6.950412986	7.34682734	8.05644875	8.230312763	7.726891728	8.099353	8.440147456	7.932452647	8.142342169	8.114408172	7.909466978	8.032055181	8.285105042	8.091496988	8.75897347	8.467776544	8.103655124	8.373105218	8.188822731	7.939020803	8.266244055	8.313356836	7.860245689	8.75648136	8.596689143	8.19160389	8.524541463	8.838556525	8.767344701	8.37128928
"11715780_x_at"	9.342585732	9.320771287	8.441697415	8.39584881	8.710786597	8.873356067	8.463615399	8.625709911	8.508593689	8.034841336	7.963502971	8.587312721	8.68509977	8.065588634	8.59933321	8.630851997	8.279615154	8.620781741	8.541813111	8.23323946	8.555260007	8.735352214	8.533334276	8.898196668	8.684763609	8.651402256	8.756626628	8.377539206	8.436234446	8.773808188	8.549078088	8.540227254	9.163094844	8.903348246	8.692876069	9.094672226	9.036628327	8.899902956	8.778931168
"11715781_a_at"	8.663449385	7.766739882	8.588092519	8.294821222	8.592742276	5.313888634	7.182307877	7.504516223	6.856775651	5.21625603	6.11606554	6.449999695	7.793814886	7.695483825	7.903552331	8.353667101	7.289128244	7.42081752	6.862038152	7.597713956	6.283028713	6.369434176	7.685426737	8.906923791	7.605340373	6.544421111	6.467252039	6.92982493	6.766089786	5.09314775	7.727819413	6.295773843	7.540043115	8.114709891	7.568519725	7.553790454	7.74155945	7.027396778	7.203818667
"11715782_a_at"	11.90866893	11.57209407	11.6289792	11.50810912	11.51058493	10.75215185	11.49693151	11.89129076	10.93333827	10.7867468	12.3112388	11.88417278	11.91218741	12.02755944	11.81911286	11.88288533	11.75916033	11.17712693	12.10223869	11.74795396	11.9847121	11.83159218	11.78099797	11.83649294	11.40759297	12.32216953	11.30729903	11.86319182	12.35173184	11.42564583	11.8545634	11.30549834	11.97804133	11.88146091	11.81529268	12.00941966	11.65299437	11.78026884	11.78165059
"11715783_x_at"	12.0432536	12.01145241	11.6637397	11.52596423	11.64087031	11.23157881	11.58632356	11.91286663	10.83040279	11.0040833	12.24652001	11.82719084	11.8648872	12.1240908	11.84388644	11.83799756	11.83799756	11.21148319	12.09550642	11.8225635	12.060641	11.93348166	11.92484755	11.72198016	11.40641765	12.3431769	11.42377144	11.90690993	12.35121604	11.54134974	11.5937139	11.28990331	12.05927073	11.82491366	11.86486909	12.18394415	11.69253059	11.84379825	11.83799756
"11715784_s_at"	4.576150163	4.502254212	4.39790463	4.289630992	4.48930734	4.95041116	4.463284443	4.556294575	4.634984621	4.819713538	4.585863005	4.501592912	4.118673877	4.542097486	4.223417315	4.841424082	4.695873581	4.412335387	4.182896687	4.586658248	4.366193219	4.502254212	4.245799243	4.007472569	4.518805077	4.866525155	4.79266283	4.757443415	4.760441089	5.08319514	4.641427563	4.705407837	3.959558958	4.199035265	4.146265601	4.550903516	4.187778353	4.40706725	4.549753687
"11715785_at"	4.373009629	4.331170412	4.168241073	4.65745863	4.230461873	4.092410042	4.831211643	4.761918861	4.565704769	4.338009623	4.820348576	3.734012609	4.574253553	4.190630472	4.268620283	4.12958951	4.668322418	4.414901986	4.106799062	4.700723938	4.242124247	4.285253853	4.301492326	3.852678015	4.195863787	4.185428289	3.912016424	3.968839248	4.373870667	4.876670657	4.474547902	4.262542241	3.998974729	4.261997755	4.248898322	4.193101884	4.143326288	4.1022295	4.301492326
"11715786_at"	5.677216214	5.105453636	4.177520211	4.336232471	4.17747643	4.145984436	4.780552746	5.270825786	4.992391754	5.039639734	5.241336867	5.537775583	5.695854524	5.558744135	5.283537971	5.343192267	4.737066505	4.855044717	5.309985586	4.930122587	5.211542553	4.956803105	4.582607845	4.536699719	5.505717357	5.65302305	4.813026118	4.216061095	5.057666756	5.00599579	5.276915817	4.380159074	5.401922982	5.867625834	5.063872177	5.641023351	5.43688539	6.311419313	4.839668133
"11715787_x_at"	7.918945979	8.291636944	7.42676036	7.300819008	7.708849898	7.810882623	7.835128138	7.709655204	7.611534829	7.54919561	7.520433184	7.39857661	7.432873547	8.025618598	7.56035734	8.056669099	8.013724759	8.365883334	8.251437174	7.421236984	7.924916586	7.912449259	7.732105917	7.246327269	8.149218924	8.448781031	7.568214525	7.609718402	8.034576028	7.450990364	6.692514935	7.14149029	7.879603808	8.452998733	8.017750423	8.383019444	8.365540401	8.464518497	8.086797598
"11715788_a_at"	9.51154655	9.754388381	10.44071163	10.33260379	10.16563529	10.6235635	10.06778192	9.500820797	10.12606793	9.681952636	9.414616811	9.840712672	9.589487517	9.542779505	10.07659651	10.01653676	10.08168536	9.978597961	10.11541753	9.513710798	9.367053179	9.338027725	10.14971265	10.21314727	10.11284343	9.005142486	9.989105724	9.936322734	9.776034876	10.09860007	9.96878548	9.739769614	9.706170852	9.656948221	10.14466082	9.184020695	9.767474762	9.836036642	10.65171497
"11715789_a_at"	8.372563028	8.778439791	9.608261021	9.365503213	9.430972486	9.365368847	9.181081769	8.715530267	9.102181036	8.245792723	7.137343752	7.533213351	8.454435998	8.636659765	9.125328758	9.031380065	9.035271568	9.141269017	8.324709714	8.282390136	7.860389699	7.525646627	9.032958624	9.401000535	9.274923148	7.149849972	9.334683304	8.746648924	8.247793551	7.719177458	9.70696105	7.937823501	8.033295507	9.252414364	8.865602865	7.715771194	8.811311686	9.348549099	9.176507492
"11715790_a_at"	8.450205427	9.020828426	8.505367112	8.746673473	8.533818389	9.049595819	8.690235436	8.850036355	8.474330683	8.210389349	8.645535066	7.566088092	8.105212697	8.598946163	8.070285152	8.401310997	8.604150111	8.529009866	8.382735241	8.050548759	8.06781654	8.304324771	8.275056814	7.988668389	8.518901544	7.746514124	7.796950627	8.21073376	7.974642745	8.085807505	7.854512496	6.761112462	8.220704411	8.634754271	8.362624281	8.368992181	8.717049478	8.614136192	7.711447295
"11715791_at"	8.245929836	6.749875494	6.966053387	6.127745301	6.737515914	7.145914873	7.048161758	7.275411276	7.79165777	7.136027714	7.572560748	7.218081537	6.999107257	7.071932042	7.249143825	6.553654767	6.973240743	7.695691204	7.268733974	7.003766916	7.39886823	6.591704645	6.862744641	7.0674313	7.16640024	7.486038889	6.508352872	6.656400294	7.32136507	7.197356199	6.692672591	7.042672386	7.396687099	8.021083223	7.699106824	7.894336915	7.50822321	7.929072919	7.462054812
"11715792_a_at"	9.30150007	10.05310029	9.390850576	9.594390764	9.843044354	9.918566339	9.60098326	9.042482516	9.245658903	8.060115308	9.338693281	9.065554985	9.368324833	9.406820247	9.530841895	9.659780477	9.10562512	9.591730605	9.329627857	9.570984769	8.716113076	8.768680876	9.778320999	9.738050352	9.894718278	8.672159422	9.049133282	8.846429901	9.284180485	9.313084504	9.33767096	8.0533211	9.732631504	9.934707011	9.329782231	10.16903471	9.423974741	9.855590116	8.839681844
"11715793_a_at"	3.837891136	3.610902431	3.519223542	4.256282574	3.617172703	3.577663283	3.86806667	4.088966431	4.144050675	5.181722676	3.963402125	5.387446401	4.038016392	4.920219702	5.128862073	8.670745284	4.091090521	3.895155343	6.756625538	4.574935904	5.79130573	3.437985581	4.674189827	4.268265999	3.696447206	4.060895964	4.179558576	4.134513324	3.627383082	3.715539245	3.982398279	4.454880816	8.119093281	6.275831708	4.578785399	3.798086613	3.547548335	5.323300798	3.501949218
"11715794_x_at"	4.404633556	4.147129702	4.019926609	4.441359471	4.136188559	3.927678589	4.199009097	4.71987618	4.776364345	5.328010272	4.493726044	5.796043591	4.469917005	6.574166813	5.831178866	9.575830826	4.084609799	4.601301559	7.219955367	4.562896328	6.458247156	4.129234114	4.631957872	4.272445386	4.649669845	4.698585513	4.570840378	4.743716972	3.927678589	4.187280511	4.820643781	4.218928154	8.938306254	7.439435276	5.728226273	4.177807339	4.502873392	5.428748323	4.008513179
"11715795_at"	12.0520819	9.101398769	8.008729277	8.543158212	8.726658808	8.3424499	9.24142688	10.5136616	9.182843274	8.445351909	9.162952961	10.32754063	9.455711004	8.483436238	9.614749621	9.186517755	8.639785803	9.18195032	9.455711004	9.89234453	9.615811215	8.696727885	9.059185265	9.879441186	8.490716837	9.896818666	9.766336221	9.688251869	9.184023518	9.379561657	8.931066101	9.599482321	10.16591524	9.833335753	10.32315645	10.55437203	10.20245656	9.660582275	10.12372602
"11715796_s_at"	7.993432224	7.690164041	8.47366348	9.095309167	8.525707996	8.372285873	8.547027218	8.581031282	9.343534394	6.452137881	8.220963626	10.44247016	10.59491738	9.830642344	10.71174269	10.07667701	5.822180434	8.502399177	10.56760774	9.959424819	10.88575181	9.561955918	10.28948049	10.49439354	9.619473791	11.94919333	10.93780977	9.68067571	10.4818164	11.10886917	10.45150596	11.24653228	10.80717144	10.17589817	11.06299601	10.4025197	10.09263798	10.28067366	11.48541175
"11715797_a_at"	7.416888986	7.267102237	7.131079559	7.003798193	7.058263643	6.97452105	6.654510862	6.931230935	6.847322207	6.183466184	6.2595947	6.60900298	6.857131831	6.540214793	6.622879943	6.878453587	7.055441183	6.807490697	6.789961178	6.522831447	6.863042904	7.247285023	6.714964513	6.4142186	7.147491795	6.761398446	6.878453587	6.795620841	7.286141448	7.13978043	5.467638937	6.288212671	6.878453587	6.815766247	6.896970439	7.41637596	7.076034518	6.773183207	7.08027583
"11715798_x_at"	7.884705353	7.172564231	7.250195117	7.296473114	7.650400905	7.426894021	7.23960916	7.028836156	7.060400304	6.960729888	7.112322295	7.249754568	7.057949429	7.138320616	7.409806631	7.108507157	7.175102501	7.277099942	7.193782869	6.327129992	7.374518969	7.227884508	7.264261135	7.157204439	7.331148826	7.111511667	7.250195117	7.511983981	7.551261248	6.749315008	6.228001823	7.122578224	7.511013233	7.024386168	7.360501985	7.800308634	7.441273728	7.558022249	7.635412819
"11715799_s_at"	7.780644184	7.666011868	7.423086451	7.48485195	7.243914259	7.594528929	7.942830211	7.884652176	7.460403634	8.153270998	8.201405015	8.282059465	8.167919469	8.654178323	8.055770476	8.036033904	7.97669506	8.201405015	8.457313416	8.241977854	9.198435511	8.699707811	8.461377492	7.407847476	7.992064106	8.96403726	8.925026883	8.734345183	8.88959409	9.107125997	7.983341182	8.703017043	8.703492357	7.806988368	7.928910278	8.155965219	8.070372348	8.110562235	8.524492968
"11715800_at"	4.615655505	4.445138071	4.242674875	4.77202982	4.35026754	4.885783252	4.225812621	4.098157247	3.954201937	4.219158482	4.217136586	3.870910457	4.073305838	4.74010686	4.460965545	4.548958267	3.98637755	4.229880909	4.351311459	4.089454809	3.971692767	4.273749766	4.377993723	3.974835138	4.480160114	4.528834656	4.140964085	4.249506846	4.825247528	4.206839073	4.19451478	3.903560266	4.046277155	4.036257018	3.844331345	4.661300793	4.137436355	3.971731603	4.057604596
"11715801_s_at"	6.541577239	6.622984285	6.550629778	6.352979893	6.356279477	6.426983709	6.448804735	6.567240661	6.423276639	7.597527575	7.079613239	6.77420783	6.447150941	7.24011933	6.510527774	6.655774526	7.021897238	6.490681092	7.067917338	6.628010856	8.020694306	7.495574686	6.917231817	6.436522065	6.875588507	7.748034384	7.498308189	7.567656295	7.571266331	7.368054765	6.340434689	7.914392424	7.183288954	6.526250263	6.862949404	7.073837173	6.72746684	7.225298305	6.758395863
"11715802_a_at"	4.420940854	4.234499286	4.101218405	4.323951782	4.484051912	4.129699631	3.962956447	3.991502373	4.787141061	4.621697157	4.078605901	4.12101779	4.282982831	4.320719083	4.955979472	4.428556778	4.849809579	4.068273628	4.056307277	3.590009021	5.115558775	5.379811296	4.379910589	4.764382367	4.416896154	4.922555343	5.015990566	4.43450973	5.582496551	4.744812346	3.750727153	4.169901345	4.706737262	4.269255791	4.03517268	4.251805722	4.344109773	4.420940854	4.420940854
"11715803_a_at"	8.23180512	6.977467325	6.590300321	6.438504784	6.697423443	6.595314508	7.516487134	8.133940493	7.850203236	7.466153926	7.565025461	7.763559681	7.513772013	7.567153804	7.327075223	7.661819896	6.869440749	7.853587661	8.120753557	6.953350146	8.415315473	7.135967316	7.234010917	7.019467196	8.189105739	7.699906965	7.622581051	7.112283129	7.347525891	6.379810745	8.003888867	6.128986422	7.68279634	8.237259014	8.37834034	7.239576149	8.826150083	8.16181996	7.753778744
"11715804_s_at"	5.124516663	6.033512678	5.136457136	5.968075383	6.013368066	5.674006519	5.049092559	4.750171111	5.193556834	4.353128527	5.093206735	5.126905515	4.746315571	5.121243629	4.7106	5.177730381	5.096151193	5.198616897	4.662297261	5.326524283	5.732572493	5.628597615	5.383154605	5.234873351	5.28988953	5.654853897	4.980605853	4.952436583	5.519021775	6.063802896	4.924230891	5.903032334	5.952038404	5.286015603	5.392785522	5.736615624	5.930699321	5.366226174	5.819509608
"11715805_a_at"	9.027357806	8.892011542	8.51599772	8.122338343	8.422830078	8.533494383	8.404323956	8.385103383	8.404323956	7.750210334	7.484348337	7.764271372	8.455794665	8.145012474	8.233592195	8.404323956	8.037893518	8.317587346	8.163627583	8.275907789	8.17266414	7.947337798	8.508483844	8.391345166	8.308948096	8.173311426	8.377993309	8.377835766	8.494072174	8.593256664	7.424585083	8.271980574	8.765832163	8.565054345	8.751954677	8.944507168	8.603402141	8.874693799	8.6695827
"11715806_a_at"	4.97826895	5.853510225	4.906216278	5.078737669	5.416509177	4.023832467	4.248013231	4.252553141	5.217912505	4.592184875	3.735558374	4.882255836	4.514898985	5.063416461	5.684018142	5.321639881	3.982886831	5.18000011	5.192405024	4.203168143	5.35477563	5.183077514	5.134068468	3.966549029	5.674708255	4.795333443	5.055481239	3.791757188	4.282976441	3.889533893	4.758648655	3.999571266	5.59299098	5.981372522	5.857998255	5.026030626	5.319297328	5.459186286	5.218612383
"11715807_a_at"	8.913489794	9.794977571	9.770657237	9.32144602	8.94986772	9.911236363	10.24536818	10.49869726	9.681755676	10.69653369	10.24823787	9.84361036	9.714108228	10.05723802	9.722399572	9.729785787	10.38621065	9.618508861	9.99926224	9.674589659	9.953283959	9.691221808	9.909449356	8.931626627	9.900777441	9.373566462	9.556775107	10.01791415	10.18122695	9.80993728	9.650339876	8.083552539	8.969394193	9.818578799	9.62659497	8.896601746	9.507220093	9.759493752	8.905560645
"11715808_a_at"	4.656988176	4.284752938	3.967097511	4.429680881	4.747201756	3.679405987	4.431790966	4.497212663	4.754800176	4.633298188	4.447302007	4.776493903	4.443294924	5.023222377	4.967437793	5.098314996	5.046177736	4.506398156	5.296465587	4.631586652	6.288459315	4.927074231	4.157068453	4.228727327	4.615486989	5.91203901	4.753472406	4.736407176	5.433417037	5.360051641	3.951836132	5.959386624	5.755749453	4.554539013	4.785421885	6.159226382	5.418041256	5.178920384	5.150058096
"11715809_a_at"	4.312173509	4.179946944	4.031466195	4.09641236	4.271195179	3.889328051	4.058003894	4.182405117	3.898448742	4.192708831	3.561133762	4.042543052	3.96523308	4.489757737	4.44916832	4.217404598	3.850248718	4.283324425	4.806262236	3.906825146	4.431639888	4.092392701	5.002124539	4.38323811	4.148675241	4.451381137	4.27397406	4.166021906	4.420780425	3.821818059	4.033954828	4.305390641	4.381516149	4.444085698	4.453453093	5.102337295	4.791728957	4.423528176	4.586945536
"11715810_a_at"	7.667782945	7.473974519	7.337056936	7.304364148	7.341749258	7.614181492	7.59422343	7.410817583	7.373988125	7.316303241	6.418368728	7.542331523	7.104298551	7.242801417	7.395319297	7.285720565	7.297273959	7.626389599	7.299726648	7.232868841	7.374698701	7.411473292	7.551254543	7.141710724	7.649546576	7.486820191	7.896523833	7.162582505	7.300599339	7.443290921	7.261832014	7.485837339	8.163528608	7.862763026	7.723643036	8.001992912	8.030925235	7.848611894	7.872600505
"11715811_s_at"	5.192177714	5.334277928	5.308765305	4.789837365	4.599322683	4.999100591	5.037983382	4.649534665	5.476792644	5.195798042	5.223180419	4.751684515	4.811048274	5.3580186	5.050395212	4.22782112	5.085367828	4.878527055	5.285847845	5.173588858	5.553958459	5.147743631	5.062501317	4.651447583	5.390071747	5.588336438	5.200586914	4.915255922	5.307530286	5.264499003	4.739784043	5.367890673	4.5638705	4.958450415	5.114357215	5.201137056	5.03149159	4.957999201	5.111080422
"11715812_s_at"	5.257377432	5.321517311	4.918778002	5.033339665	4.762406521	5.566071382	4.827225423	5.288740748	5.114074359	5.557225381	5.728402765	5.520227158	5.384414806	5.618565894	5.45224195	5.781727255	5.582132505	5.030616505	5.476424295	5.215698024	6.228984465	6.452480624	5.537883485	4.69756963	5.496533964	6.40325264	6.031765002	5.585638861	6.096902908	6.255284627	5.16330749	5.516416321	5.533661156	4.706388421	5.482092736	5.494224395	4.755065806	5.316503348	6.425922954
"11715813_at"	7.689938012	7.487113169	7.221672058	7.129226718	7.558567757	7.01794808	5.93999439	7.071239627	6.616844804	4.735399341	6.058443159	6.725204677	6.710399859	5.753552903	6.45941353	7.053509257	6.662646981	5.9786966	6.208024365	6.198789173	6.916752457	6.29930093	6.864873247	6.92555028	6.825066365	5.990801507	6.617852702	6.51589616	6.785064882	6.507982389	6.478424709	5.704066249	6.348864154	8.154530472	7.383358012	7.910822723	7.895850656	7.859366403	7.024202411
"11715814_a_at"	8.818183008	8.806991586	8.456254754	7.80238859	8.151963503	8.355878052	8.398071977	8.7133208	8.273749884	8.314036264	9.217726025	7.811239232	8.084325015	8.640808066	8.049653509	8.635725185	8.343440703	8.455668006	8.150264007	7.790418501	8.409311673	8.662219719	8.029933576	8.111042587	8.377674485	8.131620059	7.946045403	8.504390542	8.732414766	8.133987958	7.405463528	8.249967304	8.787360595	8.867909542	8.446329925	8.849944166	8.553787571	8.534433007	8.036391734
"11715815_a_at"	8.997791732	8.189936189	8.137536634	8.497236945	8.312617528	8.082772039	8.304865343	8.140246574	8.227921747	7.599602447	7.822515367	8.237987016	8.220363309	8.579817851	8.384926261	8.286423538	8.030044494	8.398992168	8.246837308	8.009880829	8.616627585	7.666700676	8.04184481	7.872019165	8.407708136	8.510984033	7.681702202	7.881600647	8.184982732	8.179511536	7.443932995	7.053744283	8.330862547	8.555784525	8.434611241	8.633315866	8.492373396	8.202697175	8.220363309
"11715816_at"	4.242538868	4.291077557	4.109520842	3.896935373	4.22119421	3.637302282	4.010928039	4.1551786	4.319316589	4.824067263	4.159988035	4.502652186	4.210879215	4.147185478	4.179140803	4.180648349	3.615285901	3.634620148	3.999879684	4.609484144	4.087074869	3.686963687	4.12588558	3.814475661	4.238767311	3.83453958	4.125922025	4.229373838	3.857967337	3.678593972	3.574848438	4.28932113	4.209749547	4.002677646	4.12038172	3.965112723	3.982514707	4.488219835	4.084135378
"11715817_at"	7.590894774	8.307389171	7.809683615	8.173928567	7.71913189	7.850419638	8.065481252	7.23586174	7.236866023	6.400234626	7.43939301	7.847015183	7.789051152	8.091679077	7.742214062	7.581924747	7.623052932	7.622347146	7.961532851	8.950693094	8.093591008	7.867781262	8.475922187	7.955976891	8.037486299	8.057209502	8.00771435	7.459899866	8.114970951	8.058546637	7.626391109	8.44008284	7.659957885	7.600932489	7.42028752	8.279938971	7.391654498	7.801006104	8.855629261
"11715818_at"	8.054533637	9.392036017	7.910576218	8.662499308	8.095791427	8.006472336	8.246680863	7.815867918	7.721982262	8.534043159	7.72841538	8.510832238	7.891108015	8.913702078	8.448361684	8.133406455	8.150322845	8.262240084	8.703633544	9.578633117	9.750264098	9.080395632	9.100435748	7.858735504	8.602324669	9.211153371	9.231648884	8.875610576	9.24306075	8.800746044	8.495502804	9.278977312	8.424465559	7.952516549	8.297565638	9.09389708	8.14877761	8.932192125	9.299696209
"11715819_a_at"	7.651918837	7.999552923	7.123911226	7.677524875	7.526715677	7.462587791	7.128877675	7.499236156	7.925260609	7.347889703	7.433268555	7.223525834	7.602697875	7.487686274	7.790690672	7.469922971	7.010911073	7.978683399	7.732300768	6.717018313	7.632032651	7.297044499	7.184548879	7.171701368	7.877904841	7.803912966	7.008934583	7.387328256	7.171688107	7.601680668	6.671812874	6.741396315	7.444465663	7.986956789	7.854552179	7.559860579	7.836724176	7.940681385	7.360190709
"11715820_a_at"	9.000779153	8.457057315	8.742531146	8.586995794	8.464603002	8.79260467	8.536414655	8.740290434	8.502776177	7.72537582	7.951863358	8.150746099	8.212487969	8.498558696	8.420080463	8.64765098	8.285512499	8.175832279	8.188244177	8.120129163	8.731878962	8.352911417	8.444346175	8.24354814	8.502776177	8.755232889	7.977308236	8.023958558	8.529728411	8.845201181	8.219363585	8.020823214	8.779540265	8.773191537	8.527284883	9.047490114	8.718117037	8.581570933	8.708785825
"11715821_a_at"	8.497256537	8.094233843	8.049023719	8.119288601	8.424322291	7.790028001	8.182145265	7.582960024	8.240708091	7.074760537	7.611927247	7.193037614	8.52578525	7.872601744	8.700945344	8.607995477	7.076250045	8.105090391	7.878185789	8.399645923	7.60898712	6.69933684	8.294099714	8.726127483	8.273168237	7.607727736	8.038420627	7.925865076	7.106859266	7.603776653	8.751473374	8.054259298	8.31619036	8.678385993	8.557734289	8.887130854	8.418776743	8.973063252	8.293363783
"11715822_s_at"	7.580564478	7.653599989	7.630850452	7.601406995	8.048395973	8.029322306	7.529428125	7.330883093	8.323113745	6.950511085	7.442296163	7.851339717	7.597150421	7.56768359	8.123152957	7.832382601	7.233793205	7.753305247	7.921023998	7.805880249	8.213849486	8.052979332	8.163482593	8.262973649	8.25000999	8.079959175	8.02195737	7.915648999	8.025655362	8.29857288	7.430116914	8.354942933	8.462477239	8.393251886	8.589439414	8.681659525	8.558765066	7.993059322	8.590442663
"11715823_x_at"	9.419172203	9.622722142	9.348333487	9.306796341	9.467771779	9.335187583	9.27657037	9.053293613	10.11922374	8.40595719	9.732033905	9.885734393	9.649386772	9.373257584	9.495754659	9.673654725	9.045078984	9.362738065	9.774414659	9.510744531	10.25012915	9.848276635	9.948077362	9.998874355	9.880545221	10.06559709	10.19281675	9.751299519	9.800210513	10.43294507	9.580871313	10.33250493	10.42398295	10.21388566	10.40357471	10.62240355	10.32115162	10.16692758	10.38147743
"11715824_at"	9.528601678	9.598136469	9.040790373	8.897944468	9.243422748	9.808723534	9.098411152	8.625709911	9.098657911	8.161697326	8.321993299	8.690535849	8.893679183	8.403733345	8.762064432	9.122054897	8.45491752	9.146732043	8.649598331	8.610109136	8.23157033	8.279461143	8.823278735	9.066400349	8.865102458	8.79207798	8.332083917	8.299579856	8.63071705	8.811724082	8.701613004	7.805718311	9.25977322	9.669385256	9.25590716	9.035019299	9.441285275	9.326227946	9.167809995
"11715825_a_at"	8.84568443	7.342517739	7.589403466	7.193276262	7.653107915	6.671182989	7.114077418	7.424418302	6.855778208	6.462729442	5.579869282	6.401621234	6.767992704	7.338279835	7.535348629	7.306065853	6.685934961	7.566600416	7.367695492	6.715430272	7.673267021	7.28736855	7.40542585	7.340135377	7.543528602	6.48991515	6.731855987	7.268871642	7.737971874	5.698040164	4.939158713	6.658256539	8.23971738	7.861217957	7.201391458	8.005613016	7.936255908	7.330517055	8.31214627
"11715826_x_at"	6.81005725	6.88243077	6.606615979	6.707313058	6.294014837	6.675084212	6.688028849	6.703665677	6.396567223	6.734865234	7.452538757	5.649675774	6.637263487	7.527723681	6.697813081	6.751956712	6.869466029	6.309756869	7.169086467	6.4785617	7.382674739	7.41423579	7.202263202	5.898715318	6.726985875	7.522225281	6.894214448	7.392388365	7.222019925	7.22750253	5.602747652	7.147739769	7.023745455	6.187759911	6.555989603	6.780716974	6.88260448	6.703897534	6.636266978
"11715827_s_at"	7.864335163	7.778205346	8.137960051	7.723400973	7.692161524	8.306238175	7.464405167	7.151666813	7.189876627	6.31340551	6.831264324	7.77697286	7.577118099	7.309605307	7.724226745	7.396773932	7.015481317	7.577857215	7.673383001	7.514271199	7.805316923	7.569449101	7.53381637	7.039187976	7.452499547	8.003102375	7.52862452	7.22498466	7.668686279	7.821259479	7.157395008	6.953219274	7.809885258	7.968075049	7.668686279	7.950427639	7.680092196	7.885580533	7.8244405
"11715828_a_at"	7.820241742	7.433948334	8.146006772	7.740656498	7.91568669	7.456017088	6.824973782	6.947739782	7.200102254	6.173729934	5.527273	6.464235845	7.227780783	7.178672782	7.661923429	7.253375944	6.621436168	7.460256879	6.751040794	6.50219508	6.845879388	6.729752177	7.340695389	7.236815232	7.395446558	6.996554924	6.949059591	6.248158364	7.037607068	6.251212414	5.773677677	5.352337879	7.423501903	7.88937998	6.999875787	7.446835479	7.338813545	6.998541927	7.33883676
"11715829_at"	9.926724413	7.997112492	9.0408162	9.123345413	9.111651252	6.801776759	9.197016977	8.71405824	9.002025415	6.872006036	6.296634433	8.076955278	9.034838199	8.038865824	8.85055094	8.498210756	7.67185439	9.098897805	7.993587208	8.145794953	7.680393803	6.76207219	8.036365767	9.434385426	9.110816096	7.523397928	7.958234354	7.391591974	6.848212792	5.729338429	8.425771822	6.584955497	8.946592361	8.806970938	8.753258377	7.878951132	8.915414782	8.692914202	7.755978327
"11715830_s_at"	11.70666933	10.35090152	10.75725459	10.88509305	10.90630852	10.72297336	10.77738767	10.99010239	11.08419335	10.98634902	10.4663375	11.2482298	10.92853682	10.65154824	10.92133086	10.8354104	10.92771331	10.97564723	10.88702886	10.88485655	11.22228079	10.86434158	10.75371239	11.15842611	11.16113971	10.93047244	11.20550115	10.83198529	10.77606354	10.73974614	11.09872012	10.98810768	11.6151364	11.26007109	11.23189317	11.10745022	11.17992688	10.91316318	10.76733102
"11715831_s_at"	10.22746273	9.186889586	8.926154308	8.782557658	8.942933837	8.966010138	9.273439805	9.755180533	9.236586308	8.307322748	9.151591207	9.137209384	9.217070269	9.101556462	9.015709087	9.114824903	9.211638207	9.227703511	9.13790841	9.003408561	9.201808743	9.062617448	9.088654443	9.204153239	9.155575668	8.584567853	9.111291623	9.308949954	8.835518501	8.981467328	8.720153418	8.247803504	9.480866744	9.606773511	9.447627226	9.909825126	9.915531783	9.182396526	9.417100936
"11715832_s_at"	8.507295382	7.425610596	7.486505472	7.35955438	7.368730967	7.202989737	7.961662456	7.807549212	7.763403896	7.628857751	7.648837425	7.205044558	7.34554766	7.320074627	7.222482127	7.740491462	7.375872216	7.781538355	7.809543989	7.243838567	7.366693509	7.60036579	7.324843798	7.301336779	7.645722715	7.246047766	7.685182274	7.559696723	7.612206847	7.232050147	6.622161411	7.17140494	7.480907126	8.396879713	7.609791306	8.230745999	8.07657102	7.359164176	7.602447964
"11715833_a_at"	6.251710903	5.48612053	5.725400095	6.040124925	5.924909246	6.53568447	5.791699596	5.809803369	5.431250586	5.522236854	5.503852129	5.039218732	5.498804303	5.358352485	5.211557838	5.369557069	6.259638763	5.295029594	6.17244668	5.772789275	5.725400095	5.32540363	5.731741734	5.205393554	5.755641917	5.666037233	5.421221358	5.15564474	5.743425114	5.829281372	5.219907851	5.725400095	6.197550269	5.998708349	5.740778513	5.925334044	5.904105595	5.629223742	6.125287592
"11715834_x_at"	6.158218661	5.570759493	5.757988641	5.796498505	5.460857398	5.844057197	5.690000109	5.449391068	5.5537233	4.830529128	5.512905498	5.223637994	5.335255514	5.340270991	5.164632853	5.44010702	4.869907395	4.914804152	5.689414724	4.740881744	5.207749681	5.243310678	5.450358786	5.547051207	5.224375178	5.252154258	4.993969119	4.943043992	5.663577875	5.363205077	4.678116699	5.468691797	5.772169124	5.733527191	5.44010702	5.90084825	5.769596851	5.662990015	5.589021084
"11715835_a_at"	9.774574343	9.088366299	9.315585502	8.992363838	9.262660159	9.296777211	9.094297469	8.766923134	9.153972534	8.438668856	7.178529631	8.774231021	8.69150917	8.108870859	8.764036022	8.751355352	8.159094637	9.204018705	8.514498474	8.331988412	7.912882229	7.87299807	8.750412759	9.375487314	8.641578132	8.137384966	8.310649451	8.04729996	7.987749191	8.082339028	8.290162336	7.203038594	8.680976832	8.931694947	8.984584239	8.820577645	8.665929749	8.725223135	8.670869898
"11715836_x_at"	10.13623883	8.890611142	9.295997593	8.995354905	9.425369313	9.481271666	9.367678668	9.225394782	9.25753652	8.645706759	8.482438574	9.02960347	9.070541069	8.484958892	9.167269069	9.043917458	8.909781848	9.318885002	8.932585983	8.960163927	8.531560515	8.578391558	8.961248363	9.480407128	9.24863852	8.77218537	8.88541967	9.040630513	8.874506633	8.719164331	8.96784272	8.630683079	8.962618713	9.363457632	9.170252577	9.310907971	8.914758649	9.08266148	9.290466648
"11715837_a_at"	10.05573323	9.779983819	9.836297531	9.926514024	9.909048935	10.01373362	10.10525417	10.02686075	10.58179284	10.35036191	10.49980908	10.67271568	10.2483373	9.835125279	10.30296005	10.45904488	9.861760878	10.0830698	10.45300598	9.895250677	10.3149851	10.23493496	10.45467629	10.64848791	10.39507799	10.91725241	10.37063203	10.3854791	10.52759687	10.21089626	10.1711602	10.04712856	10.81880301	11.30432275	10.64200036	10.62681623	10.72645116	10.96834118	10.62917982
"11715838_a_at"	7.684669582	7.136238185	7.15599904	7.41415591	6.985192498	7.377727666	6.690130205	6.391061325	7.014526412	7.146331548	7.603894341	6.450595998	7.051602905	7.65439432	7.377727666	7.235925795	7.254299001	7.409717814	6.784917015	6.224599804	7.58336452	7.377727666	7.370097208	6.333589388	7.386362283	7.657682998	7.684029564	7.428210464	7.654813818	7.635378362	6.152433957	7.694248854	8.35114034	8.622215007	7.206643563	7.534319525	7.828056132	8.054820336	7.860033749
"11715839_a_at"	6.429522353	6.961733645	7.135363146	7.394260188	7.165030396	7.485388765	7.141503156	6.87181502	5.695617288	5.451093511	6.190487287	5.3696333	6.392168313	6.466664019	5.949211764	7.233403726	7.090040451	6.891079101	6.361165348	6.226056755	6.740593751	6.8100319	6.635246763	5.789332049	6.717313822	5.992238721	6.425991473	6.549031213	6.686033121	6.434670492	5.262739353	6.409561052	5.878489212	6.549031213	6.320839111	6.243701617	6.777861215	6.408503208	6.273630772
"11715840_s_at"	8.387722561	8.760114546	9.835876007	9.422750171	9.464923435	8.071809682	9.835800616	10.01531383	9.506942258	7.717737732	8.810967386	8.908388894	9.236796605	9.154374921	9.47387743	9.679044635	8.886365338	9.585605874	8.908447098	9.216305882	7.564162741	8.600539761	9.273318586	9.809527256	9.725771685	6.475537546	8.451722455	8.332657139	8.402217412	6.679302346	8.406526715	5.576597363	8.583596745	9.833564304	9.006257348	9.187714851	9.538492163	9.00370689	8.876964931
"11715841_at"	3.844805417	4.677402963	4.124254264	4.091117286	4.307753562	4.294147095	3.901207657	4.148333067	4.012301789	3.872105628	4.253986177	3.902174546	4.052694033	3.80133055	4.052763298	4.153906277	3.872933127	4.134093182	3.974573819	4.085883779	4.248265658	4.123468383	4.343476639	4.941295524	3.910896821	3.947366274	3.911803303	4.736144245	3.911803303	3.85347751	3.825088392	3.951368003	3.906286386	4.031500401	4.251539146	4.255457084	3.985698137	3.870349846	4.296979869
"11715842_a_at"	5.896836074	5.39631435	5.287055009	5.173223007	5.378861821	5.663347564	5.317337974	5.151639413	5.490200956	4.83908133	4.355267611	4.589804387	5.223228539	4.984562554	5.720064363	4.594351859	5.414358655	5.203573793	4.997291047	5.072723576	4.902497689	4.841613242	4.778318129	5.579653369	5.972312726	4.433881402	4.955442546	4.622760396	4.693138092	5.001047003	4.482076295	5.035247625	5.857587533	6.316980781	4.907318824	5.402830606	5.90184025	5.479970989	5.371967333
"11715843_at"	9.219673643	8.91854889	9.242769042	9.114880902	9.360610352	8.993520088	9.215090678	9.147130762	8.936086987	8.878227476	9.177676323	9.732220021	9.544933654	9.273159346	9.539671301	9.482462152	8.740634144	9.093932262	9.350698164	9.442599239	9.53288706	9.200968405	9.530550535	9.582900762	9.43506423	9.520479722	9.473189933	9.476838503	9.491682677	9.17993213	9.665566389	9.454377488	9.436764577	9.200212362	9.390917895	9.483806183	9.574289076	9.263583677	9.754705897
"11715844_s_at"	10.62133096	9.549312633	9.288033681	9.067915222	9.204018705	9.346245779	9.636872487	9.861850363	8.923550321	9.269526207	9.106363922	9.623557136	9.652724682	9.500789863	9.538576288	9.156501249	9.813804799	9.620690549	9.584762172	9.489857664	9.801986823	9.55100345	9.535375101	9.482691749	9.342239992	9.357611985	9.976574104	9.413754418	10.12823594	9.103426543	9.87203386	9.506162429	9.386744441	9.610576403	9.336399304	9.603227114	9.518622037	9.688337838	9.657352
"11715845_s_at"	10.08815407	8.805771228	8.849682041	8.828498721	8.833967472	8.88443051	9.222422267	9.362987767	8.664635229	8.448825328	8.905799839	9.207781983	9.217600219	9.065016201	8.580418512	8.644423355	9.110873004	9.103342283	9.269449608	8.638111435	9.147571817	9.11206975	9.153695049	9.191641628	8.983208095	8.162709405	9.322795683	8.677705586	9.213005489	8.895845695	8.849837517	9.025155809	9.303854701	9.177930885	9.141623202	9.103907984	9.379349782	8.993372022	9.285895167
"11715846_at"	5.016075365	4.266455501	5.121936164	5.686560865	4.695913099	4.609902717	5.948770026	5.705680485	4.72864779	4.689878191	5.113735413	7.898869353	8.085391973	7.607275964	8.176409455	8.377705095	4.579706898	4.354127222	7.536476465	7.686026393	8.84607388	8.448829373	9.507175905	7.612691122	5.967234189	9.644175718	8.385640016	7.187697419	8.01770109	9.137698045	5.524204255	9.780287852	10.22793932	7.648408987	8.419848972	9.612243156	7.950402095	8.285001152	8.814379091
"11715847_x_at"	4.051079556	3.790158283	3.683688445	4.828373187	4.000103824	3.605103709	3.452809185	3.62763368	3.599070539	3.995460455	3.856933819	5.21475095	5.447791953	6.343176745	5.974380644	5.073801522	3.908759149	3.832134154	4.553491084	4.825236414	5.72795014	5.466195884	6.929966413	4.155850926	4.313705989	6.715099119	6.614127578	4.75096922	4.300848518	5.885217142	5.043219464	6.733063297	6.094872338	3.936267894	4.769191731	6.124805001	3.679238476	5.24919447	5.411446291
"11715848_a_at"	9.751711424	10.21268493	10.6337725	10.50278547	10.37077156	10.57886645	10.61098758	10.501259	10.1798707	10.41624152	10.39194197	10.2579389	10.2951067	10.54775128	10.4633772	10.45156635	10.13739656	10.44490362	10.49255892	10.36692528	9.971429054	10.44149081	10.7285818	10.40966653	10.42623317	9.503170546	10.33634456	10.35395497	10.59807583	10.23785368	10.34270441	9.572712538	10.47238405	10.54236081	10.24617767	10.53259682	10.50974231	10.29422139	10.554011
[truncated: 23,306,680 more chars]
