# Supplementary material for: Identification of key genes related to immune infiltration in cirrhosis via bioinformatics analysis
Source: Sci Rep. 2023 Feb 1;13:1876. doi: 10.1038/s41598-022-26794-8 (PMC9892033; doi:10.1038/s41598-022-26794-8)
Supplement: Supplementary file 4 — Supplementary Information 4. [file 41598_2022_26794_MOESM4_ESM.zip › 41598_2022_26794_MOESM4_ESM/GSE89377_DEGs.csv]

Probe_ID	LogFC1	P.Value	adj.P.Val	t	Gene.symbol	Type
ILMN_1672148	3.74105556	2.63E-07	0.0001918	-6.8872367	AKR1B10	up
ILMN_1685043	2.27076228	2.70E-07	0.0001936	-6.8774248	CYP3A7	up
ILMN_2278335	1.99153363	1.34E-05	0.0013789	-5.3529534	AKR1B15	up
ILMN_2060413	1.93941015	4.64E-05	0.0026728	-4.8799023	CD24	up
ILMN_2192072	1.88070659	0.00366	0.0334885	-3.1941145	MMP7	up
ILMN_1721818	1.8175193	1.85E-05	0.001606	-5.2285705	CLDN10	up
ILMN_2289593	1.79731509	7.50E-05	0.0034995	-4.6978804	FXYD2	up
ILMN_1694034	1.78611423	1.76E-05	0.0015628	-5.2478206	LGALS4	up
ILMN_1699665	1.67675696	0.000278	0.0071802	-4.1997923	CLIC6	up
ILMN_1801043	1.64832287	8.58E-08	0.0001232	-7.3441002	GSN	up
ILMN_2089752	1.64735373	6.75E-05	0.0033208	-4.737647	FAM150B	up
ILMN_2393765	1.62298299	2.81E-05	0.0020348	-5.0707597	IGLL1	up
ILMN_2355486	1.61425029	1.04E-06	0.0003744	-6.3391288	FAM3B	up
ILMN_1683263	1.58159211	1.63E-05	0.0015202	-5.2784559	TSPAN8	up
ILMN_1687848	1.57893936	3.76E-07	0.0002168	-6.7445223	C7	up
ILMN_1696590	1.54989083	0.000196	0.0058646	-4.3335387	CHST4	up
ILMN_2126038	1.54270007	1.40E-06	0.0004058	-6.2246119	STMN2	up
ILMN_1791826	1.52320031	1.42E-06	0.0004063	-6.2172215	RAB25	up
ILMN_1678841	1.51826444	0.00124	0.0173313	-3.6234778	UBD	up
ILMN_1772537	1.50661436	0.000375	0.0085516	-4.0859954	SCTR	up
ILMN_1683598	1.48969753	0.000577	0.011053	-3.9206639	ACSL4	up
ILMN_1745356	1.48491579	0.000383	0.0086577	-4.0777122	CXCL9	up
ILMN_1669046	1.48153755	0.00359	0.0330389	-3.2022282	FOXQ1	up
ILMN_1769129	1.47993455	0.00141	0.0186169	-3.5746243	CCL19	up
ILMN_1791759	1.4749377	0.000139	0.0048745	-4.464338	CXCL10	up
ILMN_1742068	1.44239779	2.87E-05	0.0020585	-5.0621304	PRAMEF10	up
ILMN_1666536	1.43310538	1.01E-05	0.001179	-5.460933	VSIG2	up
ILMN_1723962	1.43208955	2.66E-05	0.0020019	-5.0904243	LXN	up
ILMN_2108735	1.41235756	0.000126	0.0046268	-4.5000268	EEF1A2	up
ILMN_2105441	1.40032795	0.000241	0.0065752	-4.2543548	JCHAIN	up
ILMN_2161577	1.37946841	0.00264	0.0273091	-3.3251748	CXCL6	up
ILMN_1677505	1.3596551	7.06E-05	0.0033836	-4.7208343	CCL21	up
ILMN_1854469	1.35440596	0.000266	0.0070017	-4.2170047	BICC1	up
ILMN_1750181	1.33610159	0.000712	0.0125295	-3.8393874	TESC	up
ILMN_1790026	1.32514163	6.22E-05	0.0031277	-4.7690436	SFRP5	up
ILMN_1754103	1.32190848	3.27E-06	0.0006282	-5.8931489	CLDN11	up
ILMN_1688642	1.31088742	0.000489	0.0100478	-3.9843015	LAMC3	up
ILMN_1741021	1.29958335	0.0035	0.032577	-3.2122677	CH25H	up
ILMN_1773006	1.29313193	0.000132	0.0047279	-4.4847696	FABP4	up
ILMN_1686573	1.2875428	0.000112	0.004311	-4.5467234	DEFB1	up
ILMN_1752502	1.27121595	0.00488	0.0400476	-3.0774767	HKDC1	up
ILMN_1705107	1.27081497	1.28E-05	0.0013585	-5.3685106	SDCBP2	up
ILMN_1723684	1.26388263	2.46E-07	0.0001914	-6.9152743	ACKR1	up
ILMN_1705231	1.21755184	1.11E-06	0.0003806	-6.3164601	SLCO2A1	up
ILMN_1815673	1.21472361	3.23E-05	0.0022019	-5.0168861	DKK3	up
ILMN_2315979	1.21314095	5.05E-05	0.0027956	-4.8480734	LBH	up
ILMN_1766914	1.21039013	0.000348	0.0081603	-4.1138802	MFAP4	up
ILMN_1766405	1.20408011	3.01E-06	0.0005891	-5.92619	GOLM1	up
ILMN_1800739	1.19947026	0.000136	0.004799	-4.4732776	SPINT2	up
ILMN_2350634	1.18331409	0.0058	0.044629	-3.0064751	EFEMP1	up
ILMN_1661266	1.17867303	7.54E-06	0.0010308	-5.571974	HLA-DQB1	up
ILMN_1750312	1.17133777	0.00051	0.010254	-3.9681004	SLC51B	up
ILMN_1691790	1.17028834	0.00137	0.0183645	-3.5844632	DACT2	up
ILMN_1770800	1.16845433	3.06E-05	0.0021456	-5.0373193	PODN	up
ILMN_1732296	1.15739364	1.44E-05	0.0014412	-5.3234865	ID3	up
ILMN_1651568	1.15442668	0.00309	0.0300755	-3.2631726	MUC13	up
ILMN_2333670	1.14762315	1.88E-05	0.0016162	-5.2234647	RNASE1	up
ILMN_1659688	1.1465941	5.26E-07	0.0002646	-6.6101512	LGALS3BP	up
ILMN_1693270	1.12927082	0.00194	0.0224828	-3.4475707	SUSD2	up
ILMN_1681103	1.12077288	2.78E-05	0.0020348	-5.0738112	AQP1	up
ILMN_1712419	1.10850065	0.000363	0.0083835	-4.0982273	DCDC2	up
ILMN_2051972	1.10616131	1.01E-05	0.0011821	-5.4590362	GPC3	up
ILMN_2071809	1.09320824	0.00144	0.0188144	-3.5665153	MGP	up
ILMN_1791545	1.09077326	0.000189	0.0057498	-4.3481137	KRT23	up
ILMN_1752755	1.08837672	0.00588	0.044949	-3.0010598	VWF	up
ILMN_1788019	1.08611769	4.02E-05	0.0024517	-4.9342904	LAMA2	up
ILMN_2062468	1.0835299	0.000669	0.012109	-3.863438	IGFBP7	up
ILMN_1753101	1.07650189	0.00653	0.0478382	-2.9574384	VTCN1	up
ILMN_1736178	1.07007992	0.000218	0.0062103	-4.2935118	AEBP1	up
ILMN_1669362	1.06185343	5.04E-05	0.0027956	-4.8485858	IGFBP6	up
ILMN_1801584	1.05643199	0.000239	0.0065512	-4.2575553	CXCR4	up
ILMN_1803094	1.05559167	2.86E-05	0.002057	-5.0632536	PDGFD	up
ILMN_1805466	1.05360076	0.000184	0.0056915	-4.3572662	SOX9	up
ILMN_1708107	1.05191238	0.000413	0.0090535	-4.0490315	DPT	up
ILMN_1831345	1.05087461	7.00E-05	0.0033834	-4.7239393	SOX9-AS1	up
ILMN_1721495	1.05001363	0.000169	0.0053726	-4.3901864	ADAMTSL2	up
ILMN_1711015	1.04834053	0.000192	0.0058131	-4.34064	CRYAA	up
ILMN_2181892	1.04787098	2.45E-05	0.0018986	-5.1215445	BEX2	up
ILMN_1740648	1.0454078	0.00358	0.0330136	-3.2027665	CYP2D6	up
ILMN_2086470	1.04270879	9.09E-05	0.003874	-4.6250977	PDGFRA	up
ILMN_1651429	1.03638593	5.76E-05	0.0029817	-4.7976848	SELM	up
ILMN_2342579	1.0355907	7.70E-05	0.0035373	-4.6881417	IL7R	up
ILMN_1769911	1.02203445	2.79E-05	0.0020348	-5.0731249	SLC38A1	up
ILMN_2341229	1.02083018	1.00E-05	0.0011774	-5.462368	CD34	up
ILMN_1756862	0.99922274	5.28E-05	0.0028423	-4.8307736	APOL3	up
ILMN_1766551	0.99577899	0.0011	0.0161397	-3.6715321	CPA3	up
ILMN_1800091	0.99027941	0.002	0.0229639	-3.4357265	RARRES1	up
ILMN_2087692	0.98931089	0.000225	0.0063257	-4.2811676	CYBRD1	up
ILMN_1712231	0.98865575	1.84E-06	0.0004576	-6.1172555	SH3YL1	up
ILMN_2347798	0.98430381	0.00657	0.0479936	-2.9552621	IFI6	up
ILMN_1798841	0.97483164	0.000187	0.0057246	-4.3509324	PLCXD3	up
ILMN_1785272	0.97338312	0.00296	0.0293269	-3.279824	COL1A2	up
ILMN_1688423	0.97233777	0.000493	0.0100882	-3.9808182	FCER1A	up
ILMN_2349393	0.97178003	0.00046	0.0096649	-4.0071456	MDK	up
ILMN_2148469	0.96433279	0.000281	0.0072253	-4.1954704	RASL11B	up
ILMN_2163723	0.96424178	0.00211	0.0238475	-3.4139365	KRT7	up
ILMN_1729216	0.95991144	0.000144	0.00497	-4.4492333	CRYAB	up
ILMN_2400935	0.95630136	0.00669	0.0485573	-2.9473697	TAGLN	up
ILMN_1711408	0.95415419	7.39E-07	0.0003017	-6.4753706	ANXA4	up
ILMN_2373791	0.95315131	3.33E-06	0.0006316	-5.8870324	ENPP2	up
ILMN_1713636	0.95063703	0.00247	0.0261654	-3.3514633	S100A6	up
ILMN_1741768	0.94874996	0.000449	0.0095132	-4.0166832	TMPRSS3	up
ILMN_1796712	0.94459994	9.09E-05	0.003874	-4.6249379	S100A10	up
ILMN_2186806	0.94008396	6.00E-07	0.0002701	-6.5577025	HLA-F	up
ILMN_1707077	0.9347933	0.000442	0.0094411	-4.0226206	SORT1	up
ILMN_1781149	0.92946818	0.00386	0.034647	-3.1725495	INMT	up
ILMN_2169801	0.91639318	0.000164	0.0052882	-4.4014444	TPSAB1	up
ILMN_1692861	0.9156703	0.000143	0.0049398	-4.4535893	UGT2A3	up
ILMN_1738742	0.91562034	0.000119	0.0044469	-4.5240076	PLAT	up
ILMN_1739726	0.91432283	0.000624	0.011557	-3.8905429	JSRP1	up
ILMN_1705570	0.91318721	2.10E-06	0.0004911	-6.0648398	H2AFY2	up
ILMN_1764714	0.90840993	0.00447	0.0380354	-3.113462	ANGPTL8	up
ILMN_1705813	0.90602371	0.000216	0.006191	-4.2969307	CFTR	up
ILMN_2367883	0.89018638	0.00632	0.0469305	-2.971344	GEM	up
ILMN_1775931	0.89003115	1.68E-06	0.000439	-6.1519586	EPHA3	up
ILMN_1771652	0.88901536	0.00442	0.0378143	-3.1176324	BAIAP2L2	up
ILMN_1695025	0.88714659	0.000276	0.0071527	-4.2029469	CD2	up
ILMN_2218208	0.88501875	0.00224	0.0246792	-3.3913568	SPARCL1	up
ILMN_1753933	0.879461	3.98E-05	0.002439	-4.938374	FAM150A	up
ILMN_1720114	0.87867086	1.34E-06	0.0004055	-6.2410949	GMNN	up
ILMN_1808041	0.87771142	1.65E-06	0.000438	-6.1597027	RPL10A	up
ILMN_1804339	0.87742383	1.10E-05	0.0012396	-5.4282939	CAMK1G	up
ILMN_1755383	0.87737944	2.63E-05	0.0019923	-5.0958512	LRRC1	up
ILMN_1768227	0.87733629	0.000589	0.0111681	-3.9121663	DCN	up
ILMN_2076600	0.87366995	0.000249	0.0067148	-4.2414789	ITM2A	up
ILMN_2130441	0.87338208	5.95E-07	0.0002701	-6.5610096	HLA-H	up
ILMN_1660923	0.87277796	0.000216	0.0061966	-4.2961398	HCG4	up
ILMN_1766675	0.87188664	0.000705	0.0124637	-3.8433629	CDH6	up
ILMN_1664464	0.86624046	0.00687	0.0493524	-2.9368474	PTGDS	up
ILMN_1758128	0.86492804	3.50E-09	3.42E-05	-8.7140415	CYGB	up
ILMN_1710495	0.86480011	4.78E-06	0.0007679	-5.7470955	PAPLN	up
ILMN_1671295	0.86443166	0.000135	0.0047924	-4.4745081	CCDC3	up
ILMN_1730201	0.86439029	0.000116	0.0043781	-4.5337677	DTNA	up
ILMN_1788250	0.86286461	3.80E-05	0.0024003	-4.9556185	LDOC1	up
ILMN_1733538	0.86072151	2.66E-05	0.0020018	-5.0917353	RGS10	up
ILMN_2061043	0.85546177	8.34E-06	0.0010856	-5.5331491	CD48	up
ILMN_1699887	0.85217751	1.92E-05	0.0016318	-5.2157914	ST14	up
ILMN_2329914	0.85052641	0.000332	0.0079169	-4.1326759	SPRY1	up
ILMN_1764607	0.85044323	0.000222	0.006286	-4.2858006	UGT1A7	up
ILMN_1747593	0.84942901	0.000217	0.0062026	-4.2946546	ISLR	up
ILMN_1790555	0.84882701	0.00147	0.0190873	-3.5569366	CCDC146	up
ILMN_1785570	0.84707044	0.000415	0.0090797	-4.0474367	SUSD3	up
ILMN_1797822	0.84630401	0.000432	0.0092934	-4.0316993	SEL1L3	up
ILMN_1670379	0.84479428	0.000645	0.0118026	-3.8774872	ANTXR1	up
ILMN_1716687	0.84049645	0.000982	0.0152069	-3.7149276	TPM1	up
ILMN_2352097	0.83729083	0.00138	0.0184609	-3.5806965	ADGRG1	up
ILMN_1728132	0.83549997	1.85E-05	0.001606	-5.2289911	LDHB	up
ILMN_1708580	0.83481457	0.0015	0.0192543	-3.5503191	PDZK1IP1	up
ILMN_2208903	0.8284293	0.00352	0.0326925	-3.2101501	CD52	up
ILMN_1754795	0.82741039	0.00134	0.0181544	-3.5927499	FAT1	up
ILMN_1764690	0.82629463	0.000116	0.0043883	-4.5319643	NTS	up
ILMN_2261416	0.82562977	0.0017	0.0206647	-3.5010943	CD3D	up
ILMN_1657683	0.82501451	0.000337	0.0079885	-4.127183	C1orf198	up
ILMN_2120210	0.82350512	0.000112	0.0043141	-4.5455479	RCAN2	up
ILMN_2148913	0.81665757	0.000208	0.0060558	-4.3102902	TMEM45A	up
ILMN_2112638	0.81211897	0.00618	0.0462718	-2.9802799	SVEP1	up
ILMN_1733690	0.80779216	3.00E-04	0.0075006	-4.1709231	AKAP7	up
ILMN_1690105	0.80761934	1.65E-05	0.0015262	-5.2719658	STAT1	up
ILMN_1719641	0.80513659	0.00654	0.0478626	-2.9568907	SMOC2	up
ILMN_1735386	0.79758169	0.00276	0.0279979	-3.3077639	SLC22A11	up
ILMN_1658499	0.79325517	0.00112	0.0163544	-3.6629901	SYT13	up
ILMN_1751028	0.79163778	1.86E-05	0.0016122	-5.2264188	SERPINH1	up
ILMN_1782538	0.78880793	0.000479	0.0099082	-3.9920283	VIM	up
ILMN_1704961	0.78162422	8.82E-06	0.0011191	-5.511719	ACTG1	up
ILMN_2354547	0.7788746	0.000421	0.0091828	-4.0410509	TUSC3	up
ILMN_1789502	0.77842455	0.00377	0.0341034	-3.1827678	GPC4	up
ILMN_1667018	0.777871	0.000726	0.012688	-3.8317386	ACE2	up
ILMN_1768016	0.77502221	0.00118	0.0168777	-3.641942	TNFRSF17	up
ILMN_1704154	0.77254676	0.00185	0.0218847	-3.465871	TNFRSF19	up
ILMN_2218277	0.76843538	1.84E-05	0.0016057	-5.2314652	RPS2	up
ILMN_1699585	0.76775622	0.000198	0.0058873	-4.3297449	BHLHE22	up
ILMN_1803219	0.763791	5.64E-05	0.0029525	-4.8060394	TMC4	up
ILMN_2188333	0.76003912	0.00423	0.0367565	-3.135468	CD69	up
ILMN_1778723	0.75923399	3.60E-06	0.0006677	-5.856584	JAML	up
ILMN_1713952	0.7585131	0.00215	0.0240471	-3.4078914	C1orf106	up
ILMN_1761464	0.75392461	0.000197	0.0058834	-4.3306914	CD74	up
ILMN_1756439	0.75324054	0.00143	0.0187523	-3.5693442	SCRN1	up
ILMN_1740555	0.75171667	0.000658	0.0119646	-3.8700005	SNAP25	up
ILMN_1787691	0.74946057	0.00135	0.0182124	-3.5910671	CITED4	up
ILMN_1815057	0.74612076	0.000809	0.0135407	-3.7900341	PDGFRB	up
ILMN_1679809	0.74527736	0.00393	0.0350598	-3.1651165	GSTP1	up
ILMN_2058141	0.74429832	4.40E-07	0.0002288	-6.6813394	HMGN2	up
ILMN_1693338	0.74394176	9.36E-05	0.0039429	-4.6140839	CYP1B1	up
ILMN_1679391	0.74260463	0.00122	0.0171611	-3.6300029	MAMDC2	up
ILMN_1715131	0.74185162	0.000132	0.0047369	-4.4828898	CCR7	up
ILMN_1706390	0.74127646	0.00531	0.0423174	-3.042595	UGT1A6	up
ILMN_1656951	0.74054969	0.000455	0.0095833	-4.0113871	APCDD1	up
ILMN_1652123	0.73747604	1.75E-08	7.95E-05	-8.0111487	HMGN1	up
ILMN_1731374	0.73739111	1.50E-05	0.0014804	-5.3086089	CPE	up
ILMN_1770085	0.73642447	0.000605	0.0113505	-3.9019067	BTG2	up
ILMN_1792256	0.73378022	0.000396	0.0088327	-4.0647673	TBX2	up
ILMN_1761788	0.733412	0.000161	0.0052374	-4.4071308	MOXD1	up
ILMN_1658498	0.73317172	0.00303	0.0297109	-3.2707206	SLC44A3	up
ILMN_1671054	0.73246879	7.27E-05	0.003432	-4.709494	HLA-A	up
ILMN_1680453	0.73147911	1.95E-05	0.0016561	-5.2084442	ITM2C	up
ILMN_1654324	0.73076596	0.00658	0.0480486	-2.9545393	HEYL	up
ILMN_2414268	0.73023411	0.00426	0.0368862	-3.1328097	COLEC11	up
ILMN_1802252	0.73023294	3.27E-06	0.0006282	-5.8931976	GAPDH	up
ILMN_1659913	0.72790714	0.000167	0.0053502	-4.3943859	ISG20	up
ILMN_1775330	0.72660561	0.00343	0.0320925	-3.2209298	C15orf52	up
ILMN_2153916	0.72281401	0.00241	0.0257924	-3.361084	HSPA2	up
ILMN_1740233	0.72190162	0.00489	0.0401169	-3.076504	UGT1A10	up
ILMN_1685699	0.72149655	0.000228	0.0063576	-4.2760007	PRSS3	up
ILMN_1692058	0.71925816	0.000673	0.0121548	-3.8608143	NDN	up
ILMN_1766079	0.71638936	0.000207	0.0060258	-4.3128631	SULT1C2	up
ILMN_2391264	0.7161943	0.000434	0.0093151	-4.0299286	DMKN	up
ILMN_1666731	0.71588048	0.00407	0.0358144	-3.1513884	SSUH2	up
ILMN_1741356	0.71521287	0.00103	0.0156362	-3.6963977	PRICKLE1	up
ILMN_1653730	0.71115595	0.000226	0.0063441	-4.278553	OXCT2	up
ILMN_1810486	0.70561594	0.000161	0.0052322	-4.4083414	RAB34	up
ILMN_1669323	0.70406075	0.000679	0.0122036	-3.8578545	BACE2	up
ILMN_1710434	0.70311272	3.82E-05	0.0024003	-4.9537162	TBC1D10C	up
ILMN_1738438	0.7025837	0.00191	0.0222397	-3.454302	MAST4	up
ILMN_1676449	0.70227328	0.00381	0.0343246	-3.1785057	SLIT2	up
ILMN_1724832	0.69985433	0.000159	0.005203	-4.4133771	OVOL2	up
ILMN_2353732	0.69847881	0.00444	0.0379086	-3.1158173	CD8A	up
ILMN_1803788	0.69703213	0.000312	0.0076887	-4.1556116	LGALS3	up
ILMN_1782389	0.696638	0.00642	0.0473544	-2.9649361	LAD1	up
ILMN_2408576	0.69614734	2.80E-05	0.0020348	-5.071975	FAM129B	up
ILMN_2075643	0.6951984	4.11E-05	0.0024735	-4.9263452	ANKRD29	up
ILMN_1665219	0.69183996	0.000562	0.0109231	-3.9303915	LTBP4	up
ILMN_1682428	0.69123289	8.38E-06	0.0010867	-5.5312791	HENMT1	up
ILMN_1801766	0.69075333	0.000422	0.009187	-4.0407038	MCUB	up
ILMN_1656837	0.68975376	0.00112	0.016357	-3.662577	RBP1	up
ILMN_2335754	0.68941255	0.000846	0.0139241	-3.7724874	CD1E	up
ILMN_1752899	0.6893695	2.65E-06	0.0005465	-5.975213	BCL11A	up
ILMN_2319913	0.68935701	1.69E-05	0.0015309	-5.2633679	DGKA	up
ILMN_2181241	0.6879761	3.92E-05	0.0024248	-4.9443386	RPL23AP64	up
ILMN_2162972	0.6877495	0.00244	0.0259385	-3.3567503	LYZ	up
ILMN_1710170	0.68744479	0.000162	0.0052539	-4.4054276	PLPP2	up
ILMN_1780825	0.68706729	0.000808	0.0135407	-3.7903286	RRAS	up
ILMN_1813314	0.68658981	6.91E-05	0.0033627	-4.7292172	HIST1H2BK	up
ILMN_1662419	0.68628613	0.00174	0.0210471	-3.4899607	COX7A1	up
ILMN_2410826	0.683881	4.85E-05	0.0027359	-4.8631994	OAS1	up
ILMN_1664176	0.68204772	0.00597	0.0453527	-2.9950029	FBLN5	up
ILMN_1731206	0.68191361	0.00357	0.0329181	-3.2049263	NKD2	up
ILMN_2041101	0.67998685	0.00312	0.0302383	-3.2587175	ANXA2P1	up
ILMN_1727532	0.67883102	5.13E-06	0.0008032	-5.7200376	OLFML3	up
ILMN_1656670	0.67761644	3.90E-05	0.0024191	-4.9461878	HLA-G	up
ILMN_2079655	0.67674248	0.00161	0.0200157	-3.5209085	KLRB1	up
ILMN_1691264	0.67646833	0.000727	0.012705	-3.8310692	NAT8B	up
ILMN_1781745	0.67513598	0.00251	0.0263904	-3.3458127	C9orf152	up
ILMN_1811364	0.6740074	0.00302	0.0296969	-3.2712401	SGPP2	up
ILMN_2219712	0.67303263	4.03E-05	0.0024517	-4.9333497	HMGB2	up
ILMN_1691071	0.67187254	2.02E-05	0.0016846	-5.1958	FCRLA	up
ILMN_1655595	0.66736081	0.00538	0.0425783	-3.0377127	SERPINE2	up
ILMN_1690101	0.66602278	0.000232	0.0064314	-4.2687839	FAIM	up
ILMN_1709795	0.66384802	0.00039	0.0087597	-4.0708275	RAC2	up
ILMN_1712950	0.66321179	1.33E-07	0.0001546	-7.1641132	PFN1	up
ILMN_1734878	0.66195643	0.00561	0.0436715	-3.020228	CD79A	up
ILMN_1698259	0.6619032	0.000751	0.0129817	-3.818485	TMEM100	up
ILMN_2349071	0.66082204	0.000127	0.0046309	-4.4985936	ADGRG2	up
ILMN_1709486	0.6604206	0.00641	0.0473356	-2.9653907	SRPX	up
ILMN_1780533	0.65969719	2.85E-06	0.0005728	-5.9463519	RNASE6	up
ILMN_2094360	0.65940789	3.75E-05	0.0023805	-4.961076	NR2F2	up
ILMN_2062701	0.65899673	0.000324	0.0078227	-4.1413856	GAS1	up
ILMN_1775542	0.65805357	0.000112	0.0043141	-4.545697	FCMR	up
ILMN_2054019	0.65592188	0.0015	0.0192814	-3.5490204	ISG15	up
ILMN_2260991	0.65580681	7.28E-05	0.003432	-4.7093796	TSPO	up
ILMN_1803945	0.65442567	0.000221	0.006264	-4.2882339	HCP5	up
ILMN_1688959	0.65335733	3.97E-06	0.0006974	-5.8183666	CD27	up
ILMN_1737612	0.65170124	2.94E-05	0.0020888	-5.0535412	ANXA13	up
ILMN_1796734	0.65088551	0.00175	0.0211123	-3.4881581	SPARC	up
ILMN_1716246	0.64789433	0.00154	0.0195553	-3.5392912	FRZB	up
ILMN_1746359	0.64710484	0.000837	0.0138127	-3.7767875	RERG	up
ILMN_1685709	0.64707511	3.54E-06	0.0006622	-5.8627067	TMEM125	up
ILMN_2167922	0.64120592	3.20E-09	3.42E-05	-8.753433	TRMT5	up
ILMN_1700547	0.64078056	0.0012	0.0169822	-3.6371007	CHST9	up
ILMN_1719986	0.64055159	0.00197	0.0226686	-3.4427102	PIK3IP1	up
ILMN_1693341	0.64048825	0.000195	0.0058517	-4.3350819	SNRPN	up
ILMN_1683470	0.64028777	0.000286	0.0072823	-4.1886723	TMEM139	up
ILMN_1775486	0.63888494	0.000141	0.0049143	-4.4587917	SSPN	up
ILMN_1667948	0.63707062	1.64E-05	0.0015262	-5.2743368	SPATA18	up
ILMN_1670272	0.63705512	1.78E-06	0.0004542	-6.1304429	LRP10	up
ILMN_1803211	0.63701705	0.00464	0.0389207	-3.0984408	FBXO2	up
ILMN_2232854	0.6367798	0.000517	0.0103374	-3.962929	FAP	up
ILMN_1681526	0.63650175	0.0048	0.0396973	-3.0838315	SLC5A1	up
ILMN_1660549	0.63501398	0.000389	0.0087591	-4.0714846	WLS	up
ILMN_1789096	0.62978148	0.003	0.0295428	-3.2745304	SLC51A	up
ILMN_2143685	0.6295516	0.0011	0.0161474	-3.6711122	CLDN7	up
ILMN_2290808	0.62892662	3.03E-05	0.0021332	-5.0417084	RPL21	up
ILMN_2328986	0.62848265	0.00139	0.0185003	-3.5793266	SREBF1	up
ILMN_1700518	0.62276476	5.44E-05	0.0028957	-4.8195557	HMGN4	up
ILMN_1726030	0.62187175	0.000271	0.0070849	-4.2095892	GPX7	up
ILMN_1801090	0.62054138	0.000767	0.0131498	-3.8104898	KRT222	up
ILMN_1689177	0.61937258	1.02E-06	0.0003707	-6.3469413	PLPP4	up
ILMN_1716465	0.61791429	0.000225	0.0063272	-4.2804455	RBP7	up
ILMN_1734596	0.61570809	2.84E-06	0.0005728	-5.9476426	TC2N	up
ILMN_1815346	0.61545873	1.90E-05	0.0016221	-5.2193936	TMEM136	up
ILMN_1724994	0.61516925	0.00609	0.0458658	-2.9866507	COL4A2	up
ILMN_1740319	0.61442283	0.00282	0.0283524	-3.2995846	IFI27L2	up
ILMN_1755115	0.61348622	1.66E-06	0.000438	-6.158235	RPL23	up
ILMN_1699022	0.61239435	0.00131	0.0178647	-3.6036272	ENDOD1	up
ILMN_2125675	0.61151048	1.27E-06	0.0004002	-6.2633476	HNRNPA1P33	up
ILMN_1758497	0.60798383	3.39E-05	0.0022606	-4.9989037	TTYH1	up
ILMN_1746652	0.6074477	0.00261	0.0271191	-3.3303366	UNC93A	up
ILMN_1776121	0.60713413	0.000101	0.0040902	-4.5842889	KIAA1211L	up
ILMN_1711702	0.60657867	1.39E-05	0.0014039	-5.3373915	CLEC2D	up
ILMN_1769782	0.60632946	5.22E-05	0.0028423	-4.8355377	LAX1	up
ILMN_1685088	0.6051217	1.41E-05	0.0014128	-5.3326327	RPL36	up
ILMN_1789733	0.60433782	0.0051	0.0411394	-3.0591281	CLIP3	up
ILMN_1768940	0.60382602	0.000274	0.0071231	-4.2061517	COL15A1	up
ILMN_1810864	0.60300274	0.00216	0.024132	-3.4051518	PMP22	up
ILMN_2220283	0.60208205	2.31E-05	0.001812	-5.1453593	HNRNPA1P10	up
ILMN_1713749	0.60202018	0.000815	0.0135936	-3.787197	CORO1A	up
ILMN_1742534	0.60182756	0.00089	0.0143365	-3.7529022	COL4A5	up
ILMN_1665761	0.60083594	0.00278	0.0281536	-3.3046326	BCL11B	up
ILMN_1749327	0.59843955	0.00574	0.0443247	-3.0112428	MAPK13	up
ILMN_1809928	0.59826118	0.000703	0.0124492	-3.8442308	COL6A2	up
ILMN_1654262	0.59746971	0.000883	0.0142846	-3.7558484	ZMAT3	up
ILMN_2359456	0.59661436	6.10E-09	4.25E-05	-8.468612	ERGIC3	up
ILMN_2190414	0.59624476	1.67E-05	0.0015262	-5.2678159	ZNF83	up
ILMN_1672417	0.59619421	3.00E-04	0.0075026	-4.1705967	PTPRCAP	up
ILMN_1656287	0.59592065	0.00354	0.0327552	-3.2083042	SPOCK2	up
ILMN_2207328	0.59366036	5.41E-06	0.0008387	-5.69912	TPGS2	up
ILMN_1660552	0.59255796	2.15E-07	0.0001819	-6.9682828	BMP5	up
ILMN_1735764	0.59228379	0.0025	0.026306	-3.3479037	HTR2B	up
ILMN_1653203	0.59158604	0.00567	0.0440003	-3.0160291	EFEMP2	up
ILMN_1731546	0.59104398	8.19E-06	0.0010783	-5.5402692	RPL26	up
ILMN_1807491	0.59100167	0.00372	0.0338437	-3.1878881	LAIR2	up
ILMN_1690464	0.5900741	0.00229	0.0250806	-3.3817288	SLC35G1	up
ILMN_2375825	0.58970256	1.87E-05	0.0016123	-5.2257217	CD37	up
ILMN_2376847	0.58879525	0.00197	0.0227027	-3.4420222	PDE1A	up
ILMN_1688480	0.5887255	0.0066	0.0481599	-2.9530233	CCND1	up
ILMN_1806667	0.58835054	0.00278	0.0281317	-3.3051928	FRAS1	up
ILMN_1802646	0.5863262	2.80E-05	0.0020348	-5.0710837	EPHB6	up
ILMN_1808245	0.58297192	0.00504	0.0407917	-3.0644234	SBSPON	up
ILMN_1687306	0.58267259	3.23E-05	0.0022019	-5.0167456	LGALS2	up
ILMN_1660000	0.5809263	0.00129	0.0177163	-3.6082099	SNURF	up
ILMN_1682799	0.58011142	0.000332	0.0079278	-4.1319656	STAMBPL1	up
ILMN_2371053	0.57855362	0.00268	0.0275459	-3.3193673	EFNA1	up
ILMN_1721283	0.57734745	0.00454	0.0383894	-3.1071805	HSPB6	up
ILMN_1656560	0.57649193	0.00311	0.0301984	-3.2599348	PARM1	up
ILMN_1801476	0.5754401	0.00121	0.0171087	-3.6328169	CDS1	up
ILMN_1671046	0.57392941	0.000737	0.0128118	-3.8261889	HSPB2	up
ILMN_2129572	0.57331361	0.00287	0.0287295	-3.2919919	F3	up
ILMN_1716397	0.57308437	0.000149	0.0050683	-4.4376966	LAYN	up
ILMN_1711573	0.57300775	0.000888	0.0143202	-3.7537258	CD96	up
ILMN_1742981	0.57187032	0.000806	0.0135407	-3.791546	TUBA1A	up
ILMN_1807171	0.57095658	8.93E-05	0.0038416	-4.631898	PLA2G5	up
ILMN_2340935	0.56924012	2.76E-05	0.002032	-5.0775354	TCEAL9	up
ILMN_1690034	0.56822052	3.26E-05	0.00221	-5.0142198	SOD3	up
ILMN_1719316	0.56692805	0.00137	0.0183755	-3.5841224	TMED3	up
ILMN_1703564	0.56677994	1.44E-07	0.0001604	-7.1325085	DYNLRB1	up
ILMN_2082273	0.56509899	0.00175	0.0210814	-3.4892227	RGS5	up
ILMN_1704353	0.5650158	0.00118	0.0168607	-3.6427929	IGSF3	up
ILMN_2108357	0.56481389	0.00273	0.0278258	-3.312551	RPL39L	up
ILMN_2188722	0.56461949	0.000111	0.0043105	-4.5477447	GLS	up
ILMN_1807455	0.56415846	5.95E-05	0.0030541	-4.7855654	DHRS7	up
ILMN_1670975	0.56404032	2.53E-07	0.0001914	-6.9031866	ERICH5	up
ILMN_1729905	0.56370365	0.00062	0.0115161	-3.8926421	GAL3ST1	up
ILMN_2334296	0.56322354	0.00582	0.0447154	-3.0051595	IL18BP	up
ILMN_1666392	0.56306015	4.22E-05	0.0025084	-4.9160949	WNT4	up
ILMN_1703108	0.56271471	8.16E-05	0.0036698	-4.6657111	UBE2L6	up
ILMN_1703487	0.56170728	8.73E-06	0.0011157	-5.5155841	LMO4	up
ILMN_1749070	0.55931569	0.00159	0.0199057	-3.5257863	HLA-DPB1	up
ILMN_1748283	0.55902469	0.00422	0.036676	-3.1367203	PIM2	up
ILMN_2206592	0.5580788	0.00473	0.0392788	-3.0905844	PRAMEF9	up
ILMN_2093500	0.5576195	1.16E-05	0.0012822	-5.4057344	ZBED5	up
ILMN_1713369	0.55516172	0.000167	0.0053489	-4.3951029	RPL13A	up
ILMN_2075189	0.55504404	6.70E-05	0.0033075	-4.7405041	SLC35F2	up
ILMN_1754195	0.5549706	0.000329	0.0078777	-4.1356985	RPL31	up
ILMN_1663313	0.55454122	5.27E-05	0.0028423	-4.8314691	AMY1C	up
ILMN_1794829	0.55419327	0.0039	0.0348126	-3.1689621	MRAP2	up
ILMN_1807359	0.55389358	0.00195	0.0225768	-3.4451587	CLEC11A	up
ILMN_2391765	0.55250279	0.00177	0.0212397	-3.484328	C6orf48	up
ILMN_1742167	0.5524416	0.0023	0.0251162	-3.3809875	TUBA1C	up
ILMN_2313730	0.55197242	0.000348	0.0081601	-4.1142731	RHOC	up
ILMN_1689655	0.55196609	0.000988	0.0152823	-3.7123887	HLA-DRA	up
ILMN_1660727	0.55137238	0.000259	0.0068937	-4.2274853	ENPP5	up
ILMN_1672776	0.55107967	0.00341	0.0319791	-3.2234396	COL10A1	up
ILMN_2043079	0.54961262	1.76E-05	0.0015628	-5.2490938	ILDR1	up
ILMN_1697420	0.5488062	2.06E-05	0.0017072	-5.1874799	TINF2	up
ILMN_1746565	0.54827136	0.00201	0.0230569	-3.43366	CD6	up
ILMN_1752269	0.54625424	0.00141	0.0186169	-3.5746889	ACSS1	up
ILMN_1698766	0.54611526	0.00226	0.0248471	-3.386962	PYCARD	up
ILMN_1680196	0.54514673	0.00112	0.0163073	-3.6648132	LAPTM4B	up
ILMN_2173975	0.5450407	1.89E-05	0.001622	-5.2207432	RTP4	up
ILMN_2082865	0.54437407	0.00414	0.0361807	-3.1448522	PLLP	up
ILMN_1805512	0.54242492	0.000176	0.005516	-4.3750037	WDR13	up
ILMN_1806040	0.54240188	0.000903	0.0144782	-3.7472967	TYMS	up
ILMN_1778374	0.54238333	3.00E-05	0.0021186	-5.0453991	BSG	up
ILMN_1699631	0.54156881	0.00331	0.0313981	-3.2348698	GATS	up
ILMN_1684306	0.54156002	0.00104	0.0157245	-3.6909769	S100A4	up
ILMN_1812392	0.5412713	0.00628	0.0466982	-2.9741512	TMSB10	up
ILMN_1740772	0.54069565	1.58E-05	0.0015133	-5.2884763	APBB3	up
ILMN_2299072	0.54066829	9.31E-06	0.0011493	-5.4909165	LUC7L3	up
ILMN_1812070	0.5403806	0.00023	0.0064051	-4.2718077	ABCB1	up
ILMN_1779252	0.53863961	0.000109	0.0042422	-4.5570469	TRIM22	up
ILMN_1683700	0.53856039	4.80E-05	0.0027202	-4.8667315	TNFSF12	up
ILMN_2091792	0.53824339	1.65E-06	0.000438	-6.1601635	ENTPD6	up
ILMN_2112417	0.53817929	2.35E-05	0.0018324	-5.1388501	PGAM1	up
ILMN_1700384	0.53792779	6.01E-05	0.0030666	-4.7816223	KIAA1522	up
ILMN_1801119	0.5375682	0.000412	0.0090535	-4.0493177	BCL2	up
ILMN_2327860	0.53670454	6.53E-05	0.0032369	-4.7506037	MAL	up
ILMN_1674640	0.53578822	0.000664	0.0120437	-3.8662295	CXCR6	up
ILMN_1665943	0.53471097	0.000233	0.0064488	-4.266672	MAP4K1	up
ILMN_1792182	0.53448804	0.000718	0.012588	-3.8363447	RDH12	up
ILMN_1811437	0.53320721	0.000773	0.0132034	-3.8077129	MYRF	up
ILMN_1761566	0.53204472	0.000248	0.0066959	-4.2434001	CYSTM1	up
ILMN_1739576	0.53121306	0.000738	0.0128188	-3.825426	CYB5R2	up
ILMN_1713550	0.53083921	0.000136	0.0048015	-4.4727611	LGR6	up
ILMN_1762747	0.53076407	0.00447	0.0380597	-3.1131316	RPL15	up
ILMN_1745688	0.52965622	0.00447	0.0380672	-3.1129799	HPD	up
ILMN_1789809	0.52930558	0.000154	0.0051481	-4.4255479	RPL13AP6	up
ILMN_2376204	0.52879106	0.000722	0.0126341	-3.8339369	LTB	up
ILMN_1669631	0.52684741	0.00195	0.0225169	-3.4466773	GLRB	up
ILMN_1700428	0.52654154	0.000278	0.0071783	-4.200372	HLA-DOB	up
ILMN_2184184	0.52402661	0.00278	0.0281608	-3.3043651	ANXA1	up
ILMN_2179837	0.52394169	8.55E-08	0.0001232	-7.3457804	BANF1	up
ILMN_2145116	0.52266102	0.000377	0.0085874	-4.0834972	TMEM173	up
ILMN_1800573	0.52217528	0.000253	0.0067759	-4.2365614	RPS21	up
ILMN_1671478	0.521642	0.000979	0.0151789	-3.7160355	CKB	up
ILMN_2064902	0.52099023	0.000284	0.0072581	-4.1915451	HAND2	up
ILMN_1789648	0.52067314	0.00233	0.0253337	-3.3748937	SCGN	up
ILMN_1789639	0.52061176	0.00245	0.0260296	-3.3545695	FMOD	up
ILMN_1652445	0.52006124	1.85E-05	0.001606	-5.2296882	RAC1	up
ILMN_2375992	0.51993351	0.00126	0.0175083	-3.6169196	SPINT1	up
ILMN_1706521	0.51964753	0.00314	0.030335	-3.2564485	CSNK1G2	up
ILMN_1784749	0.51747729	0.00426	0.0369061	-3.1324296	GAS6	up
ILMN_1749372	0.51739074	0.000885	0.014291	-3.7552887	GGT5	up
ILMN_1801441	0.51716594	0.000214	0.0061612	-4.2996619	RFTN2	up
ILMN_1689518	0.51691899	0.000757	0.0130482	-3.8154162	PECAM1	up
ILMN_2193325	0.51666603	0.00214	0.0240379	-3.4084827	MMP23B	up
ILMN_2390919	0.51541933	0.00069	0.0123446	-3.851414	FBLN2	up
ILMN_1691090	0.51537934	0.000195	0.0058435	-4.3358465	MPV17	up
ILMN_1712291	0.51525463	2.32E-06	0.0005176	-6.026059	MICALL2	up
ILMN_1777296	0.51411046	7.54E-05	0.0035099	-4.6960238	ACTB	up
ILMN_1652456	0.5132842	6.11E-05	0.0030994	-4.7756274	TMEM98	up
ILMN_2194577	0.51319727	7.47E-05	0.0034959	-4.699654	PLVAP	up
ILMN_1727574	0.51191206	0.00075	0.0129677	-3.8191769	ZNF827	up
ILMN_1791328	0.51184924	0.00521	0.0417465	-3.0510266	STK39	up
ILMN_1796755	0.51116756	0.00139	0.0185166	-3.5784461	ITGB5	up
ILMN_2393254	0.51089124	3.35E-05	0.002246	-5.0039645	CAPNS1	up
ILMN_1725387	0.50954912	0.00277	0.0280984	-3.3059153	TMEM200A	up
ILMN_1794740	0.50887031	9.33E-06	0.0011493	-5.4903669	CD151	up
ILMN_1665235	0.5082185	0.00203	0.023133	-3.4305927	CRTAP	up
ILMN_1656415	0.50770769	0.00241	0.0257837	-3.3613369	CDKN2C	up
ILMN_1652371	0.50708987	0.000366	0.0084339	-4.0947126	KIAA1324L	up
ILMN_1782057	0.50675689	0.000127	0.0046312	-4.4982461	ATP8B2	up
ILMN_2224486	0.50657516	7.26E-05	0.003432	-4.7100871	C3orf14	up
ILMN_1814194	0.50597696	0.00576	0.0444489	-3.0093747	TCF4	up
ILMN_1656920	0.50443887	0.00529	0.0422174	-3.0443153	CRIP1	up
ILMN_1697777	0.50432308	4.61E-05	0.0026692	-4.8827549	TSTA3	up
ILMN_2162860	0.50431735	0.000604	0.0113501	-3.90251	SLFN11	up
ILMN_1661196	0.50284849	0.00448	0.0380994	-3.1120685	CSF2RA	up
ILMN_1676099	0.5026448	0.000321	0.0078112	-4.1446784	SPON2	up
ILMN_1740749	0.5022577	0.00152	0.0194557	-3.5429088	RPL7A	up
ILMN_2408415	0.50171425	5.86E-05	0.0030153	-4.7916081	RPL9	up
ILMN_1710937	0.50150936	0.00131	0.0179146	-3.6018789	IFI16	up
ILMN_1815292	0.50074027	1.71E-07	0.0001671	-7.0614866	RPL7	up
ILMN_1655611	0.50008045	0.00102	0.0155821	-3.6990227	TSHZ2	up
ILMN_1682953	0.50001262	7.07E-05	0.0033836	-4.7203614	PGAM4	up
ILMN_1798975	-0.50012432	0.00127	0.017573	3.6137903	EGFR	down
ILMN_1761058	-0.50023745	0.00592	0.0450823	2.9984215	ACAD11	down
ILMN_1733559	-0.5006839	0.00257	0.0268569	3.3365996	RNA28S5	down
ILMN_1677038	-0.50100411	5.61E-05	0.002944	4.8077791	CPED1	down
ILMN_1810225	-0.50153535	0.000261	0.0069484	4.2238462	UVSSA	down
ILMN_1713756	-0.50213008	0.00549	0.0430486	3.0293562	GLUD1	down
ILMN_2406106	-0.50264724	8.73E-05	0.0038032	4.6404081	CACNB2	down
ILMN_1812759	-0.50354757	0.00214	0.0240216	3.4090399	GCH1	down
ILMN_2171640	-0.50355527	1.04E-05	0.0011963	5.4499282	UBR3	down
ILMN_1722742	-0.50425972	0.00373	0.0339404	3.1861664	SCLY	down
ILMN_1803810	-0.50493991	0.00273	0.0278258	3.3124596	RRBP1	down
ILMN_1705247	-0.50539356	9.18E-05	0.0038952	4.6213286	ACSL5	down
ILMN_1663684	-0.50598069	0.00012	0.0044729	4.5209249	ATP13A3	down
ILMN_1809522	-0.50759492	1.19E-06	0.0003883	6.2889095	NACC2	down
ILMN_1730816	-0.50760846	0.00685	0.0492701	2.9379164	GPR162	down
ILMN_1675331	-0.50777926	0.00147	0.0190825	3.5571397	PEG3	down
ILMN_1748578	-0.50780506	3.16E-05	0.0021872	5.0251603	RAD21	down
ILMN_1693951	-0.50816371	0.000339	0.0080137	4.1248694	C14orf180	down
ILMN_1706523	-0.50849701	0.00501	0.0406322	3.0671151	FCGR2A	down
ILMN_2234956	-0.50855446	0.00488	0.0400302	3.0778543	LEPR	down
ILMN_1773742	-0.51286689	8.82E-05	0.0038149	4.6365506	DNAJB9	down
ILMN_1659936	-0.51325055	0.0063	0.0468425	2.9723715	PPP1R15A	down
ILMN_1702775	-0.513551	0.000249	0.0067148	4.2416626	LRP5	down
ILMN_1705253	-0.51385954	9.10E-07	0.0003468	6.3931695	PTPRD	down
ILMN_1666560	-0.51526394	7.15E-06	0.0010029	5.592142	IFT88	down
ILMN_1672564	-0.51569242	2.33E-06	0.0005176	6.0252855	FMO6P	down
ILMN_1791678	-0.51669486	0.00418	0.0363939	3.1409696	TAT	down
ILMN_1723287	-0.51724919	0.00115	0.0166129	3.6520087	SLC6A16	down
ILMN_1735115	-0.51747334	0.00447	0.0380354	3.1134972	FOLH1	down
ILMN_2362982	-0.51773189	5.51E-05	0.0029056	4.8146579	ARID4B	down
ILMN_1745964	-0.51792864	0.000919	0.0146235	3.7402997	IRAK2	down
ILMN_1751228	-0.51833971	0.0054	0.0427208	3.0358085	TMEM74B	down
ILMN_1713807	-0.51838707	0.00325	0.0310788	3.2422348	MAN1C1	down
ILMN_1803743	-0.51879812	0.00107	0.015963	3.6799517	ZSWIM8	down
ILMN_1751453	-0.51977539	0.000424	0.0091948	4.0388438	ABCC9	down
ILMN_1656315	-0.5207821	1.61E-05	0.0015136	5.282847	DMD	down
ILMN_1806733	-0.52135467	0.00227	0.0248747	3.3861634	COL18A1	down
ILMN_1674817	-0.52552356	0.0021	0.0237203	3.4166063	C1orf115	down
ILMN_2072973	-0.5256669	2.82E-05	0.0020412	5.0689897	TOP3A	down
ILMN_1796962	-0.52606315	2.68E-06	0.0005465	5.970858	PPP3R1	down
ILMN_1798256	-0.52762555	0.000119	0.0044513	4.5233395	UPP1	down
ILMN_1766221	-0.53119558	1.37E-05	0.0013953	5.3436466	B4GALT1	down
ILMN_1705144	-0.53193357	0.00223	0.0246305	3.392631	ULK1	down
ILMN_2339294	-0.53211285	0.00094	0.0148373	3.7315744	LILRB5	down
ILMN_2306033	-0.53222909	1.58E-07	0.0001604	7.0946913	PRAME	down
ILMN_2173611	-0.53310533	0.00069	0.0123446	3.8515556	MT1E	down
ILMN_2216265	-0.53392063	0.000107	0.0041853	4.5642938	LONP2	down
ILMN_1821176	-0.53393125	0.00081	0.013554	3.7892161	RNF125	down
ILMN_1772946	-0.53655212	5.85E-06	0.0008792	5.668971	STRN3	down
ILMN_1752622	-0.53730392	0.00171	0.020791	3.497367	PROX1	down
ILMN_1693939	-0.53731868	0.00225	0.0247811	3.3888238	OIT3	down
ILMN_2125395	-0.53733324	0.00556	0.043374	3.0240227	ADGRG7	down
ILMN_2323366	-0.53914723	5.26E-05	0.0028423	4.832039	SDHC	down
ILMN_1735552	-0.54047978	3.43E-06	0.0006435	5.875271	KIF1B	down
ILMN_1758087	-0.54071434	3.78E-06	0.0006833	5.8372785	TAOK1	down
ILMN_1753005	-0.54095014	0.000286	0.0072743	4.1896873	RELN	down
ILMN_1763540	-0.54195482	3.44E-08	8.83E-05	7.7251821	PSME4	down
ILMN_1733758	-0.54315003	0.00582	0.0447154	3.0052844	MT1B	down
ILMN_1792497	-0.54350613	4.10E-06	0.0007065	5.8064405	AGFG1	down
ILMN_1656676	-0.54361434	0.000379	0.0085934	4.0820856	ZYG11B	down
ILMN_1711823	-0.54440604	9.43E-06	0.0011513	5.4862507	FAAP100	down
ILMN_1720233	-0.54733973	1.20E-07	0.0001429	7.2061338	CWC25	down
ILMN_1658917	-0.55067947	0.000213	0.0061423	4.3023453	SLC1A1	down
ILMN_2119297	-0.55108049	0.000534	0.0105724	3.9505209	SAMD4A	down
ILMN_1749792	-0.55156056	1.95E-05	0.0016561	5.2081827	SORBS1	down
ILMN_1657149	-0.55190843	2.86E-05	0.002057	5.0633569	C8orf46	down
ILMN_1782045	-0.55276981	0.000324	0.0078212	4.1421504	FKBP4	down
ILMN_1752199	-0.55337492	0.00509	0.0410842	3.0599406	LHPP	down
ILMN_2161286	-0.55603415	0.000205	0.0059974	4.3160242	STRIP2	down
ILMN_1713892	-0.5568378	0.000218	0.0062194	4.2925075	SMIM14	down
ILMN_1680390	-0.55741676	1.15E-05	0.0012698	5.4112221	GCNT2	down
ILMN_1685176	-0.55841679	0.00196	0.0226614	3.4429757	SGMS2	down
ILMN_1838767	-0.55951897	0.000504	0.0101933	3.9724409	LINC01451	down
ILMN_1766054	-0.55982	0.000129	0.0046833	4.4911736	ABCA1	down
ILMN_1912287	-0.56401013	0.000594	0.01124	3.9089459	SUCNR1	down
ILMN_1684316	-0.56421893	0.00357	0.0329354	3.2043333	MBNL2	down
ILMN_2205935	-0.56441391	0.000132	0.0047311	4.4841468	SFXN1	down
ILMN_1757461	-0.56494385	0.000774	0.0132204	3.8068094	ITIH3	down
ILMN_1812327	-0.56500788	9.09E-05	0.003874	4.6252045	RNF19A	down
ILMN_1743456	-0.56752948	1.77E-05	0.0015698	5.2448952	ZCCHC14	down
ILMN_2405078	-0.56948417	5.70E-06	0.0008632	5.6795818	OSBPL8	down
ILMN_1668634	-0.57067201	8.31E-05	0.0037049	4.6590816	FBXW7	down
ILMN_2038775	-0.5717652	0.00179	0.0213655	3.4804488	TUBB2A	down
ILMN_2291891	-0.57587919	7.92E-05	0.0035892	4.6772097	CFL2	down
ILMN_2367239	-0.57724368	0.000429	0.0092534	4.0344391	RCAN1	down
ILMN_1746819	-0.57866115	3.39E-05	0.0022606	4.9992674	C5	down
ILMN_1877204	-0.58049835	0.00233	0.0253206	3.3753672	LOC105378749	down
ILMN_1738866	-0.58065915	4.18E-05	0.0024986	4.9195407	DEXI	down
ILMN_1671489	-0.58114063	0.00352	0.0326821	3.2105268	PC	down
ILMN_1768202	-0.58150262	8.32E-05	0.0037049	4.6586951	ANKRD24	down
ILMN_1721136	-0.5816396	0.000639	0.011736	3.8813198	H6PD	down
ILMN_1737935	-0.58278864	8.17E-06	0.0010783	5.5410917	MACF1	down
ILMN_2358540	-0.58386966	3.19E-07	0.000202	6.8104823	RBMS1	down
ILMN_1700268	-0.58555171	0.00529	0.0422162	3.0444238	QPRT	down
ILMN_1709747	-0.5856042	0.000446	0.0094821	4.0189528	EXOG	down
ILMN_1798006	-0.58582044	0.00292	0.0290848	3.2851857	ANKRD35	down
ILMN_1652846	-0.58679263	0.000325	0.0078316	4.1400084	PCYT2	down
ILMN_1767842	-0.58767536	5.77E-05	0.0029817	4.7975322	SLC17A8	down
ILMN_1797531	-0.58852311	7.04E-05	0.0033836	4.721994	PRKAG2	down
ILMN_1708414	-0.58890024	7.36E-06	0.0010124	5.5809064	GNL3L	down
ILMN_2409078	-0.58929229	8.07E-06	0.0010748	5.5457542	SNHG10	down
ILMN_1726873	-0.59250877	0.000191	0.0057873	4.3432835	TPCN2	down
ILMN_2083469	-0.59393567	0.000671	0.0121339	3.8620639	IRS2	down
ILMN_1741957	-0.59615831	0.00652	0.0477941	2.9584783	RABEPK	down
ILMN_1685830	-0.59780326	0.000381	0.0086297	4.0794868	SLC7A2	down
ILMN_1657893	-0.60008773	1.53E-05	0.0014951	5.3007975	TXNRD2	down
ILMN_1662619	-0.60051711	5.78E-06	0.0008729	5.6740704	TFPI	down
ILMN_1735910	-0.60200877	5.15E-05	0.0028259	4.840297	VMO1	down
ILMN_1801769	-0.60243916	0.000124	0.0045566	4.5075435	NDST3	down
ILMN_1764629	-0.60330079	0.00123	0.0172547	3.6261923	SLC39A14	down
ILMN_1719599	-0.60721526	6.76E-05	0.0033208	4.7374482	SYTL4	down
ILMN_1699772	-0.60922629	0.000227	0.0063576	4.2767376	RRAGD	down
ILMN_2108823	-0.61380848	4.41E-07	0.0002288	6.6805789	FZD7	down
ILMN_1788783	-0.61790269	0.000187	0.005721	4.3517385	TRAM2	down
ILMN_1697024	-0.6196704	3.94E-06	0.0006959	5.8216077	STYX	down
ILMN_2276290	-0.62211427	1.74E-05	0.0015605	5.2523862	RALGPS2	down
ILMN_1707156	-0.6225706	5.38E-05	0.0028769	4.8236838	LRRFIP2	down
ILMN_1782110	-0.62383765	8.71E-05	0.0038009	4.6412795	ZBTB21	down
ILMN_2354269	-0.62410303	0.005	0.0406322	3.0673537	ZC2HC1C	down
ILMN_1661428	-0.62620559	1.29E-05	0.0013622	5.3661067	ATP11C	down
ILMN_1810214	-0.62826967	0.000228	0.0063576	4.2762148	JUND	down
ILMN_1744006	-0.62853705	9.39E-05	0.0039443	4.6125058	GFOD2	down
ILMN_1708064	-0.62944705	8.15E-05	0.0036676	4.6665646	MAP4	down
ILMN_1763364	-0.62970727	6.03E-07	0.0002701	6.5556095	WHAMM	down
ILMN_1663569	-0.63050849	0.0022	0.0244009	3.3985605	FTCD	down
ILMN_1736412	-0.63364099	0.000291	0.0073483	4.1824559	AMHR2	down
ILMN_1805216	-0.63454201	3.05E-07	0.000201	6.8284602	GPC6	down
ILMN_1651950	-0.6361275	0.00644	0.0474651	2.9633343	TPST1	down
ILMN_1738989	-0.63792892	0.00516	0.0414573	3.0545498	SYBU	down
ILMN_1746801	-0.63873422	0.0024	0.0257185	3.3631993	CGN	down
ILMN_2061327	-0.63905363	0.000899	0.0144426	3.7488881	TAF13	down
ILMN_2289623	-0.64139426	0.000602	0.0113207	3.9042551	TTC36	down
ILMN_1744968	-0.64297303	0.00241	0.0257837	3.3613059	KCNAB1	down
ILMN_1728785	-0.64369221	9.37E-06	0.0011493	5.4885223	ADGRF5	down
ILMN_1790534	-0.64487021	0.000171	0.0054165	4.3860246	MAP2K3	down
ILMN_1765825	-0.65124524	0.000468	0.0097709	4.0006538	DCAF11	down
ILMN_2363027	-0.65169709	9.41E-05	0.0039445	4.6119699	RAD51	down
ILMN_1856480	-0.65188008	4.08E-07	0.0002271	6.7113151	PPM1L	down
ILMN_1795104	-0.65190375	0.000634	0.0116741	3.884175	ACADS	down
ILMN_2096012	-0.65249566	2.88E-05	0.0020585	5.0613043	UHMK1	down
ILMN_1747409	-0.65390337	0.00311	0.0301984	3.2599552	MT1L	down
ILMN_1775170	-0.65674812	0.00053	0.0105295	3.9533348	MT1X	down
ILMN_1651799	-0.65764114	8.96E-05	0.0038471	4.63035	SLC38A2	down
ILMN_1682226	-0.66151446	0.000311	0.0076723	4.1570056	CLDN15	down
ILMN_2364131	-0.66211338	5.51E-05	0.0029056	4.8145544	TTPAL	down
ILMN_1812678	-0.66373282	0.0018	0.0214492	3.4778437	AGMO	down
ILMN_2048811	-0.66459054	9.78E-06	0.0011669	5.4722907	NUBPL	down
ILMN_2371280	-0.66529147	1.54E-05	0.0014955	5.2978606	CSF3R	down
ILMN_1682034	-0.66590992	0.00111	0.0162177	3.6685327	HEY2	down
ILMN_1807529	-0.67001188	3.63E-05	0.0023553	4.9725567	PADI4	down
ILMN_1795344	-0.67213874	1.76E-05	0.0015628	5.2482169	GOLIM4	down
ILMN_2410938	-0.67466035	0.00194	0.0224952	3.4471515	SMOC1	down
ILMN_1856634	-0.67592128	9.59E-06	0.0011609	5.4797829	NFIA	down
ILMN_1714108	-0.67901022	0.000625	0.0115676	3.8898983	TP53INP1	down
ILMN_2371825	-0.68384309	0.00173	0.0209646	3.4920947	AGL	down
ILMN_1670263	-0.6851009	7.62E-05	0.0035255	4.6916824	CNST	down
ILMN_1658420	-0.68603284	4.69E-08	9.01E-05	7.5954739	DSCAM	down
ILMN_1774207	-0.68609594	0.000478	0.0099019	3.9924345	ANGPT2	down
ILMN_1783846	-0.68649686	0.000311	0.0076723	4.1575757	RAPH1	down
ILMN_2120695	-0.68853706	0.000356	0.0082742	4.1057244	TSPAN7	down
ILMN_2407564	-0.68913393	0.00165	0.020353	3.5108429	ADGRV1	down
ILMN_1712066	-0.69480096	0.000166	0.0053489	4.3953461	EXPH5	down
ILMN_1684346	-0.69492269	0.00024	0.0065563	4.2565173	TNFAIP8L1	down
ILMN_1819783	-0.69782927	0.000375	0.0085548	4.0856731	FNIP2	down
ILMN_1703572	-0.70037555	0.00123	0.0172511	3.6263853	PCDH20	down
ILMN_1763852	-0.70700011	0.00229	0.0250387	3.3828972	ACACB	down
ILMN_1863994	-0.71090792	0.00161	0.0200101	3.5215188	LRRC3DN	down
ILMN_1735548	-0.71656574	5.21E-05	0.0028423	4.8356686	HIVEP1	down
ILMN_1773154	-0.7198767	0.000303	0.0075342	4.1678192	NFKBIA	down
ILMN_2366703	-0.72121765	2.01E-08	7.95E-05	7.9526967	SGK3	down
ILMN_1757742	-0.73141468	1.32E-06	0.0004045	6.2474784	ZRANB1	down
ILMN_2165993	-0.73423962	0.00134	0.0181533	3.5930914	ITLN1	down
ILMN_1781560	-0.73479739	0.00481	0.0397348	3.0832386	ST3GAL6	down
ILMN_1803194	-0.73681947	0.000275	0.0071435	4.2036434	GALK1	down
ILMN_1682957	-0.73763291	6.91E-05	0.0033627	4.7290341	PACSIN3	down
ILMN_2227968	-0.7376413	0.00231	0.0251564	3.3795509	NTHL1	down
ILMN_1672591	-0.7393724	1.12E-06	0.0003806	6.3129953	SCN9A	down
ILMN_1784630	-0.74146198	1.60E-05	0.0015136	5.2844554	KBTBD11	down
ILMN_2069224	-0.74211776	0.000386	0.0087185	4.0748559	PVALB	down
ILMN_1806320	-0.74270464	1.15E-06	0.0003861	6.3002621	PPFIBP1	down
ILMN_1808114	-0.74569738	1.98E-05	0.0016664	5.2038956	LYVE1	down
ILMN_1676192	-0.75046192	0.000327	0.0078564	4.1378622	SLC13A5	down
ILMN_1724040	-0.75559987	0.000791	0.0133942	3.7987363	SOWAHC	down
ILMN_1761260	-0.75594716	0.00113	0.0164057	3.6603729	COBLL1	down
ILMN_1690064	-0.75885113	1.35E-05	0.001388	5.3488826	SNX29P2	down
ILMN_1803597	-0.76199381	0.000252	0.006765	4.2375943	FGL1	down
ILMN_1767113	-0.76689236	0.000194	0.0058406	4.3376767	AOX1	down
ILMN_1779670	-0.7683941	0.000412	0.0090535	4.0500121	A1CF	down
ILMN_2367010	-0.76890452	2.62E-05	0.0019923	5.0961263	ADGRG6	down
ILMN_1677607	-0.78077522	0.007	0.0499135	2.929028	SC5D	down
ILMN_1698020	-0.78308239	0.00182	0.0216011	3.4736159	DLC1	down
ILMN_1909468	-0.78495485	0.000234	0.006458	4.2657012	AVPR1A	down
ILMN_1767657	-0.7909676	0.000685	0.012284	3.8544665	MAT1A	down
ILMN_1804935	-0.80435951	0.00209	0.0236778	3.4178671	VNN3	down
ILMN_2049184	-0.80554441	0.000114	0.0043396	4.5400316	DNASE1L3	down
ILMN_1724437	-0.80992384	0.000624	0.0115632	3.8901911	GCAT	down
ILMN_2366654	-0.81777937	1.06E-07	0.0001367	7.2559305	NR5A2	down
ILMN_1726659	-0.82935279	0.00152	0.0194342	3.5439396	THOP1	down
ILMN_1694514	-0.83223309	0.000962	0.0150265	3.7228144	ZDHHC11	down
ILMN_1753111	-0.83287191	0.000551	0.0108006	3.9382674	NAMPT	down
ILMN_1701648	-0.83631166	1.92E-07	0.0001776	7.0145547	KLHL15	down
ILMN_1778561	-0.83980691	9.20E-05	0.0039013	4.6203992	WEE1	down
ILMN_1654109	-0.84712004	3.29E-05	0.0022147	5.0108578	EGFLAM	down
ILMN_1815102	-0.84880139	0.00383	0.0344703	3.1756715	LCAT	down
ILMN_2131861	-0.8559211	0.00314	0.0303774	3.2558024	SOCS2	down
ILMN_1752283	-0.86508347	1.68E-07	0.0001671	7.0689712	ITCH	down
ILMN_1738095	-0.8668353	1.98E-05	0.0016664	5.2037752	PER2	down
ILMN_2155719	-0.8735546	2.05E-06	0.0004877	6.0751212	NBPF10	down
ILMN_1726986	-0.87503148	0.00105	0.0157958	3.6878664	AADAT	down
ILMN_1677497	-0.87650387	0.000123	0.0045524	4.5090976	STAB2	down
ILMN_1765829	-0.87814725	1.09E-06	0.0003806	6.3220257	NUFIP2	down
ILMN_1651498	-0.89099895	0.000897	0.0144291	3.7498911	GADD45G	down
ILMN_1662944	-0.89652632	0.00119	0.0168976	3.6412555	PON1	down
ILMN_1898518	-0.89876625	0.00216	0.024132	3.4051303	GFRA1	down
ILMN_1740466	-0.90445009	2.09E-05	0.0017198	5.182129	FAM46A	down
ILMN_1809483	-0.90445491	0.000943	0.0148753	3.7303382	HSD17B14	down
ILMN_1766657	-0.9045913	0.000145	0.0049753	4.448191	STOM	down
ILMN_1805799	-0.91183593	0.00539	0.0426524	3.036799	CFHR3	down
ILMN_1754753	-0.91198153	1.38E-06	0.0004055	6.2284296	IL6R	down
ILMN_1794875	-0.91362512	0.00135	0.0182169	3.5907527	GPAT3	down
ILMN_2245241	-0.92539006	0.00664	0.0483564	2.9505932	USH2A	down
ILMN_2303166	-0.93283169	1.39E-06	0.0004055	6.2272335	MBNL3	down
ILMN_1782938	-0.95904829	0.000225	0.0063272	4.2805141	SLC16A10	down
ILMN_1695590	-0.9609905	0.000283	0.0072391	4.1935356	ADRB2	down
ILMN_2115490	-0.97215717	1.38E-06	0.0004055	6.2290801	NBPF9	down
ILMN_1764557	-0.98621759	9.31E-06	0.0011493	5.4912188	FITM1	down
ILMN_2369403	-0.99308969	1.60E-06	0.0004333	6.1719626	PALM2	down
ILMN_1811593	-1.00490198	1.12E-05	0.0012548	5.4213446	NIPAL1	down
ILMN_2322498	-1.00725096	1.22E-09	1.99E-05	9.1897491	RORA	down
ILMN_1795507	-1.01350348	3.66E-08	8.93E-05	7.699011	ABCA6	down
ILMN_2387952	-1.01725893	9.44E-06	0.0011513	5.4859626	FAM134B	down
ILMN_1686109	-1.0204118	1.17E-06	0.0003861	6.2954201	CCL23	down
ILMN_1680344	-1.02637116	0.00447	0.0380354	3.1135421	MYOM1	down
ILMN_1747355	-1.03704724	0.00317	0.0305096	3.2523958	CCL3L1	down
ILMN_1671263	-1.03756311	0.00157	0.0197515	3.530428	CACNA1H	down
ILMN_2186369	-1.03810127	0.00015	0.0050822	4.4348072	NCOR1	down
ILMN_1731503	-1.05994335	0.000311	0.0076723	4.1570832	MARCO	down
ILMN_1779677	-1.06058093	2.33E-06	0.0005176	6.024492	ZCCHC6	down
ILMN_1745103	-1.06542527	0.00248	0.0261862	3.35093	CLEC1B	down
ILMN_1750062	-1.06624069	0.00017	0.0054126	4.3866224	PPARGC1A	down
ILMN_2311020	-1.06835651	9.94E-05	0.0040536	4.5910309	DNAJC12	down
ILMN_2193817	-1.06873862	6.73E-05	0.0033134	4.7390659	CLEC4G	down
ILMN_1699421	-1.07157401	3.99E-05	0.0024429	4.9372065	ANXA10	down
ILMN_1783149	-1.07269822	1.44E-05	0.0014412	5.324112	CDH23	down
ILMN_1803811	-1.08377727	0.000246	0.0066584	4.2468012	TRIB1	down
ILMN_1694653	-1.08548607	0.00162	0.0200943	3.5186352	CNDP1	down
ILMN_2287157	-1.08750806	3.10E-07	0.000202	6.8209412	DST	down
ILMN_1809212	-1.10036545	8.06E-05	0.003641	4.6703749	HPR	down
ILMN_2120555	-1.13124583	5.77E-05	0.0029817	4.7975248	ADCY1	down
ILMN_1736969	-1.15225567	1.43E-06	0.0004071	6.2141391	SLITRK3	down
ILMN_1793504	-1.15744482	1.81E-06	0.0004553	6.1228653	FCN2	down
ILMN_2105573	-1.19121749	0.00305	0.0298624	3.2676716	CCL3L3	down
ILMN_1774874	-1.19252646	0.00123	0.0172439	3.6269927	IL1RN	down
ILMN_2053415	-1.20134447	2.54E-06	0.0005378	5.9908667	LDLR	down
ILMN_1671509	-1.2096082	0.0021	0.023739	3.4162022	CCL3	down
ILMN_1715401	-1.26153823	0.00166	0.0204199	3.5089565	MT1G	down
ILMN_2188966	-1.27408034	0.0015	0.0192778	3.549579	IGFALS	down
ILMN_1780060	-1.31854135	0.000769	0.0131547	3.809685	FCN3	down
ILMN_1746888	-1.32149965	0.000904	0.0144794	3.7469736	PCOLCE2	down
ILMN_2098013	-1.33979333	2.47E-07	0.0001914	6.9127939	CETP	down
ILMN_1665855	-1.35673743	5.75E-05	0.0029817	4.7989156	CFHR4	down
ILMN_2322131	-1.36453616	2.68E-06	0.0005465	5.9708253	CLEC4M	down
ILMN_1713813	-1.36869896	0.00337	0.0317794	3.2272817	KRT16P2	down
ILMN_1718766	-1.4057322	0.00013	0.0047003	4.4892348	MT1F	down
ILMN_2167259	-1.42291904	0.00121	0.0171233	3.6319902	FAM151A	down
ILMN_1729191	-1.56649897	0.000283	0.0072385	4.1939498	CYP2C19	down
ILMN_2219683	-1.66427394	0.000189	0.0057574	4.3464343	NEU4	down
ILMN_1685636	-1.7279441	1.00E-04	0.0040783	4.5875835	KCNN2	down
ILMN_1657435	-1.83767378	0.000124	0.0045566	4.5077803	MT1M	down
ILMN_2124802	-1.84186853	0.00099	0.0152991	3.7117147	MT1H	down
