# Supplementary material for: Identification of key genes related to immune infiltration in cirrhosis via bioinformatics analysis
Source: Sci Rep. 2023 Feb 1;13:1876. doi: 10.1038/s41598-022-26794-8 (PMC9892033; doi:10.1038/s41598-022-26794-8)
Supplement: Supplementary file 4 — Supplementary Information 4. [file 41598_2022_26794_MOESM4_ESM.zip › 41598_2022_26794_MOESM4_ESM/GSE89377_series_matrix.txt]

!Series_title	"Identifying novel drivers of human hepatocellular carcinoma and revealing clinical relevance as early diagnostic and prognostic biomarker"
!Series_geo_accession	"GSE89377"
!Series_status	"Public on Dec 31 2017"
!Series_submission_date	"Nov 01 2016"
!Series_last_update_date	"Sep 10 2021"
!Series_summary	"Hepatocellular carcinoma (HCC) is one of the most common malignancies worldwide, and is the one of the few cancers in which a continued increase in incidence has been observed over several years. HCC associated with chronic liver disease evolves from precancerous lesion and early HCC to overt cancer, and identifying key molecules contributing to early stage HCC is an urgent need. We aim to determine transcriptome-based molecular signature of multistep hepatocarcinogenesis, and to identify novel biomarkers to diagnose and predict early stage HCC."
!Series_overall_design	"107 samples covering 9 stages of HCC. Normal liver were used as control."
!Series_type	"Expression profiling by array"
!Series_contributor	"Jung Woo,,Eun"
!Series_contributor	"Suk Woo,,Nam"
!Series_sample_id	"GSM2367554 GSM2367555 GSM2367556 GSM2367557 GSM2367558 GSM2367559 GSM2367560 GSM2367561 GSM2367562 GSM2367563 GSM2367564 GSM2367565 GSM2367566 GSM2367567 GSM2367568 GSM2367569 GSM2367570 GSM2367571 GSM2367572 GSM2367573 GSM2367574 GSM2367575 GSM2367576 GSM2367577 GSM2367578 GSM2367579 GSM2367580 GSM2367581 GSM2367582 GSM2367583 GSM2367584 GSM2367585 GSM2367586 GSM2367587 GSM2367588 GSM2367589 GSM2367590 GSM2367591 GSM2367592 GSM2367593 GSM2367594 GSM2367595 GSM2367596 GSM2367597 GSM2367598 GSM2367599 GSM2367600 GSM2367601 GSM2367602 GSM2367603 GSM2367604 GSM2367605 GSM2367606 GSM2367607 GSM2367608 GSM2367609 GSM2367610 GSM2367611 GSM2367612 GSM2367613 GSM2367614 GSM2367615 GSM2367616 GSM2367617 GSM2367618 GSM2367619 GSM2367620 GSM2367621 GSM2367622 GSM2367623 GSM2367624 GSM2367625 GSM2367626 GSM2367627 GSM2367628 GSM2367629 GSM2367630 GSM2367631 GSM2367632 GSM2367633 GSM2367634 GSM2367635 GSM2367636 GSM2367637 GSM2367638 GSM2367639 GSM2367640 GSM2367641 GSM2367642 GSM2367643 GSM2367644 GSM2367645 GSM2367646 GSM2367647 GSM2367648 GSM2367649 GSM2367650 GSM2367651 GSM2367652 GSM2367653 GSM2367654 GSM2367655 GSM2367656 GSM2367657 GSM2367658 GSM2367659 GSM2367660 "
!Series_contact_name	"JUNGWOO,,EUN"
!Series_contact_email	"jetaimebin@catholic.ac.kr"
!Series_contact_institute	"The Catholic Univ. of Korea"
!Series_contact_address	"Banpo-Dong Seocho-Gu"
!Series_contact_city	"Seoul"
!Series_contact_zip/postal_code	"137-701"
!Series_contact_country	"South Korea"
!Series_supplementary_file	"ftp://ftp.ncbi.nlm.nih.gov/geo/series/GSE89nnn/GSE89377/suppl/GSE89377_RAW.tar"
!Series_supplementary_file	"ftp://ftp.ncbi.nlm.nih.gov/geo/series/GSE89nnn/GSE89377/suppl/GSE89377_non-normalized.txt.gz"
!Series_platform_id	"GPL6947"
!Series_platform_taxid	"9606"
!Series_sample_taxid	"9606"
!Series_relation	"BioProject: https://www.ncbi.nlm.nih.gov/bioproject/PRJNA351932"

!Sample_title	"N-01"	"N-02"	"N-03"	"N-04"	"N-05"	"N-06"	"N-07"	"N-08"	"N-09"	"N-10"	"N-11"	"N-12"	"N-13"	"FL-01"	"FL-02"	"FL-03"	"FL-04"	"FL-05"	"FL-06"	"FL-07"	"FL-08"	"FH-01"	"FH-02"	"FH-03"	"FH-04"	"FH-05"	"FH-06"	"FH-07"	"FH-08"	"FH-09"	"FH-10"	"FH-11"	"FH-12"	"CS-01"	"CS-02"	"CS-03"	"CS-04"	"CS-05"	"CS-06"	"CS-07"	"CS-08"	"CS-09"	"CS-10"	"CS-11"	"CS-12"	"DL-01"	"DL-02"	"DL-03"	"DL-04"	"DL-05"	"DL-06"	"DL-07"	"DL-08"	"DL-09"	"DL-10"	"DL-11"	"DH-01"	"DH-02"	"DH-03"	"DH-04"	"DH-05"	"DH-06"	"DH-07"	"DH-08"	"DH-09"	"DH-10"	"DH-11"	"eHCC-01"	"eHCC-02"	"eHCC-03"	"eHCC-04"	"eHCC-05"	"TG1-01"	"TG1-02"	"TG1-03"	"TG1-04"	"TG1-05"	"TG1-06"	"TG1-07"	"TG1-08"	"TG1-09"	"TG2-01"	"TG2-02"	"TG2-03"	"TG2-04"	"TG2-05"	"TG2-06"	"TG2-07"	"TG2-08"	"TG2-09"	"TG2-10"	"TG2-11"	"TG2-12"	"TG3-01"	"TG3-02"	"TG3-03"	"TG3-04"	"TG3-05"	"TG3-06"	"TG3-07"	"TG3-08"	"TG3-09"	"TG3-10"	"TG3-11"	"TG3-12"	"TG3-13"	"TG3-14"
!Sample_geo_accession	"GSM2367554"	"GSM2367555"	"GSM2367556"	"GSM2367557"	"GSM2367558"	"GSM2367559"	"GSM2367560"	"GSM2367561"	"GSM2367562"	"GSM2367563"	"GSM2367564"	"GSM2367565"	"GSM2367566"	"GSM2367567"	"GSM2367568"	"GSM2367569"	"GSM2367570"	"GSM2367571"	"GSM2367572"	"GSM2367573"	"GSM2367574"	"GSM2367575"	"GSM2367576"	"GSM2367577"	"GSM2367578"	"GSM2367579"	"GSM2367580"	"GSM2367581"	"GSM2367582"	"GSM2367583"	"GSM2367584"	"GSM2367585"	"GSM2367586"	"GSM2367587"	"GSM2367588"	"GSM2367589"	"GSM2367590"	"GSM2367591"	"GSM2367592"	"GSM2367593"	"GSM2367594"	"GSM2367595"	"GSM2367596"	"GSM2367597"	"GSM2367598"	"GSM2367599"	"GSM2367600"	"GSM2367601"	"GSM2367602"	"GSM2367603"	"GSM2367604"	"GSM2367605"	"GSM2367606"	"GSM2367607"	"GSM2367608"	"GSM2367609"	"GSM2367610"	"GSM2367611"	"GSM2367612"	"GSM2367613"	"GSM2367614"	"GSM2367615"	"GSM2367616"	"GSM2367617"	"GSM2367618"	"GSM2367619"	"GSM2367620"	"GSM2367621"	"GSM2367622"	"GSM2367623"	"GSM2367624"	"GSM2367625"	"GSM2367626"	"GSM2367627"	"GSM2367628"	"GSM2367629"	"GSM2367630"	"GSM2367631"	"GSM2367632"	"GSM2367633"	"GSM2367634"	"GSM2367635"	"GSM2367636"	"GSM2367637"	"GSM2367638"	"GSM2367639"	"GSM2367640"	"GSM2367641"	"GSM2367642"	"GSM2367643"	"GSM2367644"	"GSM2367645"	"GSM2367646"	"GSM2367647"	"GSM2367648"	"GSM2367649"	"GSM2367650"	"GSM2367651"	"GSM2367652"	"GSM2367653"	"GSM2367654"	"GSM2367655"	"GSM2367656"	"GSM2367657"	"GSM2367658"	"GSM2367659"	"GSM2367660"
!Sample_status	"Public on Dec 31 2017"	"Public on Dec 31 2017"	"Public on Dec 31 2017"	"Public on Dec 31 2017"	"Public on Dec 31 2017"	"Public on Dec 31 2017"	"Public on Dec 31 2017"	"Public on Dec 31 2017"	"Public on Dec 31 2017"	"Public on Dec 31 2017"	"Public on Dec 31 2017"	"Public on Dec 31 2017"	"Public on Dec 31 2017"	"Public on Dec 31 2017"	"Public on Dec 31 2017"	"Public on Dec 31 2017"	"Public on Dec 31 2017"	"Public on Dec 31 2017"	"Public on Dec 31 2017"	"Public on Dec 31 2017"	"Public on Dec 31 2017"	"Public on Dec 31 2017"	"Public on Dec 31 2017"	"Public on Dec 31 2017"	"Public on Dec 31 2017"	"Public on Dec 31 2017"	"Public on Dec 31 2017"	"Public on Dec 31 2017"	"Public on Dec 31 2017"	"Public on Dec 31 2017"	"Public on Dec 31 2017"	"Public on Dec 31 2017"	"Public on Dec 31 2017"	"Public on Dec 31 2017"	"Public on Dec 31 2017"	"Public on Dec 31 2017"	"Public on Dec 31 2017"	"Public on Dec 31 2017"	"Public on Dec 31 2017"	"Public on Dec 31 2017"	"Public on Dec 31 2017"	"Public on Dec 31 2017"	"Public on Dec 31 2017"	"Public on Dec 31 2017"	"Public on Dec 31 2017"	"Public on Dec 31 2017"	"Public on Dec 31 2017"	"Public on Dec 31 2017"	"Public on Dec 31 2017"	"Public on Dec 31 2017"	"Public on Dec 31 2017"	"Public on Dec 31 2017"	"Public on Dec 31 2017"	"Public on Dec 31 2017"	"Public on Dec 31 2017"	"Public on Dec 31 2017"	"Public on Dec 31 2017"	"Public on Dec 31 2017"	"Public on Dec 31 2017"	"Public on Dec 31 2017"	"Public on Dec 31 2017"	"Public on Dec 31 2017"	"Public on Dec 31 2017"	"Public on Dec 31 2017"	"Public on Dec 31 2017"	"Public on Dec 31 2017"	"Public on Dec 31 2017"	"Public on Dec 31 2017"	"Public on Dec 31 2017"	"Public on Dec 31 2017"	"Public on Dec 31 2017"	"Public on Dec 31 2017"	"Public on Dec 31 2017"	"Public on Dec 31 2017"	"Public on Dec 31 2017"	"Public on Dec 31 2017"	"Public on Dec 31 2017"	"Public on Dec 31 2017"	"Public on Dec 31 2017"	"Public on Dec 31 2017"	"Public on Dec 31 2017"	"Public on Dec 31 2017"	"Public on Dec 31 2017"	"Public on Dec 31 2017"	"Public on Dec 31 2017"	"Public on Dec 31 2017"	"Public on Dec 31 2017"	"Public on Dec 31 2017"	"Public on Dec 31 2017"	"Public on Dec 31 2017"	"Public on Dec 31 2017"	"Public on Dec 31 2017"	"Public on Dec 31 2017"	"Public on Dec 31 2017"	"Public on Dec 31 2017"	"Public on Dec 31 2017"	"Public on Dec 31 2017"	"Public on Dec 31 2017"	"Public on Dec 31 2017"	"Public on Dec 31 2017"	"Public on Dec 31 2017"	"Public on Dec 31 2017"	"Public on Dec 31 2017"	"Public on Dec 31 2017"	"Public on Dec 31 2017"	"Public on Dec 31 2017"	"Public on Dec 31 2017"
!Sample_submission_date	"Nov 01 2016"	"Nov 01 2016"	"Nov 01 2016"	"Nov 01 2016"	"Nov 01 2016"	"Nov 01 2016"	"Nov 01 2016"	"Nov 01 2016"	"Nov 01 2016"	"Nov 01 2016"	"Nov 01 2016"	"Nov 01 2016"	"Nov 01 2016"	"Nov 01 2016"	"Nov 01 2016"	"Nov 01 2016"	"Nov 01 2016"	"Nov 01 2016"	"Nov 01 2016"	"Nov 01 2016"	"Nov 01 2016"	"Nov 01 2016"	"Nov 01 2016"	"Nov 01 2016"	"Nov 01 2016"	"Nov 01 2016"	"Nov 01 2016"	"Nov 01 2016"	"Nov 01 2016"	"Nov 01 2016"	"Nov 01 2016"	"Nov 01 2016"	"Nov 01 2016"	"Nov 01 2016"	"Nov 01 2016"	"Nov 01 2016"	"Nov 01 2016"	"Nov 01 2016"	"Nov 01 2016"	"Nov 01 2016"	"Nov 01 2016"	"Nov 01 2016"	"Nov 01 2016"	"Nov 01 2016"	"Nov 01 2016"	"Nov 01 2016"	"Nov 01 2016"	"Nov 01 2016"	"Nov 01 2016"	"Nov 01 2016"	"Nov 01 2016"	"Nov 01 2016"	"Nov 01 2016"	"Nov 01 2016"	"Nov 01 2016"	"Nov 01 2016"	"Nov 01 2016"	"Nov 01 2016"	"Nov 01 2016"	"Nov 01 2016"	"Nov 01 2016"	"Nov 01 2016"	"Nov 01 2016"	"Nov 01 2016"	"Nov 01 2016"	"Nov 01 2016"	"Nov 01 2016"	"Nov 01 2016"	"Nov 01 2016"	"Nov 01 2016"	"Nov 01 2016"	"Nov 01 2016"	"Nov 01 2016"	"Nov 01 2016"	"Nov 01 2016"	"Nov 01 2016"	"Nov 01 2016"	"Nov 01 2016"	"Nov 01 2016"	"Nov 01 2016"	"Nov 01 2016"	"Nov 01 2016"	"Nov 01 2016"	"Nov 01 2016"	"Nov 01 2016"	"Nov 01 2016"	"Nov 01 2016"	"Nov 01 2016"	"Nov 01 2016"	"Nov 01 2016"	"Nov 01 2016"	"Nov 01 2016"	"Nov 01 2016"	"Nov 01 2016"	"Nov 01 2016"	"Nov 01 2016"	"Nov 01 2016"	"Nov 01 2016"	"Nov 01 2016"	"Nov 01 2016"	"Nov 01 2016"	"Nov 01 2016"	"Nov 01 2016"	"Nov 01 2016"	"Nov 01 2016"	"Nov 01 2016"	"Nov 01 2016"
!Sample_last_update_date	"Dec 31 2017"	"Dec 31 2017"	"Dec 31 2017"	"Dec 31 2017"	"Dec 31 2017"	"Dec 31 2017"	"Dec 31 2017"	"Dec 31 2017"	"Dec 31 2017"	"Dec 31 2017"	"Dec 31 2017"	"Dec 31 2017"	"Dec 31 2017"	"Dec 31 2017"	"Dec 31 2017"	"Dec 31 2017"	"Dec 31 2017"	"Dec 31 2017"	"Dec 31 2017"	"Dec 31 2017"	"Dec 31 2017"	"Dec 31 2017"	"Dec 31 2017"	"Dec 31 2017"	"Dec 31 2017"	"Dec 31 2017"	"Dec 31 2017"	"Dec 31 2017"	"Dec 31 2017"	"Dec 31 2017"	"Dec 31 2017"	"Dec 31 2017"	"Dec 31 2017"	"Dec 31 2017"	"Dec 31 2017"	"Dec 31 2017"	"Dec 31 2017"	"Dec 31 2017"	"Dec 31 2017"	"Dec 31 2017"	"Dec 31 2017"	"Dec 31 2017"	"Dec 31 2017"	"Dec 31 2017"	"Dec 31 2017"	"Dec 31 2017"	"Dec 31 2017"	"Dec 31 2017"	"Dec 31 2017"	"Dec 31 2017"	"Dec 31 2017"	"Dec 31 2017"	"Dec 31 2017"	"Dec 31 2017"	"Dec 31 2017"	"Dec 31 2017"	"Dec 31 2017"	"Dec 31 2017"	"Dec 31 2017"	"Dec 31 2017"	"Dec 31 2017"	"Dec 31 2017"	"Dec 31 2017"	"Dec 31 2017"	"Dec 31 2017"	"Dec 31 2017"	"Dec 31 2017"	"Dec 31 2017"	"Dec 31 2017"	"Dec 31 2017"	"Dec 31 2017"	"Dec 31 2017"	"Dec 31 2017"	"Dec 31 2017"	"Dec 31 2017"	"Dec 31 2017"	"Dec 31 2017"	"Dec 31 2017"	"Dec 31 2017"	"Dec 31 2017"	"Dec 31 2017"	"Dec 31 2017"	"Dec 31 2017"	"Dec 31 2017"	"Dec 31 2017"	"Dec 31 2017"	"Dec 31 2017"	"Dec 31 2017"	"Dec 31 2017"	"Dec 31 2017"	"Dec 31 2017"	"Dec 31 2017"	"Dec 31 2017"	"Dec 31 2017"	"Dec 31 2017"	"Dec 31 2017"	"Dec 31 2017"	"Dec 31 2017"	"Dec 31 2017"	"Dec 31 2017"	"Dec 31 2017"	"Dec 31 2017"	"Dec 31 2017"	"Dec 31 2017"	"Dec 31 2017"	"Dec 31 2017"	"Dec 31 2017"
!Sample_type	"RNA"	"RNA"	"RNA"	"RNA"	"RNA"	"RNA"	"RNA"	"RNA"	"RNA"	"RNA"	"RNA"	"RNA"	"RNA"	"RNA"	"RNA"	"RNA"	"RNA"	"RNA"	"RNA"	"RNA"	"RNA"	"RNA"	"RNA"	"RNA"	"RNA"	"RNA"	"RNA"	"RNA"	"RNA"	"RNA"	"RNA"	"RNA"	"RNA"	"RNA"	"RNA"	"RNA"	"RNA"	"RNA"	"RNA"	"RNA"	"RNA"	"RNA"	"RNA"	"RNA"	"RNA"	"RNA"	"RNA"	"RNA"	"RNA"	"RNA"	"RNA"	"RNA"	"RNA"	"RNA"	"RNA"	"RNA"	"RNA"	"RNA"	"RNA"	"RNA"	"RNA"	"RNA"	"RNA"	"RNA"	"RNA"	"RNA"	"RNA"	"RNA"	"RNA"	"RNA"	"RNA"	"RNA"	"RNA"	"RNA"	"RNA"	"RNA"	"RNA"	"RNA"	"RNA"	"RNA"	"RNA"	"RNA"	"RNA"	"RNA"	"RNA"	"RNA"	"RNA"	"RNA"	"RNA"	"RNA"	"RNA"	"RNA"	"RNA"	"RNA"	"RNA"	"RNA"	"RNA"	"RNA"	"RNA"	"RNA"	"RNA"	"RNA"	"RNA"	"RNA"	"RNA"	"RNA"	"RNA"
!Sample_channel_count	"1"	"1"	"1"	"1"	"1"	"1"	"1"	"1"	"1"	"1"	"1"	"1"	"1"	"1"	"1"	"1"	"1"	"1"	"1"	"1"	"1"	"1"	"1"	"1"	"1"	"1"	"1"	"1"	"1"	"1"	"1"	"1"	"1"	"1"	"1"	"1"	"1"	"1"	"1"	"1"	"1"	"1"	"1"	"1"	"1"	"1"	"1"	"1"	"1"	"1"	"1"	"1"	"1"	"1"	"1"	"1"	"1"	"1"	"1"	"1"	"1"	"1"	"1"	"1"	"1"	"1"	"1"	"1"	"1"	"1"	"1"	"1"	"1"	"1"	"1"	"1"	"1"	"1"	"1"	"1"	"1"	"1"	"1"	"1"	"1"	"1"	"1"	"1"	"1"	"1"	"1"	"1"	"1"	"1"	"1"	"1"	"1"	"1"	"1"	"1"	"1"	"1"	"1"	"1"	"1"	"1"	"1"
!Sample_source_name_ch1	"liver tissue"	"liver tissue"	"liver tissue"	"liver tissue"	"liver tissue"	"liver tissue"	"liver tissue"	"liver tissue"	"liver tissue"	"liver tissue"	"liver tissue"	"liver tissue"	"liver tissue"	"liver tissue"	"liver tissue"	"liver tissue"	"liver tissue"	"liver tissue"	"liver tissue"	"liver tissue"	"liver tissue"	"liver tissue"	"liver tissue"	"liver tissue"	"liver tissue"	"liver tissue"	"liver tissue"	"liver tissue"	"liver tissue"	"liver tissue"	"liver tissue"	"liver tissue"	"liver tissue"	"liver tissue"	"liver tissue"	"liver tissue"	"liver tissue"	"liver tissue"	"liver tissue"	"liver tissue"	"liver tissue"	"liver tissue"	"liver tissue"	"liver tissue"	"liver tissue"	"liver tissue"	"liver tissue"	"liver tissue"	"liver tissue"	"liver tissue"	"liver tissue"	"liver tissue"	"liver tissue"	"liver tissue"	"liver tissue"	"liver tissue"	"liver tissue"	"liver tissue"	"liver tissue"	"liver tissue"	"liver tissue"	"liver tissue"	"liver tissue"	"liver tissue"	"liver tissue"	"liver tissue"	"liver tissue"	"liver tissue"	"liver tissue"	"liver tissue"	"liver tissue"	"liver tissue"	"liver tissue"	"liver tissue"	"liver tissue"	"liver tissue"	"liver tissue"	"liver tissue"	"liver tissue"	"liver tissue"	"liver tissue"	"liver tissue"	"liver tissue"	"liver tissue"	"liver tissue"	"liver tissue"	"liver tissue"	"liver tissue"	"liver tissue"	"liver tissue"	"liver tissue"	"liver tissue"	"liver tissue"	"liver tissue"	"liver tissue"	"liver tissue"	"liver tissue"	"liver tissue"	"liver tissue"	"liver tissue"	"liver tissue"	"liver tissue"	"liver tissue"	"liver tissue"	"liver tissue"	"liver tissue"	"liver tissue"
!Sample_organism_ch1	"Homo sapiens"	"Homo sapiens"	"Homo sapiens"	"Homo sapiens"	"Homo sapiens"	"Homo sapiens"	"Homo sapiens"	"Homo sapiens"	"Homo sapiens"	"Homo sapiens"	"Homo sapiens"	"Homo sapiens"	"Homo sapiens"	"Homo sapiens"	"Homo sapiens"	"Homo sapiens"	"Homo sapiens"	"Homo sapiens"	"Homo sapiens"	"Homo sapiens"	"Homo sapiens"	"Homo sapiens"	"Homo sapiens"	"Homo sapiens"	"Homo sapiens"	"Homo sapiens"	"Homo sapiens"	"Homo sapiens"	"Homo sapiens"	"Homo sapiens"	"Homo sapiens"	"Homo sapiens"	"Homo sapiens"	"Homo sapiens"	"Homo sapiens"	"Homo sapiens"	"Homo sapiens"	"Homo sapiens"	"Homo sapiens"	"Homo sapiens"	"Homo sapiens"	"Homo sapiens"	"Homo sapiens"	"Homo sapiens"	"Homo sapiens"	"Homo sapiens"	"Homo sapiens"	"Homo sapiens"	"Homo sapiens"	"Homo sapiens"	"Homo sapiens"	"Homo sapiens"	"Homo sapiens"	"Homo sapiens"	"Homo sapiens"	"Homo sapiens"	"Homo sapiens"	"Homo sapiens"	"Homo sapiens"	"Homo sapiens"	"Homo sapiens"	"Homo sapiens"	"Homo sapiens"	"Homo sapiens"	"Homo sapiens"	"Homo sapiens"	"Homo sapiens"	"Homo sapiens"	"Homo sapiens"	"Homo sapiens"	"Homo sapiens"	"Homo sapiens"	"Homo sapiens"	"Homo sapiens"	"Homo sapiens"	"Homo sapiens"	"Homo sapiens"	"Homo sapiens"	"Homo sapiens"	"Homo sapiens"	"Homo sapiens"	"Homo sapiens"	"Homo sapiens"	"Homo sapiens"	"Homo sapiens"	"Homo sapiens"	"Homo sapiens"	"Homo sapiens"	"Homo sapiens"	"Homo sapiens"	"Homo sapiens"	"Homo sapiens"	"Homo sapiens"	"Homo sapiens"	"Homo sapiens"	"Homo sapiens"	"Homo sapiens"	"Homo sapiens"	"Homo sapiens"	"Homo sapiens"	"Homo sapiens"	"Homo sapiens"	"Homo sapiens"	"Homo sapiens"	"Homo sapiens"	"Homo sapiens"	"Homo sapiens"
!Sample_characteristics_ch1	"tissue: liver"	"tissue: liver"	"tissue: liver"	"tissue: liver"	"tissue: liver"	"tissue: liver"	"tissue: liver"	"tissue: liver"	"tissue: liver"	"tissue: liver"	"tissue: liver"	"tissue: liver"	"tissue: liver"	"tissue: liver"	"tissue: liver"	"tissue: liver"	"tissue: liver"	"tissue: liver"	"tissue: liver"	"tissue: liver"	"tissue: liver"	"tissue: liver"	"tissue: liver"	"tissue: liver"	"tissue: liver"	"tissue: liver"	"tissue: liver"	"tissue: liver"	"tissue: liver"	"tissue: liver"	"tissue: liver"	"tissue: liver"	"tissue: liver"	"tissue: liver"	"tissue: liver"	"tissue: liver"	"tissue: liver"	"tissue: liver"	"tissue: liver"	"tissue: liver"	"tissue: liver"	"tissue: liver"	"tissue: liver"	"tissue: liver"	"tissue: liver"	"tissue: liver"	"tissue: liver"	"tissue: liver"	"tissue: liver"	"tissue: liver"	"tissue: liver"	"tissue: liver"	"tissue: liver"	"tissue: liver"	"tissue: liver"	"tissue: liver"	"tissue: liver"	"tissue: liver"	"tissue: liver"	"tissue: liver"	"tissue: liver"	"tissue: liver"	"tissue: liver"	"tissue: liver"	"tissue: liver"	"tissue: liver"	"tissue: liver"	"tissue: liver"	"tissue: liver"	"tissue: liver"	"tissue: liver"	"tissue: liver"	"tissue: liver"	"tissue: liver"	"tissue: liver"	"tissue: liver"	"tissue: liver"	"tissue: liver"	"tissue: liver"	"tissue: liver"	"tissue: liver"	"tissue: liver"	"tissue: liver"	"tissue: liver"	"tissue: liver"	"tissue: liver"	"tissue: liver"	"tissue: liver"	"tissue: liver"	"tissue: liver"	"tissue: liver"	"tissue: liver"	"tissue: liver"	"tissue: liver"	"tissue: liver"	"tissue: liver"	"tissue: liver"	"tissue: liver"	"tissue: liver"	"tissue: liver"	"tissue: liver"	"tissue: liver"	"tissue: liver"	"tissue: liver"	"tissue: liver"	"tissue: liver"	"tissue: liver"
!Sample_characteristics_ch1	"phenotype: Normal"	"phenotype: Normal"	"phenotype: Normal"	"phenotype: Normal"	"phenotype: Normal"	"phenotype: Normal"	"phenotype: Normal"	"phenotype: Normal"	"phenotype: Normal"	"phenotype: Normal"	"phenotype: Normal"	"phenotype: Normal"	"phenotype: Normal"	"phenotype: Choronic Hepatitis with low grade"	"phenotype: Choronic Hepatitis with low grade"	"phenotype: Choronic Hepatitis with low grade"	"phenotype: Choronic Hepatitis with low grade"	"phenotype: Choronic Hepatitis with low grade"	"phenotype: Choronic Hepatitis with low grade"	"phenotype: Choronic Hepatitis with low grade"	"phenotype: Choronic Hepatitis with low grade"	"phenotype: Choronic Hepatitis with high grade"	"phenotype: Choronic Hepatitis with high grade"	"phenotype: Choronic Hepatitis with high grade"	"phenotype: Choronic Hepatitis with high grade"	"phenotype: Choronic Hepatitis with high grade"	"phenotype: Choronic Hepatitis with high grade"	"phenotype: Choronic Hepatitis with high grade"	"phenotype: Choronic Hepatitis with high grade"	"phenotype: Choronic Hepatitis with high grade"	"phenotype: Choronic Hepatitis with high grade"	"phenotype: Choronic Hepatitis with high grade"	"phenotype: Choronic Hepatitis with high grade"	"phenotype: Cirrhosis"	"phenotype: Cirrhosis"	"phenotype: Cirrhosis"	"phenotype: Cirrhosis"	"phenotype: Cirrhosis"	"phenotype: Cirrhosis"	"phenotype: Cirrhosis"	"phenotype: Cirrhosis"	"phenotype: Cirrhosis"	"phenotype: Cirrhosis"	"phenotype: Cirrhosis"	"phenotype: Cirrhosis"	"phenotype: Dysplastic nodules with low grade"	"phenotype: Dysplastic nodules with low grade"	"phenotype: Dysplastic nodules with low grade"	"phenotype: Dysplastic nodules with low grade"	"phenotype: Dysplastic nodules with low grade"	"phenotype: Dysplastic nodules with low grade"	"phenotype: Dysplastic nodules with low grade"	"phenotype: Dysplastic nodules with low grade"	"phenotype: Dysplastic nodules with low grade"	"phenotype: Dysplastic nodules with low grade"	"phenotype: Dysplastic nodules with low grade"	"phenotype: Dysplastic nodules with high grade"	"phenotype: Dysplastic nodules with high grade"	"phenotype: Dysplastic nodules with high grade"	"phenotype: Dysplastic nodules with high grade"	"phenotype: Dysplastic nodules with high grade"	"phenotype: Dysplastic nodules with high grade"	"phenotype: Dysplastic nodules with high grade"	"phenotype: Dysplastic nodules with high grade"	"phenotype: Dysplastic nodules with high grade"	"phenotype: Dysplastic nodules with high grade"	"phenotype: Dysplastic nodules with high grade"	"phenotype: earyl hepatocellular carcinoma"	"phenotype: earyl hepatocellular carcinoma"	"phenotype: earyl hepatocellular carcinoma"	"phenotype: earyl hepatocellular carcinoma"	"phenotype: earyl hepatocellular carcinoma"	"phenotype: hepatocellular carcinoma (TG1)"	"phenotype: hepatocellular carcinoma (TG1)"	"phenotype: hepatocellular carcinoma (TG1)"	"phenotype: hepatocellular carcinoma (TG1)"	"phenotype: hepatocellular carcinoma (TG1)"	"phenotype: hepatocellular carcinoma (TG1)"	"phenotype: hepatocellular carcinoma (TG1)"	"phenotype: hepatocellular carcinoma (TG1)"	"phenotype: hepatocellular carcinoma (TG1)"	"phenotype: hepatocellular carcinoma (TG2)"	"phenotype: hepatocellular carcinoma (TG2)"	"phenotype: hepatocellular carcinoma (TG2)"	"phenotype: hepatocellular carcinoma (TG2)"	"phenotype: hepatocellular carcinoma (TG2)"	"phenotype: hepatocellular carcinoma (TG2)"	"phenotype: hepatocellular carcinoma (TG2)"	"phenotype: hepatocellular carcinoma (TG2)"	"phenotype: hepatocellular carcinoma (TG2)"	"phenotype: hepatocellular carcinoma (TG2)"	"phenotype: hepatocellular carcinoma (TG2)"	"phenotype: hepatocellular carcinoma (TG2)"	"phenotype: hepatocellular carcinoma (TG3)"	"phenotype: hepatocellular carcinoma (TG3)"	"phenotype: hepatocellular carcinoma (TG3)"	"phenotype: hepatocellular carcinoma (TG3)"	"phenotype: hepatocellular carcinoma (TG3)"	"phenotype: hepatocellular carcinoma (TG3)"	"phenotype: hepatocellular carcinoma (TG3)"	"phenotype: hepatocellular carcinoma (TG3)"	"phenotype: hepatocellular carcinoma (TG3)"	"phenotype: hepatocellular carcinoma (TG3)"	"phenotype: hepatocellular carcinoma (TG3)"	"phenotype: hepatocellular carcinoma (TG3)"	"phenotype: hepatocellular carcinoma (TG3)"	"phenotype: hepatocellular carcinoma (TG3)"
!Sample_molecule_ch1	"total RNA"	"total RNA"	"total RNA"	"total RNA"	"total RNA"	"total RNA"	"total RNA"	"total RNA"	"total RNA"	"total RNA"	"total RNA"	"total RNA"	"total RNA"	"total RNA"	"total RNA"	"total RNA"	"total RNA"	"total RNA"	"total RNA"	"total RNA"	"total RNA"	"total RNA"	"total RNA"	"total RNA"	"total RNA"	"total RNA"	"total RNA"	"total RNA"	"total RNA"	"total RNA"	"total RNA"	"total RNA"	"total RNA"	"total RNA"	"total RNA"	"total RNA"	"total RNA"	"total RNA"	"total RNA"	"total RNA"	"total RNA"	"total RNA"	"total RNA"	"total RNA"	"total RNA"	"total RNA"	"total RNA"	"total RNA"	"total RNA"	"total RNA"	"total RNA"	"total RNA"	"total RNA"	"total RNA"	"total RNA"	"total RNA"	"total RNA"	"total RNA"	"total RNA"	"total RNA"	"total RNA"	"total RNA"	"total RNA"	"total RNA"	"total RNA"	"total RNA"	"total RNA"	"total RNA"	"total RNA"	"total RNA"	"total RNA"	"total RNA"	"total RNA"	"total RNA"	"total RNA"	"total RNA"	"total RNA"	"total RNA"	"total RNA"	"total RNA"	"total RNA"	"total RNA"	"total RNA"	"total RNA"	"total RNA"	"total RNA"	"total RNA"	"total RNA"	"total RNA"	"total RNA"	"total RNA"	"total RNA"	"total RNA"	"total RNA"	"total RNA"	"total RNA"	"total RNA"	"total RNA"	"total RNA"	"total RNA"	"total RNA"	"total RNA"	"total RNA"	"total RNA"	"total RNA"	"total RNA"	"total RNA"
!Sample_extract_protocol_ch1	"Total RNA was extracted using TRIzol Reagent (Invitrogen). RNA quality control was performed with Bio-Rad Experion."	"Total RNA was extracted using TRIzol Reagent (Invitrogen). RNA quality control was performed with Bio-Rad Experion."	"Total RNA was extracted using TRIzol Reagent (Invitrogen). RNA quality control was performed with Bio-Rad Experion."	"Total RNA was extracted using TRIzol Reagent (Invitrogen). RNA quality control was performed with Bio-Rad Experion."	"Total RNA was extracted using TRIzol Reagent (Invitrogen). RNA quality control was performed with Bio-Rad Experion."	"Total RNA was extracted using TRIzol Reagent (Invitrogen). RNA quality control was performed with Bio-Rad Experion."	"Total RNA was extracted using TRIzol Reagent (Invitrogen). RNA quality control was performed with Bio-Rad Experion."	"Total RNA was extracted using TRIzol Reagent (Invitrogen). RNA quality control was performed with Bio-Rad Experion."	"Total RNA was extracted using TRIzol Reagent (Invitrogen). RNA quality control was performed with Bio-Rad Experion."	"Total RNA was extracted using TRIzol Reagent (Invitrogen). RNA quality control was performed with Bio-Rad Experion."	"Total RNA was extracted using TRIzol Reagent (Invitrogen). RNA quality control was performed with Bio-Rad Experion."	"Total RNA was extracted using TRIzol Reagent (Invitrogen). RNA quality control was performed with Bio-Rad Experion."	"Total RNA was extracted using TRIzol Reagent (Invitrogen). RNA quality control was performed with Bio-Rad Experion."	"Total RNA was extracted using TRIzol Reagent (Invitrogen). RNA quality control was performed with Bio-Rad Experion."	"Total RNA was extracted using TRIzol Reagent (Invitrogen). RNA quality control was performed with Bio-Rad Experion."	"Total RNA was extracted using TRIzol Reagent (Invitrogen). RNA quality control was performed with Bio-Rad Experion."	"Total RNA was extracted using TRIzol Reagent (Invitrogen). RNA quality control was performed with Bio-Rad Experion."	"Total RNA was extracted using TRIzol Reagent (Invitrogen). RNA quality control was performed with Bio-Rad Experion."	"Total RNA was extracted using TRIzol Reagent (Invitrogen). RNA quality control was performed with Bio-Rad Experion."	"Total RNA was extracted using TRIzol Reagent (Invitrogen). RNA quality control was performed with Bio-Rad Experion."	"Total RNA was extracted using TRIzol Reagent (Invitrogen). RNA quality control was performed with Bio-Rad Experion."	"Total RNA was extracted using TRIzol Reagent (Invitrogen). RNA quality control was performed with Bio-Rad Experion."	"Total RNA was extracted using TRIzol Reagent (Invitrogen). RNA quality control was performed with Bio-Rad Experion."	"Total RNA was extracted using TRIzol Reagent (Invitrogen). RNA quality control was performed with Bio-Rad Experion."	"Total RNA was extracted using TRIzol Reagent (Invitrogen). RNA quality control was performed with Bio-Rad Experion."	"Total RNA was extracted using TRIzol Reagent (Invitrogen). RNA quality control was performed with Bio-Rad Experion."	"Total RNA was extracted using TRIzol Reagent (Invitrogen). RNA quality control was performed with Bio-Rad Experion."	"Total RNA was extracted using TRIzol Reagent (Invitrogen). RNA quality control was performed with Bio-Rad Experion."	"Total RNA was extracted using TRIzol Reagent (Invitrogen). RNA quality control was performed with Bio-Rad Experion."	"Total RNA was extracted using TRIzol Reagent (Invitrogen). RNA quality control was performed with Bio-Rad Experion."	"Total RNA was extracted using TRIzol Reagent (Invitrogen). RNA quality control was performed with Bio-Rad Experion."	"Total RNA was extracted using TRIzol Reagent (Invitrogen). RNA quality control was performed with Bio-Rad Experion."	"Total RNA was extracted using TRIzol Reagent (Invitrogen). RNA quality control was performed with Bio-Rad Experion."	"Total RNA was extracted using TRIzol Reagent (Invitrogen). RNA quality control was performed with Bio-Rad Experion."	"Total RNA was extracted using TRIzol Reagent (Invitrogen). RNA quality control was performed with Bio-Rad Experion."	"Total RNA was extracted using TRIzol Reagent (Invitrogen). RNA quality control was performed with Bio-Rad Experion."	"Total RNA was extracted using TRIzol Reagent (Invitrogen). RNA quality control was performed with Bio-Rad Experion."	"Total RNA was extracted using TRIzol Reagent (Invitrogen). RNA quality control was performed with Bio-Rad Experion."	"Total RNA was extracted using TRIzol Reagent (Invitrogen). RNA quality control was performed with Bio-Rad Experion."	"Total RNA was extracted using TRIzol Reagent (Invitrogen). RNA quality control was performed with Bio-Rad Experion."	"Total RNA was extracted using TRIzol Reagent (Invitrogen). RNA quality control was performed with Bio-Rad Experion."	"Total RNA was extracted using TRIzol Reagent (Invitrogen). RNA quality control was performed with Bio-Rad Experion."	"Total RNA was extracted using TRIzol Reagent (Invitrogen). RNA quality control was performed with Bio-Rad Experion."	"Total RNA was extracted using TRIzol Reagent (Invitrogen). RNA quality control was performed with Bio-Rad Experion."	"Total RNA was extracted using TRIzol Reagent (Invitrogen). RNA quality control was performed with Bio-Rad Experion."	"Total RNA was extracted using TRIzol Reagent (Invitrogen). RNA quality control was performed with Bio-Rad Experion."	"Total RNA was extracted using TRIzol Reagent (Invitrogen). RNA quality control was performed with Bio-Rad Experion."	"Total RNA was extracted using TRIzol Reagent (Invitrogen). RNA quality control was performed with Bio-Rad Experion."	"Total RNA was extracted using TRIzol Reagent (Invitrogen). RNA quality control was performed with Bio-Rad Experion."	"Total RNA was extracted using TRIzol Reagent (Invitrogen). RNA quality control was performed with Bio-Rad Experion."	"Total RNA was extracted using TRIzol Reagent (Invitrogen). RNA quality control was performed with Bio-Rad Experion."	"Total RNA was extracted using TRIzol Reagent (Invitrogen). RNA quality control was performed with Bio-Rad Experion."	"Total RNA was extracted using TRIzol Reagent (Invitrogen). RNA quality control was performed with Bio-Rad Experion."	"Total RNA was extracted using TRIzol Reagent (Invitrogen). RNA quality control was performed with Bio-Rad Experion."	"Total RNA was extracted using TRIzol Reagent (Invitrogen). RNA quality control was performed with Bio-Rad Experion."	"Total RNA was extracted using TRIzol Reagent (Invitrogen). RNA quality control was performed with Bio-Rad Experion."	"Total RNA was extracted using TRIzol Reagent (Invitrogen). RNA quality control was performed with Bio-Rad Experion."	"Total RNA was extracted using TRIzol Reagent (Invitrogen). RNA quality control was performed with Bio-Rad Experion."	"Total RNA was extracted using TRIzol Reagent (Invitrogen). RNA quality control was performed with Bio-Rad Experion."	"Total RNA was extracted using TRIzol Reagent (Invitrogen). RNA quality control was performed with Bio-Rad Experion."	"Total RNA was extracted using TRIzol Reagent (Invitrogen). RNA quality control was performed with Bio-Rad Experion."	"Total RNA was extracted using TRIzol Reagent (Invitrogen). RNA quality control was performed with Bio-Rad Experion."	"Total RNA was extracted using TRIzol Reagent (Invitrogen). RNA quality control was performed with Bio-Rad Experion."	"Total RNA was extracted using TRIzol Reagent (Invitrogen). RNA quality control was performed with Bio-Rad Experion."	"Total RNA was extracted using TRIzol Reagent (Invitrogen). RNA quality control was performed with Bio-Rad Experion."	"Total RNA was extracted using TRIzol Reagent (Invitrogen). RNA quality control was performed with Bio-Rad Experion."	"Total RNA was extracted using TRIzol Reagent (Invitrogen). RNA quality control was performed with Bio-Rad Experion."	"Total RNA was extracted using TRIzol Reagent (Invitrogen). RNA quality control was performed with Bio-Rad Experion."	"Total RNA was extracted using TRIzol Reagent (Invitrogen). RNA quality control was performed with Bio-Rad Experion."	"Total RNA was extracted using TRIzol Reagent (Invitrogen). RNA quality control was performed with Bio-Rad Experion."	"Total RNA was extracted using TRIzol Reagent (Invitrogen). RNA quality control was performed with Bio-Rad Experion."	"Total RNA was extracted using TRIzol Reagent (Invitrogen). RNA quality control was performed with Bio-Rad Experion."	"Total RNA was extracted using TRIzol Reagent (Invitrogen). RNA quality control was performed with Bio-Rad Experion."	"Total RNA was extracted using TRIzol Reagent (Invitrogen). RNA quality control was performed with Bio-Rad Experion."	"Total RNA was extracted using TRIzol Reagent (Invitrogen). RNA quality control was performed with Bio-Rad Experion."	"Total RNA was extracted using TRIzol Reagent (Invitrogen). RNA quality control was performed with Bio-Rad Experion."	"Total RNA was extracted using TRIzol Reagent (Invitrogen). RNA quality control was performed with Bio-Rad Experion."	"Total RNA was extracted using TRIzol Reagent (Invitrogen). RNA quality control was performed with Bio-Rad Experion."	"Total RNA was extracted using TRIzol Reagent (Invitrogen). RNA quality control was performed with Bio-Rad Experion."	"Total RNA was extracted using TRIzol Reagent (Invitrogen). RNA quality control was performed with Bio-Rad Experion."	"Total RNA was extracted using TRIzol Reagent (Invitrogen). RNA quality control was performed with Bio-Rad Experion."	"Total RNA was extracted using TRIzol Reagent (Invitrogen). RNA quality control was performed with Bio-Rad Experion."	"Total RNA was extracted using TRIzol Reagent (Invitrogen). RNA quality control was performed with Bio-Rad Experion."	"Total RNA was extracted using TRIzol Reagent (Invitrogen). RNA quality control was performed with Bio-Rad Experion."	"Total RNA was extracted using TRIzol Reagent (Invitrogen). RNA quality control was performed with Bio-Rad Experion."	"Total RNA was extracted using TRIzol Reagent (Invitrogen). RNA quality control was performed with Bio-Rad Experion."	"Total RNA was extracted using TRIzol Reagent (Invitrogen). RNA quality control was performed with Bio-Rad Experion."	"Total RNA was extracted using TRIzol Reagent (Invitrogen). RNA quality control was performed with Bio-Rad Experion."	"Total RNA was extracted using TRIzol Reagent (Invitrogen). RNA quality control was performed with Bio-Rad Experion."	"Total RNA was extracted using TRIzol Reagent (Invitrogen). RNA quality control was performed with Bio-Rad Experion."	"Total RNA was extracted using TRIzol Reagent (Invitrogen). RNA quality control was performed with Bio-Rad Experion."	"Total RNA was extracted using TRIzol Reagent (Invitrogen). RNA quality control was performed with Bio-Rad Experion."	"Total RNA was extracted using TRIzol Reagent (Invitrogen). RNA quality control was performed with Bio-Rad Experion."	"Total RNA was extracted using TRIzol Reagent (Invitrogen). RNA quality control was performed with Bio-Rad Experion."	"Total RNA was extracted using TRIzol Reagent (Invitrogen). RNA quality control was performed with Bio-Rad Experion."	"Total RNA was extracted using TRIzol Reagent (Invitrogen). RNA quality control was performed with Bio-Rad Experion."	"Total RNA was extracted using TRIzol Reagent (Invitrogen). RNA quality control was performed with Bio-Rad Experion."	"Total RNA was extracted using TRIzol Reagent (Invitrogen). RNA quality control was performed with Bio-Rad Experion."	"Total RNA was extracted using TRIzol Reagent (Invitrogen). RNA quality control was performed with Bio-Rad Experion."	"Total RNA was extracted using TRIzol Reagent (Invitrogen). RNA quality control was performed with Bio-Rad Experion."	"Total RNA was extracted using TRIzol Reagent (Invitrogen). RNA quality control was performed with Bio-Rad Experion."	"Total RNA was extracted using TRIzol Reagent (Invitrogen). RNA quality control was performed with Bio-Rad Experion."	"Total RNA was extracted using TRIzol Reagent (Invitrogen). RNA quality control was performed with Bio-Rad Experion."	"Total RNA was extracted using TRIzol Reagent (Invitrogen). RNA quality control was performed with Bio-Rad Experion."	"Total RNA was extracted using TRIzol Reagent (Invitrogen). RNA quality control was performed with Bio-Rad Experion."	"Total RNA was extracted using TRIzol Reagent (Invitrogen). RNA quality control was performed with Bio-Rad Experion."	"Total RNA was extracted using TRIzol Reagent (Invitrogen). RNA quality control was performed with Bio-Rad Experion."
!Sample_label_ch1	"biotin"	"biotin"	"biotin"	"biotin"	"biotin"	"biotin"	"biotin"	"biotin"	"biotin"	"biotin"	"biotin"	"biotin"	"biotin"	"biotin"	"biotin"	"biotin"	"biotin"	"biotin"	"biotin"	"biotin"	"biotin"	"biotin"	"biotin"	"biotin"	"biotin"	"biotin"	"biotin"	"biotin"	"biotin"	"biotin"	"biotin"	"biotin"	"biotin"	"biotin"	"biotin"	"biotin"	"biotin"	"biotin"	"biotin"	"biotin"	"biotin"	"biotin"	"biotin"	"biotin"	"biotin"	"biotin"	"biotin"	"biotin"	"biotin"	"biotin"	"biotin"	"biotin"	"biotin"	"biotin"	"biotin"	"biotin"	"biotin"	"biotin"	"biotin"	"biotin"	"biotin"	"biotin"	"biotin"	"biotin"	"biotin"	"biotin"	"biotin"	"biotin"	"biotin"	"biotin"	"biotin"	"biotin"	"biotin"	"biotin"	"biotin"	"biotin"	"biotin"	"biotin"	"biotin"	"biotin"	"biotin"	"biotin"	"biotin"	"biotin"	"biotin"	"biotin"	"biotin"	"biotin"	"biotin"	"biotin"	"biotin"	"biotin"	"biotin"	"biotin"	"biotin"	"biotin"	"biotin"	"biotin"	"biotin"	"biotin"	"biotin"	"biotin"	"biotin"	"biotin"	"biotin"	"biotin"	"biotin"
!Sample_label_protocol_ch1	"Biotinylated cRNA were prepared with the Ambion MessageAmp kit for Illumina arrays"	"Biotinylated cRNA were prepared with the Ambion MessageAmp kit for Illumina arrays"	"Biotinylated cRNA were prepared with the Ambion MessageAmp kit for Illumina arrays"	"Biotinylated cRNA were prepared with the Ambion MessageAmp kit for Illumina arrays"	"Biotinylated cRNA were prepared with the Ambion MessageAmp kit for Illumina arrays"	"Biotinylated cRNA were prepared with the Ambion MessageAmp kit for Illumina arrays"	"Biotinylated cRNA were prepared with the Ambion MessageAmp kit for Illumina arrays"	"Biotinylated cRNA were prepared with the Ambion MessageAmp kit for Illumina arrays"	"Biotinylated cRNA were prepared with the Ambion MessageAmp kit for Illumina arrays"	"Biotinylated cRNA were prepared with the Ambion MessageAmp kit for Illumina arrays"	"Biotinylated cRNA were prepared with the Ambion MessageAmp kit for Illumina arrays"	"Biotinylated cRNA were prepared with the Ambion MessageAmp kit for Illumina arrays"	"Biotinylated cRNA were prepared with the Ambion MessageAmp kit for Illumina arrays"	"Biotinylated cRNA were prepared with the Ambion MessageAmp kit for Illumina arrays"	"Biotinylated cRNA were prepared with the Ambion MessageAmp kit for Illumina arrays"	"Biotinylated cRNA were prepared with the Ambion MessageAmp kit for Illumina arrays"	"Biotinylated cRNA were prepared with the Ambion MessageAmp kit for Illumina arrays"	"Biotinylated cRNA were prepared with the Ambion MessageAmp kit for Illumina arrays"	"Biotinylated cRNA were prepared with the Ambion MessageAmp kit for Illumina arrays"	"Biotinylated cRNA were prepared with the Ambion MessageAmp kit for Illumina arrays"	"Biotinylated cRNA were prepared with the Ambion MessageAmp kit for Illumina arrays"	"Biotinylated cRNA were prepared with the Ambion MessageAmp kit for Illumina arrays"	"Biotinylated cRNA were prepared with the Ambion MessageAmp kit for Illumina arrays"	"Biotinylated cRNA were prepared with the Ambion MessageAmp kit for Illumina arrays"	"Biotinylated cRNA were prepared with the Ambion MessageAmp kit for Illumina arrays"	"Biotinylated cRNA were prepared with the Ambion MessageAmp kit for Illumina arrays"	"Biotinylated cRNA were prepared with the Ambion MessageAmp kit for Illumina arrays"	"Biotinylated cRNA were prepared with the Ambion MessageAmp kit for Illumina arrays"	"Biotinylated cRNA were prepared with the Ambion MessageAmp kit for Illumina arrays"	"Biotinylated cRNA were prepared with the Ambion MessageAmp kit for Illumina arrays"	"Biotinylated cRNA were prepared with the Ambion MessageAmp kit for Illumina arrays"	"Biotinylated cRNA were prepared with the Ambion MessageAmp kit for Illumina arrays"	"Biotinylated cRNA were prepared with the Ambion MessageAmp kit for Illumina arrays"	"Biotinylated cRNA were prepared with the Ambion MessageAmp kit for Illumina arrays"	"Biotinylated cRNA were prepared with the Ambion MessageAmp kit for Illumina arrays"	"Biotinylated cRNA were prepared with the Ambion MessageAmp kit for Illumina arrays"	"Biotinylated cRNA were prepared with the Ambion MessageAmp kit for Illumina arrays"	"Biotinylated cRNA were prepared with the Ambion MessageAmp kit for Illumina arrays"	"Biotinylated cRNA were prepared with the Ambion MessageAmp kit for Illumina arrays"	"Biotinylated cRNA were prepared with the Ambion MessageAmp kit for Illumina arrays"	"Biotinylated cRNA were prepared with the Ambion MessageAmp kit for Illumina arrays"	"Biotinylated cRNA were prepared with the Ambion MessageAmp kit for Illumina arrays"	"Biotinylated cRNA were prepared with the Ambion MessageAmp kit for Illumina arrays"	"Biotinylated cRNA were prepared with the Ambion MessageAmp kit for Illumina arrays"	"Biotinylated cRNA were prepared with the Ambion MessageAmp kit for Illumina arrays"	"Biotinylated cRNA were prepared with the Ambion MessageAmp kit for Illumina arrays"	"Biotinylated cRNA were prepared with the Ambion MessageAmp kit for Illumina arrays"	"Biotinylated cRNA were prepared with the Ambion MessageAmp kit for Illumina arrays"	"Biotinylated cRNA were prepared with the Ambion MessageAmp kit for Illumina arrays"	"Biotinylated cRNA were prepared with the Ambion MessageAmp kit for Illumina arrays"	"Biotinylated cRNA were prepared with the Ambion MessageAmp kit for Illumina arrays"	"Biotinylated cRNA were prepared with the Ambion MessageAmp kit for Illumina arrays"	"Biotinylated cRNA were prepared with the Ambion MessageAmp kit for Illumina arrays"	"Biotinylated cRNA were prepared with the Ambion MessageAmp kit for Illumina arrays"	"Biotinylated cRNA were prepared with the Ambion MessageAmp kit for Illumina arrays"	"Biotinylated cRNA were prepared with the Ambion MessageAmp kit for Illumina arrays"	"Biotinylated cRNA were prepared with the Ambion MessageAmp kit for Illumina arrays"	"Biotinylated cRNA were prepared with the Ambion MessageAmp kit for Illumina arrays"	"Biotinylated cRNA were prepared with the Ambion MessageAmp kit for Illumina arrays"	"Biotinylated cRNA were prepared with the Ambion MessageAmp kit for Illumina arrays"	"Biotinylated cRNA were prepared with the Ambion MessageAmp kit for Illumina arrays"	"Biotinylated cRNA were prepared with the Ambion MessageAmp kit for Illumina arrays"	"Biotinylated cRNA were prepared with the Ambion MessageAmp kit for Illumina arrays"	"Biotinylated cRNA were prepared with the Ambion MessageAmp kit for Illumina arrays"	"Biotinylated cRNA were prepared with the Ambion MessageAmp kit for Illumina arrays"	"Biotinylated cRNA were prepared with the Ambion MessageAmp kit for Illumina arrays"	"Biotinylated cRNA were prepared with the Ambion MessageAmp kit for Illumina arrays"	"Biotinylated cRNA were prepared with the Ambion MessageAmp kit for Illumina arrays"	"Biotinylated cRNA were prepared with the Ambion MessageAmp kit for Illumina arrays"	"Biotinylated cRNA were prepared with the Ambion MessageAmp kit for Illumina arrays"	"Biotinylated cRNA were prepared with the Ambion MessageAmp kit for Illumina arrays"	"Biotinylated cRNA were prepared with the Ambion MessageAmp kit for Illumina arrays"	"Biotinylated cRNA were prepared with the Ambion MessageAmp kit for Illumina arrays"	"Biotinylated cRNA were prepared with the Ambion MessageAmp kit for Illumina arrays"	"Biotinylated cRNA were prepared with the Ambion MessageAmp kit for Illumina arrays"	"Biotinylated cRNA were prepared with the Ambion MessageAmp kit for Illumina arrays"	"Biotinylated cRNA were prepared with the Ambion MessageAmp kit for Illumina arrays"	"Biotinylated cRNA were prepared with the Ambion MessageAmp kit for Illumina arrays"	"Biotinylated cRNA were prepared with the Ambion MessageAmp kit for Illumina arrays"	"Biotinylated cRNA were prepared with the Ambion MessageAmp kit for Illumina arrays"	"Biotinylated cRNA were prepared with the Ambion MessageAmp kit for Illumina arrays"	"Biotinylated cRNA were prepared with the Ambion MessageAmp kit for Illumina arrays"	"Biotinylated cRNA were prepared with the Ambion MessageAmp kit for Illumina arrays"	"Biotinylated cRNA were prepared with the Ambion MessageAmp kit for Illumina arrays"	"Biotinylated cRNA were prepared with the Ambion MessageAmp kit for Illumina arrays"	"Biotinylated cRNA were prepared with the Ambion MessageAmp kit for Illumina arrays"	"Biotinylated cRNA were prepared with the Ambion MessageAmp kit for Illumina arrays"	"Biotinylated cRNA were prepared with the Ambion MessageAmp kit for Illumina arrays"	"Biotinylated cRNA were prepared with the Ambion MessageAmp kit for Illumina arrays"	"Biotinylated cRNA were prepared with the Ambion MessageAmp kit for Illumina arrays"	"Biotinylated cRNA were prepared with the Ambion MessageAmp kit for Illumina arrays"	"Biotinylated cRNA were prepared with the Ambion MessageAmp kit for Illumina arrays"	"Biotinylated cRNA were prepared with the Ambion MessageAmp kit for Illumina arrays"	"Biotinylated cRNA were prepared with the Ambion MessageAmp kit for Illumina arrays"	"Biotinylated cRNA were prepared with the Ambion MessageAmp kit for Illumina arrays"	"Biotinylated cRNA were prepared with the Ambion MessageAmp kit for Illumina arrays"	"Biotinylated cRNA were prepared with the Ambion MessageAmp kit for Illumina arrays"	"Biotinylated cRNA were prepared with the Ambion MessageAmp kit for Illumina arrays"	"Biotinylated cRNA were prepared with the Ambion MessageAmp kit for Illumina arrays"	"Biotinylated cRNA were prepared with the Ambion MessageAmp kit for Illumina arrays"	"Biotinylated cRNA were prepared with the Ambion MessageAmp kit for Illumina arrays"	"Biotinylated cRNA were prepared with the Ambion MessageAmp kit for Illumina arrays"	"Biotinylated cRNA were prepared with the Ambion MessageAmp kit for Illumina arrays"	"Biotinylated cRNA were prepared with the Ambion MessageAmp kit for Illumina arrays"	"Biotinylated cRNA were prepared with the Ambion MessageAmp kit for Illumina arrays"	"Biotinylated cRNA were prepared with the Ambion MessageAmp kit for Illumina arrays"	"Biotinylated cRNA were prepared with the Ambion MessageAmp kit for Illumina arrays"
!Sample_taxid_ch1	"9606"	"9606"	"9606"	"9606"	"9606"	"9606"	"9606"	"9606"	"9606"	"9606"	"9606"	"9606"	"9606"	"9606"	"9606"	"9606"	"9606"	"9606"	"9606"	"9606"	"9606"	"9606"	"9606"	"9606"	"9606"	"9606"	"9606"	"9606"	"9606"	"9606"	"9606"	"9606"	"9606"	"9606"	"9606"	"9606"	"9606"	"9606"	"9606"	"9606"	"9606"	"9606"	"9606"	"9606"	"9606"	"9606"	"9606"	"9606"	"9606"	"9606"	"9606"	"9606"	"9606"	"9606"	"9606"	"9606"	"9606"	"9606"	"9606"	"9606"	"9606"	"9606"	"9606"	"9606"	"9606"	"9606"	"9606"	"9606"	"9606"	"9606"	"9606"	"9606"	"9606"	"9606"	"9606"	"9606"	"9606"	"9606"	"9606"	"9606"	"9606"	"9606"	"9606"	"9606"	"9606"	"9606"	"9606"	"9606"	"9606"	"9606"	"9606"	"9606"	"9606"	"9606"	"9606"	"9606"	"9606"	"9606"	"9606"	"9606"	"9606"	"9606"	"9606"	"9606"	"9606"	"9606"	"9606"
!Sample_hyb_protocol	"Standard Illumina hybridization protocol"	"Standard Illumina hybridization protocol"	"Standard Illumina hybridization protocol"	"Standard Illumina hybridization protocol"	"Standard Illumina hybridization protocol"	"Standard Illumina hybridization protocol"	"Standard Illumina hybridization protocol"	"Standard Illumina hybridization protocol"	"Standard Illumina hybridization protocol"	"Standard Illumina hybridization protocol"	"Standard Illumina hybridization protocol"	"Standard Illumina hybridization protocol"	"Standard Illumina hybridization protocol"	"Standard Illumina hybridization protocol"	"Standard Illumina hybridization protocol"	"Standard Illumina hybridization protocol"	"Standard Illumina hybridization protocol"	"Standard Illumina hybridization protocol"	"Standard Illumina hybridization protocol"	"Standard Illumina hybridization protocol"	"Standard Illumina hybridization protocol"	"Standard Illumina hybridization protocol"	"Standard Illumina hybridization protocol"	"Standard Illumina hybridization protocol"	"Standard Illumina hybridization protocol"	"Standard Illumina hybridization protocol"	"Standard Illumina hybridization protocol"	"Standard Illumina hybridization protocol"	"Standard Illumina hybridization protocol"	"Standard Illumina hybridization protocol"	"Standard Illumina hybridization protocol"	"Standard Illumina hybridization protocol"	"Standard Illumina hybridization protocol"	"Standard Illumina hybridization protocol"	"Standard Illumina hybridization protocol"	"Standard Illumina hybridization protocol"	"Standard Illumina hybridization protocol"	"Standard Illumina hybridization protocol"	"Standard Illumina hybridization protocol"	"Standard Illumina hybridization protocol"	"Standard Illumina hybridization protocol"	"Standard Illumina hybridization protocol"	"Standard Illumina hybridization protocol"	"Standard Illumina hybridization protocol"	"Standard Illumina hybridization protocol"	"Standard Illumina hybridization protocol"	"Standard Illumina hybridization protocol"	"Standard Illumina hybridization protocol"	"Standard Illumina hybridization protocol"	"Standard Illumina hybridization protocol"	"Standard Illumina hybridization protocol"	"Standard Illumina hybridization protocol"	"Standard Illumina hybridization protocol"	"Standard Illumina hybridization protocol"	"Standard Illumina hybridization protocol"	"Standard Illumina hybridization protocol"	"Standard Illumina hybridization protocol"	"Standard Illumina hybridization protocol"	"Standard Illumina hybridization protocol"	"Standard Illumina hybridization protocol"	"Standard Illumina hybridization protocol"	"Standard Illumina hybridization protocol"	"Standard Illumina hybridization protocol"	"Standard Illumina hybridization protocol"	"Standard Illumina hybridization protocol"	"Standard Illumina hybridization protocol"	"Standard Illumina hybridization protocol"	"Standard Illumina hybridization protocol"	"Standard Illumina hybridization protocol"	"Standard Illumina hybridization protocol"	"Standard Illumina hybridization protocol"	"Standard Illumina hybridization protocol"	"Standard Illumina hybridization protocol"	"Standard Illumina hybridization protocol"	"Standard Illumina hybridization protocol"	"Standard Illumina hybridization protocol"	"Standard Illumina hybridization protocol"	"Standard Illumina hybridization protocol"	"Standard Illumina hybridization protocol"	"Standard Illumina hybridization protocol"	"Standard Illumina hybridization protocol"	"Standard Illumina hybridization protocol"	"Standard Illumina hybridization protocol"	"Standard Illumina hybridization protocol"	"Standard Illumina hybridization protocol"	"Standard Illumina hybridization protocol"	"Standard Illumina hybridization protocol"	"Standard Illumina hybridization protocol"	"Standard Illumina hybridization protocol"	"Standard Illumina hybridization protocol"	"Standard Illumina hybridization protocol"	"Standard Illumina hybridization protocol"	"Standard Illumina hybridization protocol"	"Standard Illumina hybridization protocol"	"Standard Illumina hybridization protocol"	"Standard Illumina hybridization protocol"	"Standard Illumina hybridization protocol"	"Standard Illumina hybridization protocol"	"Standard Illumina hybridization protocol"	"Standard Illumina hybridization protocol"	"Standard Illumina hybridization protocol"	"Standard Illumina hybridization protocol"	"Standard Illumina hybridization protocol"	"Standard Illumina hybridization protocol"	"Standard Illumina hybridization protocol"	"Standard Illumina hybridization protocol"	"Standard Illumina hybridization protocol"
!Sample_scan_protocol	"Standard Illumina scanning protocol"	"Standard Illumina scanning protocol"	"Standard Illumina scanning protocol"	"Standard Illumina scanning protocol"	"Standard Illumina scanning protocol"	"Standard Illumina scanning protocol"	"Standard Illumina scanning protocol"	"Standard Illumina scanning protocol"	"Standard Illumina scanning protocol"	"Standard Illumina scanning protocol"	"Standard Illumina scanning protocol"	"Standard Illumina scanning protocol"	"Standard Illumina scanning protocol"	"Standard Illumina scanning protocol"	"Standard Illumina scanning protocol"	"Standard Illumina scanning protocol"	"Standard Illumina scanning protocol"	"Standard Illumina scanning protocol"	"Standard Illumina scanning protocol"	"Standard Illumina scanning protocol"	"Standard Illumina scanning protocol"	"Standard Illumina scanning protocol"	"Standard Illumina scanning protocol"	"Standard Illumina scanning protocol"	"Standard Illumina scanning protocol"	"Standard Illumina scanning protocol"	"Standard Illumina scanning protocol"	"Standard Illumina scanning protocol"	"Standard Illumina scanning protocol"	"Standard Illumina scanning protocol"	"Standard Illumina scanning protocol"	"Standard Illumina scanning protocol"	"Standard Illumina scanning protocol"	"Standard Illumina scanning protocol"	"Standard Illumina scanning protocol"	"Standard Illumina scanning protocol"	"Standard Illumina scanning protocol"	"Standard Illumina scanning protocol"	"Standard Illumina scanning protocol"	"Standard Illumina scanning protocol"	"Standard Illumina scanning protocol"	"Standard Illumina scanning protocol"	"Standard Illumina scanning protocol"	"Standard Illumina scanning protocol"	"Standard Illumina scanning protocol"	"Standard Illumina scanning protocol"	"Standard Illumina scanning protocol"	"Standard Illumina scanning protocol"	"Standard Illumina scanning protocol"	"Standard Illumina scanning protocol"	"Standard Illumina scanning protocol"	"Standard Illumina scanning protocol"	"Standard Illumina scanning protocol"	"Standard Illumina scanning protocol"	"Standard Illumina scanning protocol"	"Standard Illumina scanning protocol"	"Standard Illumina scanning protocol"	"Standard Illumina scanning protocol"	"Standard Illumina scanning protocol"	"Standard Illumina scanning protocol"	"Standard Illumina scanning protocol"	"Standard Illumina scanning protocol"	"Standard Illumina scanning protocol"	"Standard Illumina scanning protocol"	"Standard Illumina scanning protocol"	"Standard Illumina scanning protocol"	"Standard Illumina scanning protocol"	"Standard Illumina scanning protocol"	"Standard Illumina scanning protocol"	"Standard Illumina scanning protocol"	"Standard Illumina scanning protocol"	"Standard Illumina scanning protocol"	"Standard Illumina scanning protocol"	"Standard Illumina scanning protocol"	"Standard Illumina scanning protocol"	"Standard Illumina scanning protocol"	"Standard Illumina scanning protocol"	"Standard Illumina scanning protocol"	"Standard Illumina scanning protocol"	"Standard Illumina scanning protocol"	"Standard Illumina scanning protocol"	"Standard Illumina scanning protocol"	"Standard Illumina scanning protocol"	"Standard Illumina scanning protocol"	"Standard Illumina scanning protocol"	"Standard Illumina scanning protocol"	"Standard Illumina scanning protocol"	"Standard Illumina scanning protocol"	"Standard Illumina scanning protocol"	"Standard Illumina scanning protocol"	"Standard Illumina scanning protocol"	"Standard Illumina scanning protocol"	"Standard Illumina scanning protocol"	"Standard Illumina scanning protocol"	"Standard Illumina scanning protocol"	"Standard Illumina scanning protocol"	"Standard Illumina scanning protocol"	"Standard Illumina scanning protocol"	"Standard Illumina scanning protocol"	"Standard Illumina scanning protocol"	"Standard Illumina scanning protocol"	"Standard Illumina scanning protocol"	"Standard Illumina scanning protocol"	"Standard Illumina scanning protocol"	"Standard Illumina scanning protocol"	"Standard Illumina scanning protocol"	"Standard Illumina scanning protocol"
!Sample_description	"SAMPLE 1"	"SAMPLE 2"	"SAMPLE 3"	"SAMPLE 4"	"SAMPLE 5"	"SAMPLE 6"	"SAMPLE 7"	"SAMPLE 8"	"SAMPLE 9"	"SAMPLE 10"	"SAMPLE 11"	"SAMPLE 12"	"SAMPLE 13"	"SAMPLE 14"	"SAMPLE 15"	"SAMPLE 16"	"SAMPLE 17"	"SAMPLE 18"	"SAMPLE 19"	"SAMPLE 20"	"SAMPLE 21"	"SAMPLE 22"	"SAMPLE 23"	"SAMPLE 24"	"SAMPLE 25"	"SAMPLE 26"	"SAMPLE 27"	"SAMPLE 28"	"SAMPLE 29"	"SAMPLE 30"	"SAMPLE 31"	"SAMPLE 32"	"SAMPLE 33"	"SAMPLE 34"	"SAMPLE 35"	"SAMPLE 36"	"SAMPLE 37"	"SAMPLE 38"	"SAMPLE 39"	"SAMPLE 40"	"SAMPLE 41"	"SAMPLE 42"	"SAMPLE 43"	"SAMPLE 44"	"SAMPLE 45"	"SAMPLE 46"	"SAMPLE 47"	"SAMPLE 48"	"SAMPLE 49"	"SAMPLE 50"	"SAMPLE 51"	"SAMPLE 52"	"SAMPLE 53"	"SAMPLE 54"	"SAMPLE 55"	"SAMPLE 56"	"SAMPLE 57"	"SAMPLE 58"	"SAMPLE 59"	"SAMPLE 60"	"SAMPLE 61"	"SAMPLE 62"	"SAMPLE 63"	"SAMPLE 64"	"SAMPLE 65"	"SAMPLE 66"	"SAMPLE 67"	"SAMPLE 68"	"SAMPLE 69"	"SAMPLE 70"	"SAMPLE 71"	"SAMPLE 72"	"SAMPLE 73"	"SAMPLE 74"	"SAMPLE 75"	"SAMPLE 76"	"SAMPLE 77"	"SAMPLE 78"	"SAMPLE 79"	"SAMPLE 80"	"SAMPLE 81"	"SAMPLE 82"	"SAMPLE 83"	"SAMPLE 84"	"SAMPLE 85"	"SAMPLE 86"	"SAMPLE 87"	"SAMPLE 88"	"SAMPLE 89"	"SAMPLE 90"	"SAMPLE 91"	"SAMPLE 92"	"SAMPLE 93"	"SAMPLE 94"	"SAMPLE 95"	"SAMPLE 96"	"SAMPLE 97"	"SAMPLE 98"	"SAMPLE 99"	"SAMPLE 100"	"SAMPLE 101"	"SAMPLE 102"	"SAMPLE 103"	"SAMPLE 104"	"SAMPLE 105"	"SAMPLE 106"	"SAMPLE 107"
!Sample_data_processing	"The data were normalized using quantile normalization with GenPlex 3.0"	"The data were normalized using quantile normalization with GenPlex 3.0"	"The data were normalized using quantile normalization with GenPlex 3.0"	"The data were normalized using quantile normalization with GenPlex 3.0"	"The data were normalized using quantile normalization with GenPlex 3.0"	"The data were normalized using quantile normalization with GenPlex 3.0"	"The data were normalized using quantile normalization with GenPlex 3.0"	"The data were normalized using quantile normalization with GenPlex 3.0"	"The data were normalized using quantile normalization with GenPlex 3.0"	"The data were normalized using quantile normalization with GenPlex 3.0"	"The data were normalized using quantile normalization with GenPlex 3.0"	"The data were normalized using quantile normalization with GenPlex 3.0"	"The data were normalized using quantile normalization with GenPlex 3.0"	"The data were normalized using quantile normalization with GenPlex 3.0"	"The data were normalized using quantile normalization with GenPlex 3.0"	"The data were normalized using quantile normalization with GenPlex 3.0"	"The data were normalized using quantile normalization with GenPlex 3.0"	"The data were normalized using quantile normalization with GenPlex 3.0"	"The data were normalized using quantile normalization with GenPlex 3.0"	"The data were normalized using quantile normalization with GenPlex 3.0"	"The data were normalized using quantile normalization with GenPlex 3.0"	"The data were normalized using quantile normalization with GenPlex 3.0"	"The data were normalized using quantile normalization with GenPlex 3.0"	"The data were normalized using quantile normalization with GenPlex 3.0"	"The data were normalized using quantile normalization with GenPlex 3.0"	"The data were normalized using quantile normalization with GenPlex 3.0"	"The data were normalized using quantile normalization with GenPlex 3.0"	"The data were normalized using quantile normalization with GenPlex 3.0"	"The data were normalized using quantile normalization with GenPlex 3.0"	"The data were normalized using quantile normalization with GenPlex 3.0"	"The data were normalized using quantile normalization with GenPlex 3.0"	"The data were normalized using quantile normalization with GenPlex 3.0"	"The data were normalized using quantile normalization with GenPlex 3.0"	"The data were normalized using quantile normalization with GenPlex 3.0"	"The data were normalized using quantile normalization with GenPlex 3.0"	"The data were normalized using quantile normalization with GenPlex 3.0"	"The data were normalized using quantile normalization with GenPlex 3.0"	"The data were normalized using quantile normalization with GenPlex 3.0"	"The data were normalized using quantile normalization with GenPlex 3.0"	"The data were normalized using quantile normalization with GenPlex 3.0"	"The data were normalized using quantile normalization with GenPlex 3.0"	"The data were normalized using quantile normalization with GenPlex 3.0"	"The data were normalized using quantile normalization with GenPlex 3.0"	"The data were normalized using quantile normalization with GenPlex 3.0"	"The data were normalized using quantile normalization with GenPlex 3.0"	"The data were normalized using quantile normalization with GenPlex 3.0"	"The data were normalized using quantile normalization with GenPlex 3.0"	"The data were normalized using quantile normalization with GenPlex 3.0"	"The data were normalized using quantile normalization with GenPlex 3.0"	"The data were normalized using quantile normalization with GenPlex 3.0"	"The data were normalized using quantile normalization with GenPlex 3.0"	"The data were normalized using quantile normalization with GenPlex 3.0"	"The data were normalized using quantile normalization with GenPlex 3.0"	"The data were normalized using quantile normalization with GenPlex 3.0"	"The data were normalized using quantile normalization with GenPlex 3.0"	"The data were normalized using quantile normalization with GenPlex 3.0"	"The data were normalized using quantile normalization with GenPlex 3.0"	"The data were normalized using quantile normalization with GenPlex 3.0"	"The data were normalized using quantile normalization with GenPlex 3.0"	"The data were normalized using quantile normalization with GenPlex 3.0"	"The data were normalized using quantile normalization with GenPlex 3.0"	"The data were normalized using quantile normalization with GenPlex 3.0"	"The data were normalized using quantile normalization with GenPlex 3.0"	"The data were normalized using quantile normalization with GenPlex 3.0"	"The data were normalized using quantile normalization with GenPlex 3.0"	"The data were normalized using quantile normalization with GenPlex 3.0"	"The data were normalized using quantile normalization with GenPlex 3.0"	"The data were normalized using quantile normalization with GenPlex 3.0"	"The data were normalized using quantile normalization with GenPlex 3.0"	"The data were normalized using quantile normalization with GenPlex 3.0"	"The data were normalized using quantile normalization with GenPlex 3.0"	"The data were normalized using quantile normalization with GenPlex 3.0"	"The data were normalized using quantile normalization with GenPlex 3.0"	"The data were normalized using quantile normalization with GenPlex 3.0"	"The data were normalized using quantile normalization with GenPlex 3.0"	"The data were normalized using quantile normalization with GenPlex 3.0"	"The data were normalized using quantile normalization with GenPlex 3.0"	"The data were normalized using quantile normalization with GenPlex 3.0"	"The data were normalized using quantile normalization with GenPlex 3.0"	"The data were normalized using quantile normalization with GenPlex 3.0"	"The data were normalized using quantile normalization with GenPlex 3.0"	"The data were normalized using quantile normalization with GenPlex 3.0"	"The data were normalized using quantile normalization with GenPlex 3.0"	"The data were normalized using quantile normalization with GenPlex 3.0"	"The data were normalized using quantile normalization with GenPlex 3.0"	"The data were normalized using quantile normalization with GenPlex 3.0"	"The data were normalized using quantile normalization with GenPlex 3.0"	"The data were normalized using quantile normalization with GenPlex 3.0"	"The data were normalized using quantile normalization with GenPlex 3.0"	"The data were normalized using quantile normalization with GenPlex 3.0"	"The data were normalized using quantile normalization with GenPlex 3.0"	"The data were normalized using quantile normalization with GenPlex 3.0"	"The data were normalized using quantile normalization with GenPlex 3.0"	"The data were normalized using quantile normalization with GenPlex 3.0"	"The data were normalized using quantile normalization with GenPlex 3.0"	"The data were normalized using quantile normalization with GenPlex 3.0"	"The data were normalized using quantile normalization with GenPlex 3.0"	"The data were normalized using quantile normalization with GenPlex 3.0"	"The data were normalized using quantile normalization with GenPlex 3.0"	"The data were normalized using quantile normalization with GenPlex 3.0"	"The data were normalized using quantile normalization with GenPlex 3.0"	"The data were normalized using quantile normalization with GenPlex 3.0"	"The data were normalized using quantile normalization with GenPlex 3.0"	"The data were normalized using quantile normalization with GenPlex 3.0"	"The data were normalized using quantile normalization with GenPlex 3.0"	"The data were normalized using quantile normalization with GenPlex 3.0"	"The data were normalized using quantile normalization with GenPlex 3.0"
!Sample_platform_id	"GPL6947"	"GPL6947"	"GPL6947"	"GPL6947"	"GPL6947"	"GPL6947"	"GPL6947"	"GPL6947"	"GPL6947"	"GPL6947"	"GPL6947"	"GPL6947"	"GPL6947"	"GPL6947"	"GPL6947"	"GPL6947"	"GPL6947"	"GPL6947"	"GPL6947"	"GPL6947"	"GPL6947"	"GPL6947"	"GPL6947"	"GPL6947"	"GPL6947"	"GPL6947"	"GPL6947"	"GPL6947"	"GPL6947"	"GPL6947"	"GPL6947"	"GPL6947"	"GPL6947"	"GPL6947"	"GPL6947"	"GPL6947"	"GPL6947"	"GPL6947"	"GPL6947"	"GPL6947"	"GPL6947"	"GPL6947"	"GPL6947"	"GPL6947"	"GPL6947"	"GPL6947"	"GPL6947"	"GPL6947"	"GPL6947"	"GPL6947"	"GPL6947"	"GPL6947"	"GPL6947"	"GPL6947"	"GPL6947"	"GPL6947"	"GPL6947"	"GPL6947"	"GPL6947"	"GPL6947"	"GPL6947"	"GPL6947"	"GPL6947"	"GPL6947"	"GPL6947"	"GPL6947"	"GPL6947"	"GPL6947"	"GPL6947"	"GPL6947"	"GPL6947"	"GPL6947"	"GPL6947"	"GPL6947"	"GPL6947"	"GPL6947"	"GPL6947"	"GPL6947"	"GPL6947"	"GPL6947"	"GPL6947"	"GPL6947"	"GPL6947"	"GPL6947"	"GPL6947"	"GPL6947"	"GPL6947"	"GPL6947"	"GPL6947"	"GPL6947"	"GPL6947"	"GPL6947"	"GPL6947"	"GPL6947"	"GPL6947"	"GPL6947"	"GPL6947"	"GPL6947"	"GPL6947"	"GPL6947"	"GPL6947"	"GPL6947"	"GPL6947"	"GPL6947"	"GPL6947"	"GPL6947"	"GPL6947"
!Sample_contact_name	"JUNGWOO,,EUN"	"JUNGWOO,,EUN"	"JUNGWOO,,EUN"	"JUNGWOO,,EUN"	"JUNGWOO,,EUN"	"JUNGWOO,,EUN"	"JUNGWOO,,EUN"	"JUNGWOO,,EUN"	"JUNGWOO,,EUN"	"JUNGWOO,,EUN"	"JUNGWOO,,EUN"	"JUNGWOO,,EUN"	"JUNGWOO,,EUN"	"JUNGWOO,,EUN"	"JUNGWOO,,EUN"	"JUNGWOO,,EUN"	"JUNGWOO,,EUN"	"JUNGWOO,,EUN"	"JUNGWOO,,EUN"	"JUNGWOO,,EUN"	"JUNGWOO,,EUN"	"JUNGWOO,,EUN"	"JUNGWOO,,EUN"	"JUNGWOO,,EUN"	"JUNGWOO,,EUN"	"JUNGWOO,,EUN"	"JUNGWOO,,EUN"	"JUNGWOO,,EUN"	"JUNGWOO,,EUN"	"JUNGWOO,,EUN"	"JUNGWOO,,EUN"	"JUNGWOO,,EUN"	"JUNGWOO,,EUN"	"JUNGWOO,,EUN"	"JUNGWOO,,EUN"	"JUNGWOO,,EUN"	"JUNGWOO,,EUN"	"JUNGWOO,,EUN"	"JUNGWOO,,EUN"	"JUNGWOO,,EUN"	"JUNGWOO,,EUN"	"JUNGWOO,,EUN"	"JUNGWOO,,EUN"	"JUNGWOO,,EUN"	"JUNGWOO,,EUN"	"JUNGWOO,,EUN"	"JUNGWOO,,EUN"	"JUNGWOO,,EUN"	"JUNGWOO,,EUN"	"JUNGWOO,,EUN"	"JUNGWOO,,EUN"	"JUNGWOO,,EUN"	"JUNGWOO,,EUN"	"JUNGWOO,,EUN"	"JUNGWOO,,EUN"	"JUNGWOO,,EUN"	"JUNGWOO,,EUN"	"JUNGWOO,,EUN"	"JUNGWOO,,EUN"	"JUNGWOO,,EUN"	"JUNGWOO,,EUN"	"JUNGWOO,,EUN"	"JUNGWOO,,EUN"	"JUNGWOO,,EUN"	"JUNGWOO,,EUN"	"JUNGWOO,,EUN"	"JUNGWOO,,EUN"	"JUNGWOO,,EUN"	"JUNGWOO,,EUN"	"JUNGWOO,,EUN"	"JUNGWOO,,EUN"	"JUNGWOO,,EUN"	"JUNGWOO,,EUN"	"JUNGWOO,,EUN"	"JUNGWOO,,EUN"	"JUNGWOO,,EUN"	"JUNGWOO,,EUN"	"JUNGWOO,,EUN"	"JUNGWOO,,EUN"	"JUNGWOO,,EUN"	"JUNGWOO,,EUN"	"JUNGWOO,,EUN"	"JUNGWOO,,EUN"	"JUNGWOO,,EUN"	"JUNGWOO,,EUN"	"JUNGWOO,,EUN"	"JUNGWOO,,EUN"	"JUNGWOO,,EUN"	"JUNGWOO,,EUN"	"JUNGWOO,,EUN"	"JUNGWOO,,EUN"	"JUNGWOO,,EUN"	"JUNGWOO,,EUN"	"JUNGWOO,,EUN"	"JUNGWOO,,EUN"	"JUNGWOO,,EUN"	"JUNGWOO,,EUN"	"JUNGWOO,,EUN"	"JUNGWOO,,EUN"	"JUNGWOO,,EUN"	"JUNGWOO,,EUN"	"JUNGWOO,,EUN"	"JUNGWOO,,EUN"	"JUNGWOO,,EUN"	"JUNGWOO,,EUN"	"JUNGWOO,,EUN"	"JUNGWOO,,EUN"
!Sample_contact_email	"jetaimebin@catholic.ac.kr"	"jetaimebin@catholic.ac.kr"	"jetaimebin@catholic.ac.kr"	"jetaimebin@catholic.ac.kr"	"jetaimebin@catholic.ac.kr"	"jetaimebin@catholic.ac.kr"	"jetaimebin@catholic.ac.kr"	"jetaimebin@catholic.ac.kr"	"jetaimebin@catholic.ac.kr"	"jetaimebin@catholic.ac.kr"	"jetaimebin@catholic.ac.kr"	"jetaimebin@catholic.ac.kr"	"jetaimebin@catholic.ac.kr"	"jetaimebin@catholic.ac.kr"	"jetaimebin@catholic.ac.kr"	"jetaimebin@catholic.ac.kr"	"jetaimebin@catholic.ac.kr"	"jetaimebin@catholic.ac.kr"	"jetaimebin@catholic.ac.kr"	"jetaimebin@catholic.ac.kr"	"jetaimebin@catholic.ac.kr"	"jetaimebin@catholic.ac.kr"	"jetaimebin@catholic.ac.kr"	"jetaimebin@catholic.ac.kr"	"jetaimebin@catholic.ac.kr"	"jetaimebin@catholic.ac.kr"	"jetaimebin@catholic.ac.kr"	"jetaimebin@catholic.ac.kr"	"jetaimebin@catholic.ac.kr"	"jetaimebin@catholic.ac.kr"	"jetaimebin@catholic.ac.kr"	"jetaimebin@catholic.ac.kr"	"jetaimebin@catholic.ac.kr"	"jetaimebin@catholic.ac.kr"	"jetaimebin@catholic.ac.kr"	"jetaimebin@catholic.ac.kr"	"jetaimebin@catholic.ac.kr"	"jetaimebin@catholic.ac.kr"	"jetaimebin@catholic.ac.kr"	"jetaimebin@catholic.ac.kr"	"jetaimebin@catholic.ac.kr"	"jetaimebin@catholic.ac.kr"	"jetaimebin@catholic.ac.kr"	"jetaimebin@catholic.ac.kr"	"jetaimebin@catholic.ac.kr"	"jetaimebin@catholic.ac.kr"	"jetaimebin@catholic.ac.kr"	"jetaimebin@catholic.ac.kr"	"jetaimebin@catholic.ac.kr"	"jetaimebin@catholic.ac.kr"	"jetaimebin@catholic.ac.kr"	"jetaimebin@catholic.ac.kr"	"jetaimebin@catholic.ac.kr"	"jetaimebin@catholic.ac.kr"	"jetaimebin@catholic.ac.kr"	"jetaimebin@catholic.ac.kr"	"jetaimebin@catholic.ac.kr"	"jetaimebin@catholic.ac.kr"	"jetaimebin@catholic.ac.kr"	"jetaimebin@catholic.ac.kr"	"jetaimebin@catholic.ac.kr"	"jetaimebin@catholic.ac.kr"	"jetaimebin@catholic.ac.kr"	"jetaimebin@catholic.ac.kr"	"jetaimebin@catholic.ac.kr"	"jetaimebin@catholic.ac.kr"	"jetaimebin@catholic.ac.kr"	"jetaimebin@catholic.ac.kr"	"jetaimebin@catholic.ac.kr"	"jetaimebin@catholic.ac.kr"	"jetaimebin@catholic.ac.kr"	"jetaimebin@catholic.ac.kr"	"jetaimebin@catholic.ac.kr"	"jetaimebin@catholic.ac.kr"	"jetaimebin@catholic.ac.kr"	"jetaimebin@catholic.ac.kr"	"jetaimebin@catholic.ac.kr"	"jetaimebin@catholic.ac.kr"	"jetaimebin@catholic.ac.kr"	"jetaimebin@catholic.ac.kr"	"jetaimebin@catholic.ac.kr"	"jetaimebin@catholic.ac.kr"	"jetaimebin@catholic.ac.kr"	"jetaimebin@catholic.ac.kr"	"jetaimebin@catholic.ac.kr"	"jetaimebin@catholic.ac.kr"	"jetaimebin@catholic.ac.kr"	"jetaimebin@catholic.ac.kr"	"jetaimebin@catholic.ac.kr"	"jetaimebin@catholic.ac.kr"	"jetaimebin@catholic.ac.kr"	"jetaimebin@catholic.ac.kr"	"jetaimebin@catholic.ac.kr"	"jetaimebin@catholic.ac.kr"	"jetaimebin@catholic.ac.kr"	"jetaimebin@catholic.ac.kr"	"jetaimebin@catholic.ac.kr"	"jetaimebin@catholic.ac.kr"	"jetaimebin@catholic.ac.kr"	"jetaimebin@catholic.ac.kr"	"jetaimebin@catholic.ac.kr"	"jetaimebin@catholic.ac.kr"	"jetaimebin@catholic.ac.kr"	"jetaimebin@catholic.ac.kr"	"jetaimebin@catholic.ac.kr"	"jetaimebin@catholic.ac.kr"	"jetaimebin@catholic.ac.kr"
!Sample_contact_institute	"The Catholic Univ. of Korea"	"The Catholic Univ. of Korea"	"The Catholic Univ. of Korea"	"The Catholic Univ. of Korea"	"The Catholic Univ. of Korea"	"The Catholic Univ. of Korea"	"The Catholic Univ. of Korea"	"The Catholic Univ. of Korea"	"The Catholic Univ. of Korea"	"The Catholic Univ. of Korea"	"The Catholic Univ. of Korea"	"The Catholic Univ. of Korea"	"The Catholic Univ. of Korea"	"The Catholic Univ. of Korea"	"The Catholic Univ. of Korea"	"The Catholic Univ. of Korea"	"The Catholic Univ. of Korea"	"The Catholic Univ. of Korea"	"The Catholic Univ. of Korea"	"The Catholic Univ. of Korea"	"The Catholic Univ. of Korea"	"The Catholic Univ. of Korea"	"The Catholic Univ. of Korea"	"The Catholic Univ. of Korea"	"The Catholic Univ. of Korea"	"The Catholic Univ. of Korea"	"The Catholic Univ. of Korea"	"The Catholic Univ. of Korea"	"The Catholic Univ. of Korea"	"The Catholic Univ. of Korea"	"The Catholic Univ. of Korea"	"The Catholic Univ. of Korea"	"The Catholic Univ. of Korea"	"The Catholic Univ. of Korea"	"The Catholic Univ. of Korea"	"The Catholic Univ. of Korea"	"The Catholic Univ. of Korea"	"The Catholic Univ. of Korea"	"The Catholic Univ. of Korea"	"The Catholic Univ. of Korea"	"The Catholic Univ. of Korea"	"The Catholic Univ. of Korea"	"The Catholic Univ. of Korea"	"The Catholic Univ. of Korea"	"The Catholic Univ. of Korea"	"The Catholic Univ. of Korea"	"The Catholic Univ. of Korea"	"The Catholic Univ. of Korea"	"The Catholic Univ. of Korea"	"The Catholic Univ. of Korea"	"The Catholic Univ. of Korea"	"The Catholic Univ. of Korea"	"The Catholic Univ. of Korea"	"The Catholic Univ. of Korea"	"The Catholic Univ. of Korea"	"The Catholic Univ. of Korea"	"The Catholic Univ. of Korea"	"The Catholic Univ. of Korea"	"The Catholic Univ. of Korea"	"The Catholic Univ. of Korea"	"The Catholic Univ. of Korea"	"The Catholic Univ. of Korea"	"The Catholic Univ. of Korea"	"The Catholic Univ. of Korea"	"The Catholic Univ. of Korea"	"The Catholic Univ. of Korea"	"The Catholic Univ. of Korea"	"The Catholic Univ. of Korea"	"The Catholic Univ. of Korea"	"The Catholic Univ. of Korea"	"The Catholic Univ. of Korea"	"The Catholic Univ. of Korea"	"The Catholic Univ. of Korea"	"The Catholic Univ. of Korea"	"The Catholic Univ. of Korea"	"The Catholic Univ. of Korea"	"The Catholic Univ. of Korea"	"The Catholic Univ. of Korea"	"The Catholic Univ. of Korea"	"The Catholic Univ. of Korea"	"The Catholic Univ. of Korea"	"The Catholic Univ. of Korea"	"The Catholic Univ. of Korea"	"The Catholic Univ. of Korea"	"The Catholic Univ. of Korea"	"The Catholic Univ. of Korea"	"The Catholic Univ. of Korea"	"The Catholic Univ. of Korea"	"The Catholic Univ. of Korea"	"The Catholic Univ. of Korea"	"The Catholic Univ. of Korea"	"The Catholic Univ. of Korea"	"The Catholic Univ. of Korea"	"The Catholic Univ. of Korea"	"The Catholic Univ. of Korea"	"The Catholic Univ. of Korea"	"The Catholic Univ. of Korea"	"The Catholic Univ. of Korea"	"The Catholic Univ. of Korea"	"The Catholic Univ. of Korea"	"The Catholic Univ. of Korea"	"The Catholic Univ. of Korea"	"The Catholic Univ. of Korea"	"The Catholic Univ. of Korea"	"The Catholic Univ. of Korea"	"The Catholic Univ. of Korea"	"The Catholic Univ. of Korea"
!Sample_contact_address	"Banpo-Dong Seocho-Gu"	"Banpo-Dong Seocho-Gu"	"Banpo-Dong Seocho-Gu"	"Banpo-Dong Seocho-Gu"	"Banpo-Dong Seocho-Gu"	"Banpo-Dong Seocho-Gu"	"Banpo-Dong Seocho-Gu"	"Banpo-Dong Seocho-Gu"	"Banpo-Dong Seocho-Gu"	"Banpo-Dong Seocho-Gu"	"Banpo-Dong Seocho-Gu"	"Banpo-Dong Seocho-Gu"	"Banpo-Dong Seocho-Gu"	"Banpo-Dong Seocho-Gu"	"Banpo-Dong Seocho-Gu"	"Banpo-Dong Seocho-Gu"	"Banpo-Dong Seocho-Gu"	"Banpo-Dong Seocho-Gu"	"Banpo-Dong Seocho-Gu"	"Banpo-Dong Seocho-Gu"	"Banpo-Dong Seocho-Gu"	"Banpo-Dong Seocho-Gu"	"Banpo-Dong Seocho-Gu"	"Banpo-Dong Seocho-Gu"	"Banpo-Dong Seocho-Gu"	"Banpo-Dong Seocho-Gu"	"Banpo-Dong Seocho-Gu"	"Banpo-Dong Seocho-Gu"	"Banpo-Dong Seocho-Gu"	"Banpo-Dong Seocho-Gu"	"Banpo-Dong Seocho-Gu"	"Banpo-Dong Seocho-Gu"	"Banpo-Dong Seocho-Gu"	"Banpo-Dong Seocho-Gu"	"Banpo-Dong Seocho-Gu"	"Banpo-Dong Seocho-Gu"	"Banpo-Dong Seocho-Gu"	"Banpo-Dong Seocho-Gu"	"Banpo-Dong Seocho-Gu"	"Banpo-Dong Seocho-Gu"	"Banpo-Dong Seocho-Gu"	"Banpo-Dong Seocho-Gu"	"Banpo-Dong Seocho-Gu"	"Banpo-Dong Seocho-Gu"	"Banpo-Dong Seocho-Gu"	"Banpo-Dong Seocho-Gu"	"Banpo-Dong Seocho-Gu"	"Banpo-Dong Seocho-Gu"	"Banpo-Dong Seocho-Gu"	"Banpo-Dong Seocho-Gu"	"Banpo-Dong Seocho-Gu"	"Banpo-Dong Seocho-Gu"	"Banpo-Dong Seocho-Gu"	"Banpo-Dong Seocho-Gu"	"Banpo-Dong Seocho-Gu"	"Banpo-Dong Seocho-Gu"	"Banpo-Dong Seocho-Gu"	"Banpo-Dong Seocho-Gu"	"Banpo-Dong Seocho-Gu"	"Banpo-Dong Seocho-Gu"	"Banpo-Dong Seocho-Gu"	"Banpo-Dong Seocho-Gu"	"Banpo-Dong Seocho-Gu"	"Banpo-Dong Seocho-Gu"	"Banpo-Dong Seocho-Gu"	"Banpo-Dong Seocho-Gu"	"Banpo-Dong Seocho-Gu"	"Banpo-Dong Seocho-Gu"	"Banpo-Dong Seocho-Gu"	"Banpo-Dong Seocho-Gu"	"Banpo-Dong Seocho-Gu"	"Banpo-Dong Seocho-Gu"	"Banpo-Dong Seocho-Gu"	"Banpo-Dong Seocho-Gu"	"Banpo-Dong Seocho-Gu"	"Banpo-Dong Seocho-Gu"	"Banpo-Dong Seocho-Gu"	"Banpo-Dong Seocho-Gu"	"Banpo-Dong Seocho-Gu"	"Banpo-Dong Seocho-Gu"	"Banpo-Dong Seocho-Gu"	"Banpo-Dong Seocho-Gu"	"Banpo-Dong Seocho-Gu"	"Banpo-Dong Seocho-Gu"	"Banpo-Dong Seocho-Gu"	"Banpo-Dong Seocho-Gu"	"Banpo-Dong Seocho-Gu"	"Banpo-Dong Seocho-Gu"	"Banpo-Dong Seocho-Gu"	"Banpo-Dong Seocho-Gu"	"Banpo-Dong Seocho-Gu"	"Banpo-Dong Seocho-Gu"	"Banpo-Dong Seocho-Gu"	"Banpo-Dong Seocho-Gu"	"Banpo-Dong Seocho-Gu"	"Banpo-Dong Seocho-Gu"	"Banpo-Dong Seocho-Gu"	"Banpo-Dong Seocho-Gu"	"Banpo-Dong Seocho-Gu"	"Banpo-Dong Seocho-Gu"	"Banpo-Dong Seocho-Gu"	"Banpo-Dong Seocho-Gu"	"Banpo-Dong Seocho-Gu"	"Banpo-Dong Seocho-Gu"	"Banpo-Dong Seocho-Gu"	"Banpo-Dong Seocho-Gu"	"Banpo-Dong Seocho-Gu"
!Sample_contact_city	"Seoul"	"Seoul"	"Seoul"	"Seoul"	"Seoul"	"Seoul"	"Seoul"	"Seoul"	"Seoul"	"Seoul"	"Seoul"	"Seoul"	"Seoul"	"Seoul"	"Seoul"	"Seoul"	"Seoul"	"Seoul"	"Seoul"	"Seoul"	"Seoul"	"Seoul"	"Seoul"	"Seoul"	"Seoul"	"Seoul"	"Seoul"	"Seoul"	"Seoul"	"Seoul"	"Seoul"	"Seoul"	"Seoul"	"Seoul"	"Seoul"	"Seoul"	"Seoul"	"Seoul"	"Seoul"	"Seoul"	"Seoul"	"Seoul"	"Seoul"	"Seoul"	"Seoul"	"Seoul"	"Seoul"	"Seoul"	"Seoul"	"Seoul"	"Seoul"	"Seoul"	"Seoul"	"Seoul"	"Seoul"	"Seoul"	"Seoul"	"Seoul"	"Seoul"	"Seoul"	"Seoul"	"Seoul"	"Seoul"	"Seoul"	"Seoul"	"Seoul"	"Seoul"	"Seoul"	"Seoul"	"Seoul"	"Seoul"	"Seoul"	"Seoul"	"Seoul"	"Seoul"	"Seoul"	"Seoul"	"Seoul"	"Seoul"	"Seoul"	"Seoul"	"Seoul"	"Seoul"	"Seoul"	"Seoul"	"Seoul"	"Seoul"	"Seoul"	"Seoul"	"Seoul"	"Seoul"	"Seoul"	"Seoul"	"Seoul"	"Seoul"	"Seoul"	"Seoul"	"Seoul"	"Seoul"	"Seoul"	"Seoul"	"Seoul"	"Seoul"	"Seoul"	"Seoul"	"Seoul"	"Seoul"
!Sample_contact_zip/postal_code	"137-701"	"137-701"	"137-701"	"137-701"	"137-701"	"137-701"	"137-701"	"137-701"	"137-701"	"137-701"	"137-701"	"137-701"	"137-701"	"137-701"	"137-701"	"137-701"	"137-701"	"137-701"	"137-701"	"137-701"	"137-701"	"137-701"	"137-701"	"137-701"	"137-701"	"137-701"	"137-701"	"137-701"	"137-701"	"137-701"	"137-701"	"137-701"	"137-701"	"137-701"	"137-701"	"137-701"	"137-701"	"137-701"	"137-701"	"137-701"	"137-701"	"137-701"	"137-701"	"137-701"	"137-701"	"137-701"	"137-701"	"137-701"	"137-701"	"137-701"	"137-701"	"137-701"	"137-701"	"137-701"	"137-701"	"137-701"	"137-701"	"137-701"	"137-701"	"137-701"	"137-701"	"137-701"	"137-701"	"137-701"	"137-701"	"137-701"	"137-701"	"137-701"	"137-701"	"137-701"	"137-701"	"137-701"	"137-701"	"137-701"	"137-701"	"137-701"	"137-701"	"137-701"	"137-701"	"137-701"	"137-701"	"137-701"	"137-701"	"137-701"	"137-701"	"137-701"	"137-701"	"137-701"	"137-701"	"137-701"	"137-701"	"137-701"	"137-701"	"137-701"	"137-701"	"137-701"	"137-701"	"137-701"	"137-701"	"137-701"	"137-701"	"137-701"	"137-701"	"137-701"	"137-701"	"137-701"	"137-701"
!Sample_contact_country	"South Korea"	"South Korea"	"South Korea"	"South Korea"	"South Korea"	"South Korea"	"South Korea"	"South Korea"	"South Korea"	"South Korea"	"South Korea"	"South Korea"	"South Korea"	"South Korea"	"South Korea"	"South Korea"	"South Korea"	"South Korea"	"South Korea"	"South Korea"	"South Korea"	"South Korea"	"South Korea"	"South Korea"	"South Korea"	"South Korea"	"South Korea"	"South Korea"	"South Korea"	"South Korea"	"South Korea"	"South Korea"	"South Korea"	"South Korea"	"South Korea"	"South Korea"	"South Korea"	"South Korea"	"South Korea"	"South Korea"	"South Korea"	"South Korea"	"South Korea"	"South Korea"	"South Korea"	"South Korea"	"South Korea"	"South Korea"	"South Korea"	"South Korea"	"South Korea"	"South Korea"	"South Korea"	"South Korea"	"South Korea"	"South Korea"	"South Korea"	"South Korea"	"South Korea"	"South Korea"	"South Korea"	"South Korea"	"South Korea"	"South Korea"	"South Korea"	"South Korea"	"South Korea"	"South Korea"	"South Korea"	"South Korea"	"South Korea"	"South Korea"	"South Korea"	"South Korea"	"South Korea"	"South Korea"	"South Korea"	"South Korea"	"South Korea"	"South Korea"	"South Korea"	"South Korea"	"South Korea"	"South Korea"	"South Korea"	"South Korea"	"South Korea"	"South Korea"	"South Korea"	"South Korea"	"South Korea"	"South Korea"	"South Korea"	"South Korea"	"South Korea"	"South Korea"	"South Korea"	"South Korea"	"South Korea"	"South Korea"	"South Korea"	"South Korea"	"South Korea"	"South Korea"	"South Korea"	"South Korea"	"South Korea"
!Sample_supplementary_file	"NONE"	"NONE"	"NONE"	"NONE"	"NONE"	"NONE"	"NONE"	"NONE"	"NONE"	"NONE"	"NONE"	"NONE"	"NONE"	"NONE"	"NONE"	"NONE"	"NONE"	"NONE"	"NONE"	"NONE"	"NONE"	"NONE"	"NONE"	"NONE"	"NONE"	"NONE"	"NONE"	"NONE"	"NONE"	"NONE"	"NONE"	"NONE"	"NONE"	"NONE"	"NONE"	"NONE"	"NONE"	"NONE"	"NONE"	"NONE"	"NONE"	"NONE"	"NONE"	"NONE"	"NONE"	"NONE"	"NONE"	"NONE"	"NONE"	"NONE"	"NONE"	"NONE"	"NONE"	"NONE"	"NONE"	"NONE"	"NONE"	"NONE"	"NONE"	"NONE"	"NONE"	"NONE"	"NONE"	"NONE"	"NONE"	"NONE"	"NONE"	"NONE"	"NONE"	"NONE"	"NONE"	"NONE"	"NONE"	"NONE"	"NONE"	"NONE"	"NONE"	"NONE"	"NONE"	"NONE"	"NONE"	"NONE"	"NONE"	"NONE"	"NONE"	"NONE"	"NONE"	"NONE"	"NONE"	"NONE"	"NONE"	"NONE"	"NONE"	"NONE"	"NONE"	"NONE"	"NONE"	"NONE"	"NONE"	"NONE"	"NONE"	"NONE"	"NONE"	"NONE"	"NONE"	"NONE"	"NONE"
!Sample_data_row_count	"48803"	"48803"	"48803"	"48803"	"48803"	"48803"	"48803"	"48803"	"48803"	"48803"	"48803"	"48803"	"48803"	"48803"	"48803"	"48803"	"48803"	"48803"	"48803"	"48803"	"48803"	"48803"	"48803"	"48803"	"48803"	"48803"	"48803"	"48803"	"48803"	"48803"	"48803"	"48803"	"48803"	"48803"	"48803"	"48803"	"48803"	"48803"	"48803"	"48803"	"48803"	"48803"	"48803"	"48803"	"48803"	"48803"	"48803"	"48803"	"48803"	"48803"	"48803"	"48803"	"48803"	"48803"	"48803"	"48803"	"48803"	"48803"	"48803"	"48803"	"48803"	"48803"	"48803"	"48803"	"48803"	"48803"	"48803"	"48803"	"48803"	"48803"	"48803"	"48803"	"48803"	"48803"	"48803"	"48803"	"48803"	"48803"	"48803"	"48803"	"48803"	"48803"	"48803"	"48803"	"48803"	"48803"	"48803"	"48803"	"48803"	"48803"	"48803"	"48803"	"48803"	"48803"	"48803"	"48803"	"48803"	"48803"	"48803"	"48803"	"48803"	"48803"	"48803"	"48803"	"48803"	"48803"	"48803"
!series_matrix_table_begin
"ID_REF"	"GSM2367554"	"GSM2367555"	"GSM2367556"	"GSM2367557"	"GSM2367558"	"GSM2367559"	"GSM2367560"	"GSM2367561"	"GSM2367562"	"GSM2367563"	"GSM2367564"	"GSM2367565"	"GSM2367566"	"GSM2367567"	"GSM2367568"	"GSM2367569"	"GSM2367570"	"GSM2367571"	"GSM2367572"	"GSM2367573"	"GSM2367574"	"GSM2367575"	"GSM2367576"	"GSM2367577"	"GSM2367578"	"GSM2367579"	"GSM2367580"	"GSM2367581"	"GSM2367582"	"GSM2367583"	"GSM2367584"	"GSM2367585"	"GSM2367586"	"GSM2367587"	"GSM2367588"	"GSM2367589"	"GSM2367590"	"GSM2367591"	"GSM2367592"	"GSM2367593"	"GSM2367594"	"GSM2367595"	"GSM2367596"	"GSM2367597"	"GSM2367598"	"GSM2367599"	"GSM2367600"	"GSM2367601"	"GSM2367602"	"GSM2367603"	"GSM2367604"	"GSM2367605"	"GSM2367606"	"GSM2367607"	"GSM2367608"	"GSM2367609"	"GSM2367610"	"GSM2367611"	"GSM2367612"	"GSM2367613"	"GSM2367614"	"GSM2367615"	"GSM2367616"	"GSM2367617"	"GSM2367618"	"GSM2367619"	"GSM2367620"	"GSM2367621"	"GSM2367622"	"GSM2367623"	"GSM2367624"	"GSM2367625"	"GSM2367626"	"GSM2367627"	"GSM2367628"	"GSM2367629"	"GSM2367630"	"GSM2367631"	"GSM2367632"	"GSM2367633"	"GSM2367634"	"GSM2367635"	"GSM2367636"	"GSM2367637"	"GSM2367638"	"GSM2367639"	"GSM2367640"	"GSM2367641"	"GSM2367642"	"GSM2367643"	"GSM2367644"	"GSM2367645"	"GSM2367646"	"GSM2367647"	"GSM2367648"	"GSM2367649"	"GSM2367650"	"GSM2367651"	"GSM2367652"	"GSM2367653"	"GSM2367654"	"GSM2367655"	"GSM2367656"	"GSM2367657"	"GSM2367658"	"GSM2367659"	"GSM2367660"
"ILMN_1343291"	15.225428	15.006159	15.37888	15.251585	15.31813	15.204188	15.154691	15.169383	15.186968	15.186968	15.059908	15.37888	14.919895	15.186968	15.169383	15.204188	15.277907	15.074045	15.135012	15.186968	15.31813	15.1054325	15.277907	15.225428	15.059908	15.019513	15.186968	15.186968	15.31813	15.277907	15.119185	15.225428	15.277907	15.37888	15.277907	15.37888	15.31813	15.37888	15.31813	15.37888	15.37888	15.204188	15.1054325	15.186968	15.090511	15.169383	15.251585	15.186968	15.045709	15.186968	15.186968	14.981512	15.225428	15.37888	15.251585	15.251585	15.204188	15.277907	15.251585	15.251585	15.019513	15.169383	15.204188	15.204188	15.31813	14.919895	15.135012	14.908723	15.225428	15.169383	15.225428	15.225428	14.9312525	15.135012	15.31813	15.277907	15.37888	15.225428	15.31813	15.31813	15.225428	15.169383	15.204188	15.074045	15.059908	15.31813	15.1054325	15.090511	15.186968	15.225428	15.37888	15.225428	15.31813	15.277907	15.277907	15.37888	15.277907	15.204188	15.31813	15.225428	15.169383	14.956806	15.37888	15.31813	15.135012	15.37888	14.174866
"ILMN_1343295"	11.291413	11.536834	11.415223	12.340424	11.353668	11.78883	11.412015	11.513868	11.142802	11.34155	10.732554	11.487642	11.363785	12.00948	11.276772	11.34155	11.566132	11.979257	12.066697	11.3174095	12.337814	13.24081	12.748443	12.146019	11.229488	11.7558775	11.044081	11.50867	11.981258	11.598902	11.728552	12.207834	12.976363	12.724396	11.878296	12.687866	11.976993	12.758171	12.2125025	12.0246	12.168509	12.0997305	12.385949	11.876522	11.859741	11.880751	12.306331	11.844578	12.073794	11.687745	12.342822	11.7558775	12.44864	12.285403	12.146019	12.889882	12.270394	11.028437	12.907833	12.496276	11.961666	12.097547	12.556025	12.510259	12.952776	12.237222	12.523381	11.777439	12.013828	12.628783	12.356443	12.2777605	12.391205	12.210118	12.758171	12.556025	11.809034	12.308672	12.0802	12.1406975	12.535094	12.707638	12.0997305	12.518427	13.164746	12.805904	13.03909	11.996743	12.171227	12.064595	12.871467	11.442302	11.990116	12.976363	12.411394	12.133341	12.210118	12.574495	12.156623	13.183093	11.925346	14.0383215	13.607681	13.226934	12.232065	12.66339	13.1083765
"ILMN_1651199"	5.9289513	5.8190465	5.872078	5.8731117	5.867533	5.9514966	6.1211977	5.7987156	6.0792193	5.7923965	5.9671	6.0935826	5.9434776	5.8729424	5.8639793	5.8851595	5.8854733	5.7172027	5.710272	5.950625	6.0062995	5.9606967	5.9118104	6.0492163	5.9217243	6.0414023	6.052176	6.012783	6.0522733	5.828215	5.931081	5.8282304	5.9170313	5.8371615	5.869377	5.7970514	5.845635	6.017958	5.76142	5.8595896	5.72343	5.8045774	5.74139	5.853948	5.885321	6.0074453	5.7936974	5.8772206	5.8182745	5.945297	5.9437613	5.976775	5.8566446	5.929475	6.015178	5.886117	5.9925785	5.955518	5.8158503	5.9168496	5.947575	5.7698464	5.860983	5.8455043	6.047155	5.9041214	6.1203027	5.852709	6.0600133	5.8990345	5.67271	5.9422956	5.8808594	5.7557645	5.9453664	5.899424	5.969489	5.9697623	6.000277	5.964764	6.0318155	6.2162776	5.8995767	5.9563274	5.9793544	5.951648	5.964856	5.937637	6.093821	5.7058887	5.983313	5.869283	5.838059	6.0445113	5.981934	5.975839	5.920993	5.9070954	6.0175896	5.938959	5.8944645	6.0239415	6.108366	6.1240883	5.778494	5.9220705	5.890526
"ILMN_1651209"	5.857139	6.0847197	6.0082355	6.1634235	6.144704	6.244468	6.1334357	6.1607323	6.307458	6.1517615	6.4914393	6.0637207	6.0651484	5.986447	6.0806465	6.082525	6.262358	6.153524	6.0008845	6.111333	6.1339154	6.045298	5.99047	5.977463	6.2109833	6.1844707	6.3666544	6.1746516	6.1867957	5.9825144	6.0550933	6.174462	6.2037115	5.8540998	6.073974	6.0958614	5.8629093	5.9684696	6.0127525	6.1559873	5.9839177	6.2561145	6.1301184	6.1098676	5.7734914	6.147218	6.0564547	6.090197	6.0024424	6.039638	6.0672174	6.30258	6.143745	6.1800838	6.2160654	6.24715	5.856342	6.1948795	6.16542	6.1284323	6.1941953	6.3153844	5.9687285	6.07206	5.9376597	5.894237	5.8052945	5.8039684	5.972283	5.937649	5.977122	6.1906667	5.934615	6.0434284	5.825909	6.1073895	5.847682	6.1453533	6.2857566	6.183622	6.200408	6.1077986	6.2932034	6.252814	6.2037115	5.786988	6.111025	5.991285	5.9850683	6.085932	5.9597173	5.853087	5.8897657	6.054231	6.06281	6.1144876	6.208045	6.17975	6.289578	6.117601	5.9759154	6.000757	6.08211	6.120391	5.964041	6.108114	6.170864
"ILMN_1651210"	6.026497	5.974539	5.9638996	5.792637	5.9318867	5.8488803	5.879358	5.9606433	5.886017	5.8657055	6.100165	5.9077497	6.014263	5.829721	5.922084	5.827532	5.8577228	5.900922	5.7062016	5.812163	6.11217	5.8076067	5.9307413	5.9510627	5.849486	5.937598	5.694598	5.745801	5.5707884	6.0890064	5.762638	5.765965	5.826001	5.961706	5.8201723	5.9625187	5.868993	5.897248	6.0504904	6.0062995	5.7514772	5.8666415	5.772994	6.0015125	5.9473834	5.797853	5.8297668	5.8416696	5.924047	6.0785527	5.891914	5.8062563	5.8750052	6.0219536	5.8610682	5.915556	5.7163267	5.8619637	5.9154086	6.0877495	5.7493296	5.958429	6.064961	5.8989983	6.001838	6.0155606	6.1332674	5.948735	6.0143046	5.913059	5.965819	5.6711473	5.8419642	5.88177	5.747125	5.8996906	5.840999	5.688769	5.9499607	5.7194567	6.001825	5.8686104	6.0503306	5.8132205	6.119459	6.033613	5.8938556	5.8478007	5.733651	5.9582157	5.8883195	5.8855357	5.789858	5.9226465	5.9416556	5.9798546	5.7575574	5.845532	5.8948097	5.851431	5.9216766	5.8711553	5.828834	5.839179	5.7147636	5.9676847	5.825418
"ILMN_1651221"	6.120043	6.2602105	5.9251657	6.0543804	5.9801426	6.0612545	6.1444006	6.100376	6.0350285	6.3486667	6.0705886	5.9749207	6.089872	5.850184	6.1505556	5.953851	6.222415	6.032284	6.0006733	6.0031104	6.127501	6.1373377	6.0138636	6.1668243	5.966589	5.700208	5.931521	6.0815167	6.0113883	5.9817786	6.312294	6.069227	6.066271	5.877796	5.992316	6.097531	5.9088044	6.1535544	5.90303	6.055193	5.8827043	5.8779254	5.8706627	5.944912	6.0179305	6.1555505	6.289234	6.176193	5.913046	6.1646624	6.0216675	6.0146656	6.0954847	6.062628	5.993039	6.1191273	5.9060907	6.10244	6.1903577	5.984758	5.8921256	5.9914455	5.8561525	6.031467	6.0158877	5.984214	5.8570194	6.019175	5.880463	6.089643	6.040993	5.664471	6.138227	6.119945	6.0595317	6.078693	6.035729	5.9093423	6.000444	5.985173	6.028759	6.0156045	6.0596538	5.967113	6.0626636	6.091049	6.1031065	6.2059526	6.124864	6.065241	6.0769386	6.045653	5.9539685	6.0883203	5.906767	5.9236684	6.1475425	6.0428724	6.044266	6.0609856	6.0052867	6.1476645	6.137165	6.059462	6.002106	6.1252728	6.225931
"ILMN_1651228"	11.397314	11.460324	11.226491	11.703223	11.410469	10.831371	11.633593	11.834563	11.447327	11.323609	11.3814	11.624338	11.786871	11.790795	11.779255	11.580588	11.558946	11.828227	11.511795	11.531756	11.689592	12.087457	11.840508	11.724728	12.270394	11.730295	12.131368	12.308672	12.175545	12.593081	12.427282	12.529124	12.5802555	11.743842	11.641189	11.524358	11.897358	11.884844	11.211331	11.817096	11.809034	12.229528	12.31749	11.578543	12.0246	12.504927	12.549983	12.335146	11.990116	12.383456	11.527945	12.359213	11.849956	12.35095	12.0997305	12.133341	12.189022	11.496822	12.2777605	11.397314	11.447327	11.176912	11.836272	10.883548	11.397314	11.225104	11.382824	11.779255	11.639208	11.752001	11.4862995	11.69337	11.4862995	11.49289	11.996743	11.927365	11.851691	11.817096	12.08279	11.593374	11.773553	11.035865	12.337814	11.972821	10.656164	11.412015	11.215929	9.730062	10.580582	10.627587	11.367148	10.614054	11.004866	10.863168	11.412015	11.199814	10.83372	11.247009	10.915062	11.331895	10.881167	9.634565	10.176962	10.035586	11.8620615	10.298582	10.598935
"ILMN_1651229"	7.216377	6.788913	7.120092	6.5080447	6.9228196	6.7103124	7.122662	7.343691	7.1694336	6.543084	6.9973826	7.2324457	7.183361	6.8837624	7.101832	6.9070354	6.6766906	7.5818715	7.0925956	6.977627	7.175509	6.5917273	7.200539	7.2484593	7.315587	7.036826	6.590336	6.838519	7.020186	7.128268	7.1913056	7.1339407	7.325217	7.118681	7.0086737	7.1998353	7.0371947	7.06751	6.948444	6.7972126	6.925021	7.094035	7.211969	7.154442	7.167531	7.3787556	6.895374	7.3040977	7.074545	7.325217	6.7361717	7.2905054	7.00702	6.9892354	7.2665005	7.108876	7.3957787	7.2536902	7.308918	7.6733856	7.3214455	7.3360085	7.5447583	7.226823	7.45184	8.015392	7.269313	7.564131	7.121855	7.563933	7.482834	7.71239	7.773601	7.3860517	7.5114546	7.2996583	7.295661	7.320158	7.5349336	7.2626967	7.8130264	7.3778644	7.3224354	7.7441316	7.587578	7.011809	7.2900443	7.959909	7.01842	6.9932823	6.808498	7.324279	7.61537	7.3584514	7.565181	7.2752433	7.362972	7.2667584	7.5067835	7.8071837	7.110767	8.059424	8.029701	7.8138623	6.80747	7.1322346	8.425263
"ILMN_1651230"	5.8546314	5.9928856	5.9050727	5.8797126	6.0002213	5.9967623	5.927318	5.887353	5.8926616	5.6465135	5.940495	5.7093616	5.7073374	5.8887496	5.839848	6.004951	5.747314	6.0647607	5.9162936	5.89449	6.091688	5.734839	5.8486547	5.8389254	6.0066295	5.89895	5.904593	5.9042096	6.051896	5.8600674	5.997506	5.9392614	5.778094	6.1209054	5.6555777	5.9472823	5.9040356	5.687073	5.814551	5.964475	5.863618	5.5933933	5.6965666	6.1300445	5.82247	5.895507	5.8994856	5.898988	5.851169	5.8318233	5.8367434	6.0341916	5.688333	5.7530146	5.931411	5.8681536	5.9679227	5.9797335	5.983795	5.988493	5.8072395	5.8610945	5.8815966	6.007388	5.6853795	5.831139	5.883839	5.8808594	5.948116	5.819964	6.023149	5.7971935	5.917564	5.830665	5.8059645	5.9074025	5.9573135	5.811366	5.7568693	5.7732406	5.9901285	5.967338	5.840042	5.6502075	5.8867517	5.880756	6.0066004	5.770446	5.9202976	6.1950917	6.0498033	5.8688664	5.754157	5.79028	5.9526825	5.881158	5.681232	5.897701	5.846814	5.8488216	5.8186135	5.8745255	5.905989	5.8327436	6.1063604	5.856771	6.1599364
"ILMN_1651232"	6.643054	6.2995586	6.3809314	6.262864	6.4122696	6.4195523	6.9387417	6.351339	6.42683	6.326423	6.6364036	6.4082747	6.342442	6.546248	6.446556	6.409095	6.1966767	6.69523	6.523756	6.306972	6.5318556	6.4283423	6.1622033	6.432794	6.734932	6.192108	6.3719416	6.611105	6.661177	6.3746586	6.2522297	6.2154665	6.382107	6.3056116	6.626436	6.670317	6.275832	6.3085585	6.1759996	6.376735	6.591997	6.3472857	6.5541177	6.2352	6.3393087	6.6540446	6.440125	6.2055364	6.5402346	6.340706	6.398167	6.1785254	6.173906	6.4196444	6.822469	6.6708894	6.4554796	6.2527127	6.4700036	6.2544427	6.4301977	6.398509	6.5859466	6.5184555	6.668584	6.3839974	6.2795873	6.34614	6.619368	6.7394123	5.8802185	6.075493	6.360242	6.7358375	6.4222226	6.1930466	6.4255037	6.15408	6.231187	6.1777387	6.474095	6.1460743	6.2728333	6.534147	6.0716996	6.3341727	6.486389	6.274391	6.2271614	6.5444	6.6609173	6.377345	6.146597	6.348009	6.3645945	6.146441	6.173423	6.204652	6.231407	6.065904	6.4445186	6.512505	6.351125	6.0870233	6.266152	6.5595546	5.960768
"ILMN_1651235"	5.9041214	5.9825497	5.817207	5.944735	6.077867	6.0333133	6.123612	6.0643816	6.032177	6.0743136	6.010994	6.0055866	6.0819726	6.062841	5.984875	6.0891085	5.9248266	5.860449	6.131247	5.9484906	5.9701214	6.086133	6.194124	5.615736	5.9963717	6.0169244	5.7150946	6.0551105	6.0341415	5.762004	6.260706	5.868701	5.8045774	5.9061165	6.047511	5.967521	5.9826336	5.92633	5.7880993	5.9384794	5.933362	5.910729	6.170921	6.010303	5.955795	5.9525027	5.862175	6.0461397	6.0492506	5.6953907	5.997592	5.990157	5.959378	5.962636	6.02537	6.016293	5.999347	5.9809484	5.7834477	5.737081	5.7733874	5.9328084	5.890142	5.9648824	5.787416	5.8919272	5.9552164	5.8880677	5.946448	5.907354	5.8126087	5.8315916	6.0756636	5.935402	5.922198	5.923644	6.0743904	6.0669417	5.789387	5.788588	5.8674335	6.028864	6.081695	6.017156	5.9164433	6.0910726	6.074194	6.057918	5.868919	5.8566446	5.8759966	6.007207	5.8776045	6.2112203	5.8798323	5.9790845	5.8344274	5.912724	6.01974	5.980826	5.742319	5.9931474	6.0615396	6.0185437	5.9382434	6.008883	5.8026743
"ILMN_1651236"	6.0959067	6.0160723	5.9733157	6.0771127	6.0840354	5.8690867	6.2193065	5.9631705	6.0832014	5.981599	6.1326103	6.0519514	6.1105084	6.2219396	6.1579685	6.080066	6.0837736	5.748892	6.0317087	6.052337	6.133118	6.070151	6.069113	5.7865815	6.181715	6.0172415	6.3085585	6.158555	6.0585446	5.8746047	6.076597	6.2110214	5.9648824	6.087065	6.098528	6.0646324	5.991004	5.988968	6.0782685	6.0796843	6.0057077	6.0295277	6.121609	5.93126	5.9620543	5.9466605	6.138704	6.0359664	6.3697953	6.1153736	6.238957	6.2307396	6.190785	5.985278	6.2728333	6.010797	6.276999	6.0108676	5.85206	6.060423	5.944097	5.996455	6.10513	6.1535544	6.178913	6.0864687	6.053848	6.205768	6.066562	6.051338	6.0390344	5.9616327	6.03897	5.9831944	6.103915	6.092478	6.0059175	5.9348416	6.0743136	6.106978	6.038503	5.9945626	5.981766	6.012897	5.984972	6.192139	6.1483603	6.124818	6.141274	6.019668	6.0114875	5.9665117	6.219877	6.0865846	6.067563	6.0906596	5.9513106	5.863098	6.042838	5.950296	6.0868483	6.0090137	6.028541	6.0027003	5.913521	5.927256	5.9783816
"ILMN_1651237"	6.0317087	6.025307	6.0840354	6.120281	6.362322	5.9383545	6.0865245	6.012897	5.930542	5.9958763	5.8325458	6.350616	6.027963	6.04023	5.969244	7.209034	5.922512	5.958524	6.1310678	6.048893	6.1267533	5.8201566	6.4083657	6.0082355	5.8466005	5.9409337	5.9800653	6.057165	6.2106047	5.850729	6.1235394	5.9428816	5.937094	6.275099	5.9979415	6.310013	6.12923	6.015931	6.5825024	6.28228	6.0158877	6.136985	6.4023747	5.9546413	6.208395	6.1935844	6.2693152	6.4746017	5.952967	6.091879	6.03719	6.0674353	6.1762257	6.048352	6.604698	5.9267063	5.853791	6.3981004	6.3498936	7.169231	6.1392484	6.2232027	5.9142504	6.7202134	6.3541727	5.956788	6.106638	6.152831	6.1330104	6.038183	5.9727283	6.143382	7.0794263	6.994652	6.617627	6.1244764	6.547568	6.4963465	6.534632	6.1278443	6.16431	7.279287	6.358562	6.3960323	7.9491973	6.142365	8.395864	7.9938545	6.43201	6.4616966	7.2313194	7.620284	7.6617603	7.1596117	7.582635	6.5336566	6.741794	6.3801403	7.155097	7.12574	6.2407913	8.068781	8.599186	7.943248	6.087442	6.3500338	8.520109
"ILMN_1651238"	5.9011383	6.1715984	6.1028953	6.1315036	5.889623	5.7921147	5.785113	5.8553295	6.026317	5.890862	5.888517	5.824037	5.9056354	5.825541	5.8726277	6.071316	6.031365	6.359065	6.034046	6.1033454	6.010346	6.000444	5.9016485	5.837898	6.028816	5.802125	5.80163	5.780438	6.09088	5.7802377	5.7478223	5.7675877	6.066582	6.0362988	6.0172563	5.7267146	6.10244	5.9395556	6.074104	5.8875923	5.87057	5.8698072	5.7109885	6.2441506	5.8125143	5.793642	5.9210544	5.8119683	6.12941	5.6752896	5.941406	6.0747886	5.990143	6.124818	5.9680104	5.7661276	5.6869617	5.9027243	5.7772803	6.053047	5.900074	5.996985	6.0279803	5.9766574	5.9791536	5.759379	5.960345	5.7409515	5.8845572	5.922423	6.12318	6.0841312	6.0013266	5.93201	5.881081	5.838375	6.1083255	5.8804483	5.9308405	6.205236	6.0747294	6.1005063	6.213819	6.044876	5.95155	5.860098	5.818306	6.096051	6.018667	6.0498896	6.017872	5.918566	6.095357	6.1584973	5.881877	5.98562	6.0346255	5.894607	5.9158735	5.898311	5.835964	5.8369784	5.9290147	5.8700876	5.7727656	6.0438375	5.7080684
"ILMN_1651249"	5.7674646	5.8126936	5.742096	5.7673717	5.814587	5.7382884	5.8660636	5.737645	5.867089	5.655916	5.8196983	5.9347553	5.8966947	5.8832216	5.8898573	5.859209	5.9196553	5.862786	5.9418635	5.9314513	5.857823	5.941812	5.651219	5.6967716	5.9274974	6.046384	6.0264077	6.044726	5.9311423	5.8293157	5.818661	5.857864	5.911473	5.8507543	5.789258	5.945404	6.004117	5.7257814	5.8441696	6.082254	5.8235927	5.7421827	6.1305985	5.8130317	5.742065	5.782191	5.808299	5.7810597	5.785376	5.937058	5.7473664	5.8982854	5.912199	5.7411656	5.8623986	5.854658	5.7889266	5.7934155	5.6205544	6.0090275	5.822546	5.6032114	5.9011383	5.724203	5.787243	5.768931	5.8917933	5.9473324	5.7978864	5.7723207	5.787243	5.858583	5.6151443	5.890205	5.6773443	5.660835	5.8049483	5.8230968	5.705847	5.8202534	5.904061	5.8227754	5.846321	5.940531	5.8189483	5.915922	5.8069367	5.7324677	5.741444	5.924295	5.90028	6.1107974	5.726457	5.657426	5.733102	5.6151443	5.7191195	5.8189025	5.954953	5.9974937	5.79282	5.9252057	5.716691	5.7643743	5.8524437	5.834502	5.6984544
"ILMN_1651253"	5.9862013	5.8586116	6.0820136	6.2311397	6.005432	5.894087	5.9678025	5.8722115	5.9688425	5.951815	5.9369817	6.0439777	6.2569523	5.8053308	5.959992	5.8922496	5.764467	5.7630825	6.402022	5.918762	6.073059	6.228027	6.3683133	6.0793214	6.0519514	6.178168	5.846119	6.5636187	6.2279377	6.0495167	6.07416	6.0272717	5.999275	6.394598	6.1350756	6.183789	5.952516	6.263692	6.1748095	6.2910028	6.090967	5.998221	6.242121	6.0631394	6.4080257	5.831016	6.5210023	6.292978	6.124383	6.136586	6.5489087	6.0239267	6.4207344	6.1284847	6.5354495	6.4806857	6.341742	6.224195	6.3749833	6.159995	5.7531967	6.0688167	6.0785327	6.044726	6.6525273	6.008081	6.047207	5.669396	5.9608836	6.9563484	6.2041397	5.8891034	5.8773985	5.6471047	5.8698072	6.1579957	5.942984	6.360411	5.982829	5.865996	6.727459	5.9312944	6.1630526	6.10113	6.5946746	6.2087107	5.9584517	5.9043183	6.3347225	5.9349704	6.1557584	5.7176175	5.871275	6.2396674	5.9408793	6.393698	5.884148	6.274019	5.9431353	6.4862757	5.812461	6.0382175	6.1137195	5.8059983	6.3274264	6.0568504	6.236499
"ILMN_1651254"	11.28015	10.931212	11.009839	11.376356	11.0012665	11.132061	10.899065	10.841581	10.877518	11.319304	10.828886	11.3552265	10.704797	10.301676	11.126933	11.013625	10.824324	10.560927	10.270816	10.879947	10.786062	10.514826	11.170048	10.4420185	10.836208	10.468932	10.984325	11.217345	10.815777	10.649857	10.921218	10.041227	10.727049	11.087918	11.185485	11.113385	11.034571	11.090973	10.565656	11.11184	10.974931	10.744073	10.062643	11.225104	10.469808	11.372001	10.6091	11.085366	11.104505	11.130774	10.814704	11.287963	10.62161	10.7452345	10.879947	11.028437	11.117589	11.253856	10.454093	11.3552265	11.110684	10.901458	11.024604	11.092344	11.576763	11.665975	10.839461	11.26479	10.915062	11.412015	10.849961	11.443959	11.059645	10.803347	10.831371	11.458738	10.90387	11.271825	11.730295	11.006133	11.304575	10.796433	11.4946575	11.204104	11.461751	11.10929	10.718244	11.91926	10.667215	10.778144	12.430471	11.946706	11.838464	11.3174095	11.037276	11.482671	10.615275	11.399206	11.584244	11.580588	10.799934	10.795453	10.653133	11.715508	12.12604	11.261861	11.069977
"ILMN_1651259"	6.028446	5.8176956	5.89147	6.099058	5.9700484	6.0265126	5.909629	5.943685	5.958983	6.0997577	5.7680106	5.8768177	5.828124	6.1224213	5.9906545	5.973847	6.1383114	5.9542847	6.1460466	6.0849576	6.2002506	6.201887	6.0803595	5.8981977	5.7079062	5.9892325	5.583698	6.014148	6.20014	6.043282	5.9080906	6.197668	6.1392236	5.928267	5.9959474	6.1533446	6.225457	6.1760564	6.254643	5.7833247	6.0223603	6.2360926	6.239623	6.1558995	6.155842	5.924426	5.838136	6.0739536	5.9855633	5.940507	5.8959527	6.0096593	6.08356	6.263105	6.1137877	6.135538	6.0865445	5.9466734	6.0119314	5.6952963	5.948776	5.8334255	6.249336	6.097369	6.1834254	5.836342	5.8529544	6.0505047	6.242121	6.0149665	6.184898	5.981561	6.061915	6.1988444	6.0004997	6.086629	6.0303874	5.966246	6.102701	5.9303327	5.926243	6.1275806	6.201815	5.99932	6.0237756	5.934726	6.012049	6.004502	6.1034822	6.00815	6.067546	5.9486375	5.6964808	5.971003	5.988044	6.0492506	6.3451767	6.1610746	6.1082344	6.209485	6.1573424	6.282004	6.0827694	6.3223386	6.164409	6.0546427	6.0749373
"ILMN_1651260"	5.8162966	5.7220902	5.7261844	5.9266562	5.810632	5.6178083	5.88377	5.6791205	5.669639	5.7901053	5.8670754	5.798563	5.581915	5.656801	5.8340044	5.750216	5.811268	5.854481	5.615736	5.718921	5.7210894	5.56757	5.5564585	5.93767	6.19974	5.7731366	5.8744893	5.772022	5.9032006	5.7401276	5.8208914	5.4419866	5.8103466	5.766783	5.7404017	5.6591187	5.82689	5.8456497	5.528473	5.663746	5.7185965	5.589788	5.618192	5.8023763	5.691033	5.982477	5.9208302	5.591336	5.6507773	5.6176763	5.7615137	5.667609	5.818707	5.8743343	5.732804	5.8898816	5.9764376	5.659839	5.8440065	5.694427	5.7570863	5.760718	5.8164735	5.928531	5.79167	5.7475257	5.6904373	5.9546027	5.8522134	5.5260324	5.850198	6.0610824	5.8505797	5.658291	5.8884296	5.6831613	5.8538356	5.8293157	5.903699	5.7093616	5.7047863	5.7618284	5.9144163	5.864278	5.8776903	5.822994	5.749228	5.813327	5.818595	5.7625036	5.8054	5.915727	5.8331943	5.733102	5.711663	5.6384563	5.7996764	5.6967344	5.712788	5.6817207	5.5410013	5.955506	6.106122	5.681062	5.7444153	5.7937174	5.8053637
"ILMN_1651262"	11.313076	11.445471	11.529769	11.917068	11.362037	11.340002	11.30769	11.567938	12.013828	11.798827	10.987933	11.4230175	11.270474	11.243878	11.635463	11.515355	11.1003685	11.215929	11.515355	11.624338	11.959549	12.3279295	11.869857	11.582551	11.325275	11.382824	11.629756	11.661828	11.711617	11.682522	11.129659	11.245588	10.915062	11.811203	11.368939	11.607954	11.092344	11.287963	11.518684	11.23981	11.331895	11.437318	11.435739	11.457145	11.652169	11.474071	11.289567	11.363785	10.978863	11.26479	11.648554	10.942299	11.4862995	11.188342	11.536834	11.513868	11.650249	11.342964	11.477787	11.983836	11.218849	11.457145	11.884844	11.006133	11.639208	12.075692	11.910447	12.146019	11.410469	11.442302	11.905874	11.832523	11.431482	12.1983185	11.567938	11.670003	11.773553	12.033544	11.848219	11.823838	11.849956	11.946706	11.624338	11.4946575	12.239553	11.589371	12.403488	12.660348	12.441045	11.986022	12.249271	12.926554	12.101879	12.049446	12.419177	12.540969	11.7558775	12.051581	11.859741	12.073794	10.965171	11.560943	13.004441	12.202939	11.668313	11.689592	12.064595
"ILMN_1651268"	6.0335493	5.979695	6.194842	6.121029	6.0389204	6.096554	6.1100893	6.038517	6.1864595	6.000871	6.063181	6.2809324	6.190294	6.105908	5.9671683	5.9206433	6.197381	6.0612187	6.1080623	6.131931	6.2120657	5.905425	6.089169	6.007233	6.240479	6.2696266	6.158706	6.2706513	6.0150514	6.0375137	6.0858903	6.3193026	6.0426145	6.2839584	5.946003	6.1630526	6.3070846	6.15105	6.160764	6.1920114	6.2641153	6.153992	6.1404743	6.060329	6.2639036	6.328731	6.25449	6.0506887	6.1204915	5.9486375	6.376269	6.198958	6.0568137	6.118892	6.2273345	6.163666	6.3732257	6.300659	6.2827888	6.1427865	6.095438	6.1055202	5.9432244	6.1515656	6.380712	6.0761676	5.904918	6.0787115	6.0968246	6.099505	6.186145	6.1463017	6.0043855	6.1580505	6.3535213	6.062628	6.0166974	6.24895	6.0810966	6.1533194	6.1793857	6.0794997	6.287314	6.0710516	6.1403904	5.9309793	6.1640286	5.9113216	6.1346416	6.1272383	6.091029	5.9095054	6.2267323	6.056797	6.0274673	6.058956	6.1320863	6.2111435	6.2842994	6.0997157	6.1117387	6.1580787	6.398509	6.152489	6.132983	6.181286	6.2312713
"ILMN_1651278"	7.57648	7.5210924	7.667828	7.7477236	7.746296	7.165092	7.31943	7.5512323	7.314928	7.5560803	7.517473	7.264713	7.414094	7.775255	7.841477	7.4229174	7.413155	7.26812	7.5417204	7.515788	7.386264	7.7538767	7.358909	7.642352	7.184407	7.507785	7.6067157	7.373027	7.357213	7.4117465	6.961836	7.3912554	7.055561	7.156157	7.056957	7.0790076	6.9837074	7.2920685	7.593147	7.432271	7.144386	7.2406173	7.290967	7.3059115	7.198557	7.499598	7.405011	7.0515504	7.139204	7.3725348	7.7311845	7.242631	7.4143157	7.2702355	7.275919	7.325001	7.28604	7.727389	7.214841	7.1190786	7.4835563	7.36049	7.2061195	6.9861712	7.1792917	7.144801	7.2137337	7.3945975	7.3634334	7.3551755	7.1983695	7.2344766	7.2534485	7.54426	7.400234	7.0741673	7.2492886	6.9206176	7.072932	7.161788	7.0783925	7.0215015	6.6095433	6.9755216	7.128934	7.0418825	7.2985044	7.108876	7.2809196	7.1529074	6.906128	7.4657	6.56688	7.4126554	7.227484	7.11197	7.113784	6.7806454	7.386264	7.1375365	7.246679	7.1368995	7.7634397	7.5942106	7.355856	7.1033726	6.9997287
"ILMN_1651279"	6.1433244	6.0557966	6.1873546	6.267871	6.0772953	6.3015	6.3037825	6.1847343	6.4656916	6.2293754	6.1113544	6.101821	6.188258	6.3822584	6.1092978	6.2226205	6.305489	6.098029	6.127501	6.279309	6.045536	6.1195903	6.1053843	6.2028985	6.1306906	5.9097967	5.945619	6.20112	6.111718	6.4663997	6.249926	6.091688	6.1293836	6.0774074	6.3782554	6.0578165	6.1843386	5.9614162	6.11265	6.1424956	6.1229076	6.1631465	6.038323	6.323234	6.2487144	6.1168423	6.18477	5.966641	6.045874	6.443818	6.11492	6.122214	6.1505556	6.1804576	6.043947	6.012018	6.1957603	6.177288	6.042823	6.3382916	6.155057	6.37619	6.291758	6.2312713	5.974995	6.0705156	6.43773	6.385574	6.1913557	6.317192	6.1557283	6.2233677	6.222415	6.7033734	6.1873193	6.1879096	6.0709186	6.505281	6.37804	6.088076	6.297001	6.0528054	6.2975073	6.2533636	6.1027846	6.1857567	6.101666	6.237873	6.233158	6.158555	6.184123	6.146597	6.2506785	6.1409535	6.133144	6.276896	5.956889	6.0074916	6.244104	6.2801676	6.188795	6.4019494	6.245832	6.143162	6.1712003	6.0858903	6.351339
"ILMN_1651281"	5.732146	5.8962064	5.648656	5.8057704	5.701298	5.667609	5.859919	5.77974	5.722877	5.8253384	5.8679256	5.89565	5.749824	5.682492	5.854002	5.838863	6.0930343	5.5387616	5.7513556	5.9110875	5.8695493	5.631378	5.7425942	5.7507296	5.801225	5.833932	5.896644	5.9012156	5.807733	5.927282	5.8251796	5.79948	5.6855397	5.81374	5.7104154	5.983301	5.7080684	5.9115486	5.794553	5.8655834	5.802736	5.8100224	5.7672553	5.8269405	5.765621	5.8039885	5.7533574	5.880036	5.782468	5.588677	5.7141395	6.0153093	5.7620516	5.5459476	5.7572007	5.856437	5.7945886	5.7365785	5.7428393	5.672873	5.876077	5.6755066	5.665509	5.869458	5.9679728	5.9364233	5.6047683	5.8868546	5.5602126	5.825939	5.611619	5.8126936	5.8904176	5.8342104	5.9125934	5.560799	5.897745	5.825528	5.7443347	5.737776	5.7674646	5.819143	5.8640604	5.822607	6.0359044	5.7715554	5.638714	5.814016	5.7952585	5.8499436	5.7780337	5.7088237	5.791726	5.8065205	5.763426	5.7406707	5.6861534	5.6278205	5.7871842	5.6513114	5.8538194	5.4970837	5.7045045	5.8641663	5.736435	5.750518	5.6025105
"ILMN_1651282"	5.896194	6.187287	6.256672	6.280826	6.115263	6.161219	5.8824763	6.062025	5.9474244	6.024919	5.8535056	6.014905	6.008371	5.8805804	5.89007	6.0463667	5.9831676	5.9117494	6.2888494	6.0246773	6.3466964	6.423668	6.403702	6.2833076	6.1054077	6.2797446	6.2286744	6.2304964	6.293448	6.5183372	6.300162	6.3815794	6.0361476	6.131708	5.9941015	6.1882243	6.1316214	6.277942	6.164592	6.144539	6.176745	6.237211	6.131904	6.2395816	6.160288	6.4870996	6.1377034	6.2139435	5.9756327	6.3415823	6.5114965	5.950296	6.3506794	6.2743382	6.077944	6.4339037	6.39181	6.4462523	6.57702	6.314744	6.2136836	6.1967463	6.1534643	6.2694263	6.4331512	6.249486	6.12923	6.031499	6.0923524	6.363976	6.338716	5.899411	6.0486174	6.202088	6.182559	6.1989274	6.218055	5.7862244	6.3190393	6.210642	5.88308	6.1813226	6.1567354	6.078159	5.734524	6.0001397	6.0426292	5.823799	5.9914293	5.953705	6.1124415	5.6275244	6.01559	5.905274	5.7785535	6.2727885	5.860083	6.1576986	6.0243983	6.4454813	6.002958	5.962748	5.7609997	5.9959474	6.174462	6.208425	5.5993543
"ILMN_1651285"	6.0185127	6.47534	5.855799	6.4056964	6.256761	6.64111	5.73275	6.2621636	6.2427793	5.8369784	5.759813	6.473376	5.799893	5.928145	6.217641	6.359065	6.125892	6.1535544	6.3365135	6.013605	6.0908623	5.974513	6.2229185	6.159066	6.0774264	6.2033415	5.9299364	6.8073153	6.2694917	6.6089935	6.137854	6.1519184	6.405959	6.4596295	6.1943064	6.2352	6.501068	6.3455453	6.529341	6.301317	6.226308	6.7336826	6.3506794	6.3505473	6.618021	6.3564296	6.5495987	5.965614	6.2463202	6.4128675	5.9831676	6.0830483	6.577423	6.075974	6.1588635	6.154958	6.2211766	6.443276	6.189351	6.5791183	6.5424366	6.269265	6.2688956	6.472563	6.668719	6.7774496	6.0706806	6.0618963	6.3051043	6.2616887	6.8395424	6.201742	6.179322	6.52649	6.573856	6.6349754	6.5454297	5.9486375	6.8270698	6.4111686	6.4095035	6.3583465	6.649449	6.4534383	6.4249706	6.1703615	6.6436324	6.5119543	6.3370175	6.100078	6.2473726	6.6279097	6.0023494	6.2625575	6.2125	6.4659934	6.268192	6.3349895	6.6539083	6.315254	6.2411785	6.3435564	6.339503	6.323829	6.529446	6.5854263	6.265584
"ILMN_1651286"	6.10059	6.0661974	6.2876325	6.2195954	5.9756594	6.0424514	5.9469037	5.880899	6.0838733	6.1020813	6.0068917	5.9604063	5.925512	6.044128	5.9096813	6.0973086	6.2669578	6.1348696	6.1464157	6.1591225	6.2085547	6.0670567	6.35411	5.9799333	6.071561	6.112868	6.017051	6.0297637	6.157233	6.220777	5.9812617	6.1741724	5.736165	5.9134526	5.9938235	5.874322	6.085285	6.1605244	5.9392724	5.851575	6.164054	5.918711	6.093317	6.073769	6.0566683	6.2663507	6.1227107	6.041228	6.120391	6.0755134	6.1534643	6.08878	6.183114	6.214463	5.932669	6.0301094	6.16202	6.142683	6.092949	5.9502573	5.8895855	6.036747	6.008054	6.11813	5.9648037	6.0585446	5.9947753	5.7355	6.0491676	5.8010993	6.156706	5.984837	5.962621	5.7379565	6.103436	5.8835545	5.840868	5.763563	5.9828725	6.194155	5.9319983	6.025691	6.0328374	5.87385	6.1859403	5.796188	6.0745416	6.059997	6.150304	5.8982854	5.7328987	6.1916666	6.0189633	5.818707	6.065887	5.9526944	6.1957994	6.023533	6.034521	6.1293325	5.940892	5.680508	6.0030975	5.9383783	5.80229	6.1717973	5.8975663
"ILMN_1651288"	6.353948	6.4911313	6.2375035	6.259184	6.3201575	6.243688	6.278644	6.2192326	6.3686085	6.1579065	6.2025666	6.3055496	6.3793097	6.235474	6.1597333	6.155703	6.3177676	6.2041397	6.189644	6.194124	6.2282853	6.194984	6.209303	6.0826025	6.2028985	6.1141224	6.114848	6.073243	6.0957446	5.9334	6.1776834	6.1993937	6.099214	6.0987906	6.2126265	6.234137	6.1025105	6.189148	6.3537307	6.1822605	6.29035	6.324528	6.0986857	6.376591	6.155143	6.1373644	6.056919	6.127605	6.3267474	5.9020014	6.178951	6.221517	6.0533557	6.1383667	6.1745915	6.072246	6.1481977	6.172998	6.0319934	6.136456	6.1139493	6.316771	6.1988444	6.43012	6.316635	6.3340416	6.127944	6.3441224	6.361969	6.0652776	6.16202	6.223824	6.3598666	6.176326	6.089344	6.039198	5.9122744	6.213819	6.1480017	6.190852	6.185793	6.2428284	6.1554337	6.0631986	6.3311677	6.188258	6.4015827	6.216396	6.1404448	6.380211	6.3213515	6.3086762	6.23401	6.2520733	6.210186	6.208154	6.1311197	6.287427	6.241597	6.206654	6.326209	6.296044	6.269735	6.078042	6.2255335	6.2644143	6.2225733
"ILMN_1651292"	5.6725864	5.51315	5.647269	5.884326	5.8094773	5.5082603	5.5725403	5.7587104	5.6580286	5.529523	5.5712867	5.744393	5.9307885	5.8314104	5.8007984	5.89672	5.8065567	5.7124076	5.810051	5.503292	5.8429747	5.854809	5.665452	5.7918854	5.7871656	5.6099463	5.7050514	5.802239	5.753688	5.875751	5.888598	5.8723717	5.8846993	5.954761	5.932741	5.6769743	6.0446877	5.9419465	5.7233615	5.7542863	5.6733675	5.802751	5.940766	5.6417394	5.734491	5.92644	5.715342	5.828062	5.4705424	5.615491	5.922134	5.6037717	5.713598	6.078514	5.752774	5.860588	5.707116	5.789298	5.6465135	5.6266465	5.732431	5.895597	5.8266454	5.9003696	5.7374578	5.963336	5.8163285	5.889739	5.8038044	5.8716674	5.950884	5.8430533	5.8090444	5.840792	5.777153	5.910135	5.8371124	5.762759	5.655373	5.8163114	5.801948	6.05504	5.692228	5.7734094	5.6471047	5.849486	5.7006464	5.7072997	5.7660594	5.598246	5.7365785	5.922877	5.854509	5.7227564	5.617567	5.681232	5.990157	5.506232	5.881031	5.7802753	5.678594	5.899075	5.9381437	5.7066555	6.009068	5.857197	6.0596538
"ILMN_1651296"	6.6515822	6.493595	6.5370264	7.198557	6.6914825	6.7347593	6.812092	6.743373	6.7333527	6.6348205	6.775179	6.734616	6.539156	6.543084	6.8740826	6.859076	6.7188754	6.529341	6.488876	6.775321	6.6591983	6.807809	7.1039248	6.638156	6.7740717	6.653498	6.615	7.1245227	6.779511	6.7934256	6.6723213	6.540486	6.788271	6.833773	7.1430154	6.943645	6.9762735	7.0992084	6.8465104	7.2515283	6.905759	6.9639535	7.0024233	7.0302715	6.8729906	6.726529	6.9610677	6.8439445	7.151083	6.957354	7.0603867	7.295661	7.232677	6.8640766	7.042113	6.657045	6.8695555	6.5965195	7.022342	6.5210023	7.001522	6.849385	7.522431	7.233122	7.124317	6.8247957	7.234668	6.831678	6.991166	6.980311	6.939433	7.3346534	7.250181	6.5357976	7.0418825	6.857811	7.3996763	7.328644	7.233122	6.975902	6.942362	6.813948	7.3902683	7.8423433	7.1122184	6.9557934	7.20423	6.6691484	6.9961786	6.9944434	7.201776	6.997575	6.9042416	6.8142734	6.933718	7.1348166	6.8709583	6.70821	7.139993	6.693972	7.1456485	6.945925	7.092982	6.4195523	6.9599085	7.1280284	6.645471
"ILMN_1651303"	6.2041836	5.6343083	5.897528	5.7538157	5.8508267	5.748211	5.810051	5.8947086	5.774904	5.883795	5.9110622	5.657677	5.8023257	5.8660216	6.0003753	6.0349455	5.8059983	5.992273	5.8103814	5.765582	6.0736456	5.787813	5.755398	5.9979415	5.8875504	5.67271	5.9726243	6.085	5.845133	5.9785094	5.736643	5.883702	5.838805	6.002266	5.851041	5.751846	5.7185564	6.093072	5.866984	5.9610243	5.8440766	5.942701	5.9297094	6.057596	5.742265	5.9268765	5.7163606	5.9304943	5.7335033	5.847002	5.713774	5.861702	5.906903	5.793107	5.7438803	5.6571507	5.7806005	5.908105	5.916101	5.771138	5.759523	5.7519712	6.1238728	5.818851	5.891049	5.844876	5.94154	5.7406707	5.791146	5.8904877	5.982136	5.853974	5.7897263	5.9914174	5.911448	5.6510777	6.063235	5.761442	5.9970665	5.8453016	5.931985	5.7412796	5.756718	5.72119	5.7612543	5.7543902	5.695477	6.126679	5.7299423	5.6263237	5.8461604	5.7333565	5.772065	5.7753496	5.957201	5.673762	5.877272	5.7790804	5.663417	6.0756264	5.919707	5.689925	5.824066	5.8629494	5.7946105	5.8293157	5.9621344
"ILMN_1651309"	5.886391	5.6903124	5.710669	5.794426	5.897338	5.8777676	5.857667	6.0453334	5.89413	5.9683423	5.825528	5.917527	5.996567	5.7743735	5.885904	5.809989	5.8171287	5.9339027	5.832711	5.909936	5.8234634	5.9076734	5.722369	5.913333	5.8381233	5.997379	5.9394116	5.900321	5.829876	5.740352	5.9517493	5.766577	5.794766	5.8754973	5.7628083	5.6675563	5.810431	5.7414174	5.897986	5.8235927	5.7414174	5.9059763	5.878465	5.88117	5.6509337	5.937355	5.9099736	5.9455204	6.1871448	6.105929	6.075347	5.8485317	6.0071487	5.9249735	5.9227076	5.7766113	5.714946	5.7771125	5.8128986	5.970026	5.7073374	5.794536	5.6834555	5.999289	5.6641994	5.993434	5.984683	5.7086296	5.8235927	5.7491994	5.733167	5.7770715	5.7193904	5.78048	5.990388	5.86772	5.7631297	5.905309	5.730694	5.936858	5.844155	6.1665173	5.780581	5.78048	5.8178463	6.0381274	5.851169	5.832588	5.7266173	6.015714	5.8912153	5.9187884	5.8459473	5.9953794	5.709738	5.650058	5.7601976	5.9104905	5.8981333	5.8496814	5.843862	5.9810038	5.8022747	5.815572	5.8391175	5.7941055	5.806845
"ILMN_1651310"	5.9424057	6.0533557	6.052306	5.9307766	6.0360866	5.9583774	6.1000104	6.0564547	5.9797087	6.034505	6.004021	5.9074144	5.880294	6.0832014	5.943424	6.0375276	5.90781	5.804236	5.976076	5.9609995	5.8505645	5.9485307	5.8286824	5.8762727	5.8465114	6.0105357	6.171168	5.942453	6.073335	6.0207353	6.1205153	5.8440766	5.930284	5.9660125	5.708744	6.0056944	5.940571	5.956929	5.8970857	5.9156275	6.020057	6.0051765	5.9206433	5.9773583	6.052824	5.845843	6.078381	6.0370784	6.056002	5.7749243	5.990826	5.97894	6.0050907	5.757635	5.9214845	5.766263	6.007507	5.9837184	5.8816237	6.127724	6.0020905	6.038808	6.0431995	6.032705	6.079178	5.931499	5.9274726	6.0608325	5.9187226	5.9443126	6.1074553	6.1112647	6.0054717	5.959902	6.058615	6.143715	5.9403696	6.0799856	6.0139046	6.046742	5.9457793	5.887992	6.0731344	6.118081	6.0865846	6.0426145	6.0538836	6.0316334	6.0875216	6.1518164	5.941984	6.1330104	6.116384	5.955643	6.0716996	6.0540175	6.0188575	5.972404	6.029635	6.0246644	6.037696	5.9251294	6.0674706	5.877424	5.93126	6.0769024	6.115327
"ILMN_1651315"	9.818057	10.166591	9.697871	9.912647	9.873314	10.058189	9.999195	9.916189	9.869853	9.982991	9.853746	10.01655	9.990126	10.050403	9.817502	9.962678	9.910542	9.740979	9.709232	9.920445	9.710957	9.437281	9.540233	9.777422	10.13875	9.870537	10.001352	9.839134	9.822499	9.685196	10.065573	9.523654	9.905269	9.586797	9.757736	9.718578	9.517042	9.61527	9.703678	9.475601	9.558782	9.632231	9.430256	9.627052	9.720503	9.577265	9.883163	9.793481	10.032897	9.952616	10.147125	9.819909	9.592513	9.818057	9.993605	9.742068	9.4540205	9.549496	9.906493	10.071504	9.825167	9.574432	9.77041	9.753819	10.082789	10.072209	9.689886	9.850541	9.51928	9.803217	9.707461	10.190336	10.341756	10.395784	9.631079	9.636733	9.916936	9.821165	9.874	9.753819	9.933917	9.289139	10.292872	9.984391	8.868831	9.71275	9.909802	9.739014	9.62074	9.798507	10.740245	10.52692	9.968227	9.721829	9.489521	9.948398	9.250995	9.786266	9.260565	10.059668	9.63158	9.729509	9.894766	9.871947	9.369809	9.739636	9.672977
"ILMN_1651316"	6.106856	6.1459384	6.226857	6.921176	5.9325986	6.208988	6.3369603	6.3654604	5.955643	6.573711	6.443276	6.6540446	6.089283	6.271685	6.1803565	6.659347	6.5190177	6.0235934	6.081954	6.3052397	6.3651495	6.046469	6.532698	6.0905547	5.9615173	6.3528433	6.3952417	7.0913525	6.872638	6.5491333	6.275423	6.4010577	5.9945197	6.3560724	6.7918	6.7828684	6.8574257	6.276999	6.7436957	7.022342	6.4876513	6.673598	6.1952057	6.6913414	6.272879	6.391247	6.8620872	6.1998944	6.280607	6.2567186	6.8717523	6.122813	6.233202	6.5440364	6.183562	5.9363317	6.233564	5.9753385	6.3904233	6.0533338	6.0663443	6.0220428	6.09978	5.9807568	5.8761005	6.1944103	6.002266	6.34815	6.4872026	5.960523	6.0687976	6.0622935	6.1703615	6.110913	6.038183	6.5850563	6.1062517	6.240157	6.5120654	6.3758144	6.428966	6.082393	6.2568655	6.4860525	5.899327	6.188982	5.9992476	5.950285	5.9523144	6.0332513	6.0766163	6.0029874	6.078864	6.193371	6.0674353	6.360242	6.090172	6.4404125	6.2135334	6.259184	6.0318155	5.9813128	5.902971	6.1652393	6.5756497	6.389002	5.9161615
"ILMN_1651325"	5.7965264	5.655083	6.0155025	5.96822	5.8301177	5.623498	5.9815736	5.811663	5.6862535	5.8693233	5.9470863	5.7103133	5.821482	5.9984775	5.73754	5.8691006	5.7696385	5.803721	5.672652	5.8229003	5.934655	5.794386	5.661196	5.871591	5.7524266	5.901799	6.199697	6.022404	5.802657	5.9033837	5.997393	5.893677	5.848725	5.884815	5.866142	5.750004	5.767513	5.7793875	5.939235	5.839686	5.984001	5.789665	5.8753824	5.787926	5.802986	6.056436	5.848287	5.96426	5.831048	5.8521147	5.776106	6.020766	5.900087	5.809794	5.703804	5.7258816	5.8417993	5.7669086	5.7259407	5.8651147	5.9669714	5.5387616	5.8092127	5.7360134	5.9196186	5.558268	5.769662	5.9183817	5.7196364	5.8846736	5.760971	5.7410636	5.901491	5.761279	5.8112354	5.8945036	5.8365507	5.9616094	5.9801297	5.9831944	6.000444	5.9801683	5.8912396	6.089892	5.8414516	5.826873	5.8937917	5.830398	5.8010793	5.828436	5.9344134	6.0307426	5.8977585	5.7640624	6.004373	5.785415	5.699387	5.337606	5.8592744	5.836449	5.879779	5.858712	5.941445	5.832272	5.8652496	5.715941	6.183283
"ILMN_1651328"	6.128964	6.21927	6.2390027	6.5480647	6.0930924	6.218333	6.1902556	6.4132953	6.3858213	6.225009	6.2008963	6.180219	6.1001863	6.1980605	6.5896893	6.607108	6.267064	6.335253	6.227858	6.481319	6.0851164	6.0847807	6.208078	6.174716	6.4704247	6.367552	6.374906	6.60685	6.4058714	6.404195	6.3347225	6.237211	6.133293	6.347582	6.136562	6.2849793	6.4135456	6.2714887	6.263062	6.3284006	6.1803865	6.351125	6.1422276	6.3015	6.371041	6.363902	6.172707	6.370506	6.292557	6.3077545	6.4867787	6.4239616	6.0918193	6.2134876	6.2858734	6.121054	6.385419	6.3376517	6.0414863	6.2518783	6.466708	6.3144445	6.214984	6.305428	6.1600513	6.7254925	6.0463037	6.225706	6.262816	6.0316176	6.143242	6.4600034	7.300086	6.3020973	6.27964	6.2518272	6.2614675	6.133767	6.5749984	6.1102533	6.7289844	6.440125	6.875636	6.9073553	6.3797092	6.414727	6.2606525	6.767214	6.316364	6.4093356	6.3537307	6.6670356	6.318789	6.3006005	6.2179704	6.444614	6.199464	6.413816	6.8233047	6.7633696	6.6144533	6.391656	6.5605702	6.3641195	6.6008143	6.3180356	6.497291
"ILMN_1651329"	6.1842732	6.430372	6.1857567	6.008714	6.4594326	6.140073	6.3661304	6.278055	6.541528	6.293448	6.202864	6.3851714	6.3973227	6.17581	6.200857	6.1473107	6.184898	6.0453715	6.235766	6.37645	6.2323284	5.9970512	6.1116943	6.0508337	5.945307	5.9775276	6.062275	6.072314	6.1377764	6.036732	6.2606006	6.0172257	5.9359417	6.115263	6.1334357	6.1637583	6.0100646	6.095166	6.030665	6.056543	6.2225375	6.1554093	6.1280284	6.1486773	5.908882	6.1656256	6.2051225	6.1923904	6.212342	5.992659	5.9311423	5.9540215	6.1928105	6.0918384	6.0008397	6.177902	6.246736	6.039494	6.118679	6.208868	6.192852	6.1938634	6.0581393	6.23485	6.252958	6.0573373	6.326685	6.0966773	6.287427	6.003313	6.1983852	6.0717854	6.156459	5.978034	6.2107205	6.1227107	5.9399543	6.058712	6.014073	5.9877253	6.169861	6.054311	6.082996	6.1972294	6.115125	6.043574	6.1756086	6.1811895	6.0453157	6.226857	6.15217	6.1596413	6.1872473	6.1696105	6.1575775	6.0281887	6.0393705	6.1032004	6.321734	6.064401	6.062137	6.4402175	6.181132	6.229727	6.1011543	6.1244063	5.9530025
"ILMN_1651330"	5.7763205	6.086352	5.736545	5.7933564	5.7029467	5.7002892	5.786645	5.8274665	5.6970787	5.7773232	5.772786	5.8660884	5.6969485	5.770613	5.7536407	5.848549	5.900784	5.739318	5.7983456	5.8756766	5.6560583	5.8395987	5.561585	5.827716	5.803293	5.5730247	5.7461185	5.6831613	5.672873	5.7860866	5.8121486	5.8212028	5.6972375	5.9996	5.7432404	5.8182282	5.8357124	5.7446623	5.697888	5.6775494	5.878192	5.888916	5.864047	5.7446623	5.899923	5.8498335	5.708472	5.846482	5.6797075	5.7065234	5.8495135	5.67216	5.636999	5.758758	5.4259048	5.799518	5.9903483	5.6294713	5.700442	5.593025	5.6432657	5.76171	6.0522246	5.882679	5.640968	5.7722554	5.881784	5.6942954	5.7180185	5.788214	5.6606436	5.8112354	5.8727036	5.799404	5.8109145	5.788907	5.616462	5.747052	5.9005537	5.879819	5.6454124	5.722184	5.8818226	5.627175	5.802343	5.8269877	5.808685	5.8281717	5.7793036	5.7610474	5.8201094	5.790482	5.8343205	5.928517	5.838607	5.831864	5.638624	5.7182674	5.773562	5.749824	5.7961025	5.688674	5.8418283	5.726036	5.798876	5.668363	5.8335886
"ILMN_1651336"	8.270727	8.230594	8.575531	7.274525	7.786511	7.850327	7.729023	7.94022	7.5818715	8.1361475	8.68593	7.2776656	8.057674	8.368648	7.9213386	7.844593	8.09677	8.413974	8.098595	7.920681	8.074001	8.227259	8.068781	8.427129	8.059103	7.90979	7.8968215	7.691877	7.704618	7.325475	7.673094	8.101601	8.400393	7.572636	8.159077	8.050703	7.941149	7.831291	8.447224	7.5883226	8.071443	7.6989417	7.7976375	7.919799	8.120174	7.5861	7.972802	7.634181	8.163779	7.883776	7.4771905	7.3959985	8.050988	8.191115	7.8238273	7.6689076	7.68928	7.809898	8.364498	7.1135798	8.1177845	8.655581	7.83414	8.230004	7.7984495	7.308463	7.8702126	7.5257916	7.9303684	8.054699	7.918944	7.5419865	7.7077475	7.17	8.205189	7.070315	8.115155	7.0593424	7.2521753	7.629335	6.765398	7.151083	6.994832	7.0638337	6.7184386	7.569997	7.665444	7.205934	7.871408	8.0531845	6.5340295	7.0280294	6.8363934	8.224553	7.2414875	6.878876	8.005188	7.8071837	6.4513574	6.3666544	7.674708	7.032745	7.4157906	7.42024	6.926069	8.000505	7.2934465
"ILMN_1651339"	6.1379294	6.0411625	6.173423	6.2783284	6.2587357	6.305364	6.11473	6.065887	6.048352	6.0505376	5.799325	6.259184	6.1211014	6.1645308	6.1523695	5.921305	6.0855026	6.1384187	6.3240185	6.1386776	6.210186	6.192139	6.1440816	5.9509373	6.0813713	6.036598	5.8553567	5.806272	5.9227076	5.917286	5.7072997	6.0656395	6.135383	6.1124864	6.0925136	6.115469	6.1010447	6.146628	6.334513	6.142365	6.1493874	6.0875216	6.2608504	5.98642	6.3361974	5.870798	6.055491	5.956812	6.0801635	6.0286827	6.0008564	5.744945	6.3041453	6.153065	6.006489	6.059874	5.791832	6.3325896	6.129993	6.187208	6.154318	6.277942	6.0289063	6.0194263	6.0120907	6.029463	6.0440097	5.869753	6.2120657	5.937858	6.0658526	6.068221	6.0857224	6.1065173	6.185826	6.1595035	6.356792	5.9886856	6.05595	6.1083865	5.9227076	6.2113857	6.0578003	6.060746	6.242166	5.975144	6.451927	6.028174	6.263337	6.04886	5.9989033	6.44723	6.062206	6.2441506	6.184024	6.3136663	6.139077	6.1054077	6.1952405	6.162055	6.236906	6.332317	6.3516436	6.3126197	5.9823923	6.1371884	6.137418
"ILMN_1651341"	6.3572307	6.249486	6.2419553	6.078001	6.2244473	6.1519184	6.1918025	6.370294	6.183283	6.01685	6.211631	6.342806	6.5092177	6.111967	6.078825	6.137649	6.320218	6.368081	6.4624777	6.2812114	6.4584265	6.7002087	6.235436	6.4065495	6.5777764	6.3686986	6.41145	6.2455897	6.4185834	6.342516	6.2703547	6.420201	6.70913	6.424554	6.510536	6.3708725	6.4026976	6.3600993	6.3039765	6.226775	6.3330894	6.145886	6.4954906	6.1965303	6.376966	6.0769024	6.1137624	6.248067	6.215268	6.3181567	6.3011384	6.4570403	6.4792295	6.308731	6.562722	6.359212	6.333624	6.518103	6.438556	6.3884172	6.4270782	6.530156	6.541528	6.3238993	6.279104	6.320615	6.584576	6.2397184	6.624476	6.3722544	6.435342	6.447339	6.639877	6.1274796	6.5873437	6.3770432	6.540839	6.367471	6.404195	6.564944	6.187982	6.3290534	6.4626627	6.3271694	6.432981	6.3077044	6.2316084	6.4561825	6.1061454	6.447054	6.214628	6.4738045	6.0855436	6.2034945	6.3296056	6.3422427	6.5028524	6.375668	6.430663	6.147399	6.376662	6.6249933	6.6087413	6.260507	6.459815	6.3269587	6.3093705
"ILMN_1651343"	6.347711	5.9728913	6.029512	6.3389206	6.105564	5.971338	5.858812	5.903497	5.963009	6.118937	6.0044446	6.0200715	5.6514735	5.733102	6.0883613	6.004877	6.0585117	5.851124	5.978785	6.0790896	6.0697703	5.7940173	6.1509957	5.9951453	6.0908623	6.003878	5.934563	6.1692443	5.972918	6.173388	6.070572	6.0167503	6.010229	6.3181	5.9968605	6.063559	6.023867	6.224918	6.194947	6.111967	6.258586	6.000597	5.8701525	6.062137	5.8175497	6.1589484	6.1668477	6.1454134	6.201967	6.1067877	6.0708275	6.1276755	5.9706297	6.063398	6.0230412	6.119704	6.0561953	5.889958	6.235338	6.078983	6.1406584	5.9564314	5.907354	5.9716825	6.713026	5.86444	5.9593053	6.31402	6.298352	6.0509863	6.053047	6.085	5.9629416	6.1207566	6.1821218	6.270053	5.8730702	5.9779706	6.3195	6.0213675	6.4948525	6.5150895	6.257146	6.0973496	6.3543053	6.2763767	6.2976866	6.2246685	6.03711	6.1261487	7.6056795	6.153992	6.3067117	5.986394	5.998387	6.4812117	6.0728993	6.045247	5.969911	7.291418	6.0071936	6.1056113	6.2075105	6.5636187	6.2725754	6.13067	5.881319
"ILMN_1651346"	7.6571603	7.164665	7.65876	7.338366	7.232232	7.373725	7.5741496	7.4872093	7.064675	7.6828356	7.4025364	8.125245	7.155519	7.042113	7.467796	7.3259597	7.704868	7.422444	7.435597	7.312589	7.1670904	7.1563935	7.9294195	7.248264	7.311356	7.219606	7.180853	7.478399	7.126566	7.168802	7.596921	7.36	7.6403255	7.931802	7.7779	7.860694	7.431309	8.036648	7.357213	7.27719	7.468348	7.6218925	7.6503034	7.575927	7.2108836	7.498851	7.819953	7.411489	7.187375	7.50633	7.239527	7.4052525	7.291626	7.2923174	7.4791055	7.54401	7.635807	7.21283	7.042864	7.74923	7.2865214	7.3636665	8.096105	7.548381	7.6183276	7.7782083	7.2272615	7.4807944	7.4701037	7.456516	7.406515	8.001734	7.8777103	7.4721565	7.8857827	8.100321	7.6150727	8.240325	7.601259	7.666515	8.23835	7.687691	7.924068	7.786511	7.2732153	8.12108	7.5262704	7.6288095	7.9231367	7.440048	7.667559	7.600455	8.197231	7.3524294	8.196577	7.6884594	8.440342	7.814912	7.6400995	7.67791	7.227712	6.994652	8.202007	7.701345	7.8753514	7.3007565	7.753626
"ILMN_1651347"	10.3246	9.472891	9.480719	9.654113	9.959206	9.2797575	9.675445	10.007198	8.774822	9.488971	10.127857	9.7831135	9.786852	9.178987	9.508372	10.108473	10.148689	10.0244875	9.943514	9.706224	9.194186	9.086846	9.464668	9.584392	10.0244875	9.0792465	9.192639	9.952616	9.505183	9.228981	9.344612	9.701869	10.15507	9.316911	10.124225	9.408076	9.691119	9.023489	9.829011	9.76149	9.601529	9.540233	9.136464	10.26649	9.448408	9.0792465	9.83573	9.212106	10.041964	9.517532	9.208895	9.962678	9.468495	9.554557	8.948148	8.577907	8.980758	9.2772	9.342546	10.013137	9.513503	10.073507	9.523654	9.13217	8.940172	9.049368	8.538692	9.164086	9.979431	9.006005	9.572143	10.048952	9.695374	9.55576	9.247502	9.603933	9.140709	9.680314	9.4512415	10.699527	9.374028	9.238976	9.857031	9.240481	9.492815	9.772954	10.0144825	10.578477	9.910542	10.243426	10.204024	10.640514	9.903967	9.7024765	9.749314	9.888323	9.645897	9.718578	9.989461	10.2136135	9.930451	9.693677	10.571583	9.492278	10.459117	9.535949	9.5448265
"ILMN_1651351"	5.836296	5.819886	5.7884192	5.732088	5.827766	5.7770333	5.7284665	5.7570863	5.7736616	5.8196983	5.530444	5.9557705	5.8282304	5.941877	5.975432	5.7034416	5.7510195	5.8493986	5.8452873	5.601756	5.6911345	5.929886	5.618192	5.8051496	5.9354515	5.880885	5.981059	5.923552	5.855203	5.745239	5.9451413	5.662152	5.9705677	5.992341	5.932392	5.7637053	5.7995	5.8690205	5.948103	5.9137235	5.7968388	5.9103065	5.8080864	5.6855397	5.60052	5.796908	5.9397855	5.9778366	5.7983456	5.66881	5.785	5.885392	5.8483157	5.8197474	5.9124584	5.8023763	6.0258217	5.95923	5.7621627	5.6245193	5.649681	5.9062376	5.8287764	5.606401	5.7349625	5.637096	5.9045167	5.8235927	5.794468	5.823908	5.839789	5.9565845	6.0083456	5.8049817	6.1694326	5.797106	5.854071	5.7941623	5.8670244	5.8401933	5.8860664	5.8708816	5.9202347	5.9030795	5.918975	5.875035	5.9536524	5.7281804	5.793207	6.0006876	5.9501457	5.972016	5.858544	5.962748	5.8206196	5.7750154	5.9873557	5.722944	5.9004173	5.9306693	5.902844	5.7157183	5.8301177	5.850715	5.916381	5.8236556	5.968829
"ILMN_1651354"	6.8278103	7.8257356	8.039998	11.055847	8.4512615	8.017557	8.789632	9.181379	8.786372	8.130484	7.442683	10.905041	7.8495917	7.9932876	8.4167595	8.3570595	8.308433	9.120302	8.762083	8.694858	7.4757166	9.294253	9.859042	7.6347075	6.926588	7.707222	8.766645	9.514699	9.861093	8.73313	9.108983	8.204531	7.1727376	12.44604	8.283946	10.124857	8.911419	12.340424	8.669023	9.582066	10.478214	11.273318	9.6124	8.328289	8.383613	11.217345	8.798905	9.381586	8.360085	10.1834345	10.597825	7.854477	8.725906	7.8124785	8.384962	12.385949	8.5170555	10.758954	9.307414	10.431703	9.2772	7.520531	9.688686	8.17011	13.255929	7.1235075	9.88893	8.734216	9.967574	11.013625	10.3001795	6.8358874	6.918265	6.9427648	11.720855	11.637364	8.625303	7.6044135	12.76833	7.2889285	11.455444	9.514699	8.122022	12.430471	11.086757	12.599885	8.801417	12.00948	8.980308	7.8914833	13.0344925	8.494762	6.5687213	12.606047	8.117185	12.028905	7.0701213	13.4341545	13.408864	13.378322	9.693042	13.066858	9.124692	11.842459	11.834563	9.933302	9.637363
"ILMN_1651358"	5.803454	5.9118743	5.9091277	5.8726277	5.8688235	5.842212	5.7565007	5.866817	5.8325458	5.8278494	5.8411746	5.7043896	5.8297944	5.723724	5.6987677	5.7517204	5.8441825	5.972664	5.7501645	5.8214345	5.732088	5.7225404	5.8464236	5.8673525	5.8690596	5.91624	6.023908	5.989481	5.8327603	5.907488	5.790872	5.7043486	5.6461797	5.8036113	5.828834	5.726098	5.809508	5.7318335	5.831292	5.8402977	5.8196816	5.8834386	5.6796556	5.931019	5.6960115	5.814268	5.742486	5.7946525	5.8575587	5.900822	5.8739147	5.9245863	5.851184	5.6059723	5.9628167	5.7932286	5.9380693	5.805983	5.637654	5.8321195	5.781954	5.6742024	5.778533	5.8580775	5.6435995	5.8929887	5.8507857	5.791768	5.7686443	5.81735	5.7432923	5.851761	5.9188123	5.750358	5.7175508	5.900701	5.720179	5.7746015	5.607528	5.903595	5.876994	5.736435	5.819245	6.095947	5.7307196	6.2823367	5.872236	5.727184	5.7828684	6.048787	5.918924	5.8956356	5.7754974	5.9306054	5.8681955	5.873578	5.862625	5.7759786	5.913318	5.680453	6.0281115	6.0658526	5.914466	6.697069	5.895688	6.056436	6.164628
"ILMN_1651364"	7.1373243	7.232232	6.934427	6.4612164	7.032919	6.978621	7.1602893	6.6628537	7.209703	6.3651495	6.805168	6.6862755	6.996581	6.86639	6.7432075	7.033126	6.7967286	7.089843	7.064675	6.9016457	7.053703	6.8468275	6.7855706	6.974434	6.9877677	7.0064387	6.9665394	6.7663946	6.696789	6.9302087	6.727306	6.5938396	6.773728	6.7625794	6.7565007	6.7902107	6.7523475	6.522934	6.5493593	6.7558794	6.7369266	6.6400127	6.6054783	6.713976	6.6523976	7.189372	6.464433	7.0146313	7.016013	7.2634115	6.6836295	6.681124	6.759923	6.9905443	7.042864	6.84252	6.9366403	6.9840736	6.604572	7.052349	7.164273	6.8947754	7.0662165	6.9192314	6.4309435	6.9885077	7.0286403	7.106238	6.783784	6.8728304	6.8867474	7.584773	6.9577236	7.101386	6.588286	6.932411	7.316332	7.226161	6.8132653	7.1385922	6.996953	6.6302457	7.2994347	6.7965517	6.471807	6.378985	6.6584253	6.942362	7.1846485	7.3792157	6.8714337	6.8043017	7.2653646	7.021128	7.0577426	6.848846	6.7499213	6.8314896	6.8653235	6.435342	6.8497396	6.2449074	7.027045	6.3846745	6.490244	6.5062923	6.3445873
"ILMN_1651365"	5.693352	5.8243656	5.8509827	5.8858013	5.8692694	5.770633	5.893077	5.7795935	5.756553	5.849903	5.669396	5.599833	5.6019263	5.7840347	5.8438315	5.8906693	5.916608	5.99403	5.848287	6.0190415	5.7356925	5.863098	5.836711	5.618062	5.847817	5.9160113	5.99465	5.996931	5.91415	5.80784	5.963939	5.8146663	6.010136	5.8069	5.886339	5.7936974	5.5896153	5.763517	5.8242083	5.7330713	5.6009784	5.6872644	5.864192	5.782747	5.922622	5.825541	5.9667068	5.8822703	5.8477697	5.9350314	5.7387404	5.955734	5.8892083	5.799291	5.7208376	5.854466	5.801026	5.6226916	5.973562	5.688333	5.699474	5.730769	5.5680423	5.5518646	5.6900725	5.6350446	5.7357984	5.7447515	5.9324923	5.7799764	5.901284	5.6275244	5.917237	5.684958	5.776383	6.014577	5.9755263	5.9019895	5.90995	5.800991	5.902413	5.6895905	5.855799	5.8920956	6.0426145	5.6675563	5.9017277	5.7047048	5.6711473	5.84106	5.7132835	5.7345805	5.758089	5.799072	5.898923	6.5562634	5.6651325	5.988888	5.7125063	6.915103	5.7627354	6.11818	5.7389755	5.942059	5.7111087	5.667034	5.7743344
"ILMN_1651369"	5.9206963	5.9578295	6.044043	5.9509244	5.9262567	5.973354	5.908449	5.91448	5.940162	5.971749	5.6782885	5.9056983	5.981639	5.755347	5.9650526	5.8444715	5.9075894	5.8130536	5.873605	5.892687	5.897365	5.864179	5.9095054	5.8629208	5.843875	6.138909	5.7660108	6.0709386	5.975968	6.099585	5.88613	5.8553133	5.999063	5.976737	6.0163827	5.99926	5.899023	5.966027	5.922622	6.077867	5.9631243	5.958118	5.9700384	5.628853	5.8981485	5.9902515	5.8374505	5.8958316	5.9776554	6.172473	5.945494	6.070343	5.891994	5.939074	5.9230046	5.9782705	5.926816	6.036344	5.9819717	5.8814945	5.9275312	5.938554	6.111616	5.9560966	5.854113	5.9406805	5.9114027	6.1942625	5.9689097	6.175902	5.8950458	5.8556857	5.872834	5.816935	6.000743	6.0273914	6.0316334	5.92817	6.071187	6.082434	6.091176	5.84752	5.89183	6.0725474	6.1062074	6.2125373	6.1319847	6.210441	6.0752087	6.0070157	6.165448	6.0395226	6.07151	6.21579	6.2059145	6.0959067	6.0834947	5.9834833	6.3246794	6.074878	6.181392	6.066305	6.345833	6.0857477	6.30752	6.0955887	6.495388
"ILMN_1651370"	5.6281285	5.821921	5.9036345	5.784015	5.616738	5.6704726	5.8287764	5.778472	5.9392085	5.559089	5.8709188	5.7641087	5.568288	5.82229	6.00356	5.7648377	5.9122977	5.884256	5.829031	5.828958	5.5638986	5.7357984	5.7958074	5.4827814	5.649681	5.8738346	5.905989	5.7949142	5.669863	5.700406	5.983429	5.932232	5.8412232	5.683409	5.875456	5.778494	5.820668	5.891914	5.859317	5.940445	5.7019334	5.842004	5.7956758	5.895336	6.1447797	5.798927	5.9342065	5.7925777	5.7274365	5.8010597	5.717986	6.0674706	5.766468	5.793779	5.953298	5.73102	5.7693048	5.98562	5.7646046	6.001825	5.7191195	5.7383194	5.7295547	5.9066525	5.703533	5.6281285	5.8305597	5.895977	5.746668	5.847358	5.770108	5.7170315	5.9044666	5.718492	5.9319735	5.5536847	5.911347	5.741444	5.7916093	5.871602	5.6450906	5.625041	5.897885	5.663234	6.010486	6.0166163	5.869792	5.7222195	5.831608	5.776925	5.850768	5.8079386	5.8596454	5.677667	5.949353	5.8278494	5.7043896	5.886195	5.853423	6.061149	5.934437	5.8561525	5.9563017	6.0623116	5.6859207	5.9036217	6.0285273
"ILMN_1651373"	5.793396	5.849903	5.883889	5.830383	5.742542	5.797536	5.7225747	5.857981	5.6962595	5.8883433	5.8226814	5.691669	5.913662	5.8266454	5.948991	5.9227996	5.813404	5.7363167	5.7257204	5.8205466	5.7771125	5.736545	5.822593	5.765387	5.736222	5.579487	5.9701576	5.7528453	5.7748175	5.9253387	5.78263	5.686202	5.701082	5.7526765	5.7250376	5.6860127	5.884326	5.808864	5.859422	5.9030795	5.597345	5.7262917	5.7385745	6.0376024	6.0215755	5.9299493	5.781876	5.8022575	5.857808	5.8988605	6.1919	5.641039	5.7674646	5.952565	5.8209715	6.0027595	5.896182	5.9291887	5.8319726	5.861245	6.0950823	5.97049	5.5472164	5.9397717	5.8297353	5.723589	5.782747	5.887793	5.745317	5.70085	5.775079	6.1200686	5.9341354	5.804341	5.84437	6.013996	5.8657446	5.837082	5.761279	5.697709	5.6876564	5.841859	5.774646	5.907928	5.9013386	5.824846	5.887015	5.804828	5.7506714	5.7300663	5.88719	6.0070033	5.7430673	5.5631313	5.671369	5.8301992	5.847235	5.691187	5.6943836	5.6242976	5.7685814	5.860247	5.6977935	5.858229	5.885404	5.7185965	5.885738
"ILMN_1651378"	7.9183555	7.8001437	7.695586	7.4279704	7.8481417	7.838781	7.9358373	8.282019	8.162138	7.9981337	7.99471	7.8912096	8.086035	7.984905	7.481034	7.6389666	7.8293586	8.078942	7.7987385	7.8009787	7.765997	7.765095	7.6360493	8.038199	8.055512	7.6574593	7.90979	7.7970653	7.8623195	8.110879	7.79275	8.244509	8.59428	7.6642632	7.788508	8.053753	8.074333	7.710369	7.8840313	7.7454314	7.765095	7.8296685	8.065862	8.017557	7.938163	7.8384714	7.867845	7.9130807	8.049773	8.125931	7.928472	8.100038	7.653355	8.044198	8.001393	8.181501	8.084998	7.9166884	8.006639	8.151746	8.200127	8.034005	7.9990273	8.103321	8.254021	8.246181	8.109601	7.8968215	7.837716	7.9903407	8.189159	8.323378	8.477973	7.8843246	7.869312	7.9523077	7.7591395	7.8379583	8.047925	8.182787	8.454012	8.535711	8.001734	7.982674	8.532242	7.624655	7.8753514	7.938163	7.9378314	7.9489	7.815755	7.9000754	8.136494	7.435111	8.269664	7.951999	8.469735	7.878244	8.108374	7.785369	7.917528	7.8347335	8.509196	7.954141	7.7340875	7.7069764	8.4816
"ILMN_1651380"	6.074485	5.995934	6.00925	5.8803177	5.9121222	5.8887367	5.888952	5.889752	6.2344947	5.9784536	5.969561	6.1255836	5.9126334	5.947183	6.086792	6.0491357	5.7314367	5.884401	5.7634063	5.916136	5.969194	5.8824506	5.9575677	5.8440766	5.8670244	5.9230046	5.8469286	5.8052406	5.9516344	5.898988	5.8628135	5.9032784	5.8615522	5.9047565	6.004964	5.8644943	6.0555787	6.0124626	6.026331	5.893529	5.938867	5.802239	5.8619137	5.907132	5.882679	5.703408	5.911561	5.749824	5.784937	5.9153743	5.8216815	5.749981	5.9718676	6.0305877	5.766979	5.922285	5.9341946	5.9684563	5.8934584	5.948103	5.825291	5.762783	5.7660832	6.100677	5.879526	6.1813226	5.884753	5.9590855	5.8843884	5.951213	5.898755	5.759207	5.9153514	6.066271	6.1265273	5.8857255	5.9276857	5.883986	5.871351	6.027366	5.896353	6.0027857	5.9180837	5.9058495	5.9738736	6.0002213	5.9459753	5.9075484	5.875525	5.9625573	6.018236	6.0221477	5.985605	6.1559873	5.9298606	6.001483	5.958265	6.0672903	6.1493316	6.001879	5.9960175	5.960418	5.9980383	5.9781127	5.906079	5.9607463	6.044143
"ILMN_1651385"	9.147218	9.072612	9.321762	9.316911	9.186236	9.299956	9.391179	9.478748	9.1772175	9.443569	9.4540205	9.125122	9.1742525	9.038374	9.146288	9.2200985	8.993844	9.616445	9.178556	8.790032	9.455208	9.854421	9.612908	9.445851	9.251961	9.08637	9.213581	8.874459	9.014807	8.981214	9.217629	9.38307	9.441273	9.2797575	9.0308	9.055616	9.1974945	8.961768	9.006411	8.745229	9.359217	8.58573	8.817631	9.184349	9.327045	9.401912	8.843568	9.042977	9.199441	9.015213	9.207938	9.406587	9.654721	9.127434	9.207938	8.906866	9.149133	9.40609	9.532034	9.190598	9.235013	9.363582	9.669755	9.782597	9.172357	9.629954	9.408076	9.71275	9.267513	9.5448265	9.497052	9.47233	9.931202	8.756121	9.666679	9.163037	8.874875	8.954802	8.495796	9.6703415	9.556921	8.610894	8.947339	9.402426	8.501072	9.056138	9.270045	9.991484	9.560603	9.244988	8.272462	9.430256	8.874875	8.958205	8.33387	9.200858	9.190598	8.317875	9.5681095	8.498787	9.4157915	9.581525	9.91121	8.75966	8.771295	9.064609	9.862226
"ILMN_1651388"	5.6323786	5.9958763	5.933126	5.8246536	6.027496	5.942331	5.727408	5.922147	5.8115363	5.813968	5.803721	5.9040112	5.9745755	5.838877	5.697888	5.859178	5.841088	5.9504156	6.000743	5.9288764	5.884546	6.331023	5.919908	5.9678025	6.1131787	5.821545	5.8389072	5.843686	5.8597703	6.009573	5.7267785	5.8108635	6.0028863	6.0243316	5.7374578	6.0301547	5.8200297	5.7918854	5.9936137	5.794501	5.8870697	5.921412	5.872617	5.757465	5.708338	5.6972823	5.8328767	5.997648	6.035793	5.9836793	5.9492145	5.8339176	5.7631974	5.749824	5.8295636	5.889459	5.919515	5.7313128	5.7876506	5.871251	5.830965	6.02185	5.805072	6.0448227	5.949002	6.063309	5.859784	5.940519	5.799234	5.823769	5.9816246	5.808669	5.9665375	5.8258657	5.98827	5.8915315	5.9600663	5.881481	5.855498	6.025915	5.8983	5.9458203	6.008759	5.848911	5.679757	5.858177	5.949921	5.7664213	5.7095847	5.8277984	5.8858013	5.8279414	5.869713	5.9114847	5.72119	5.809508	6.101754	5.8860044	5.9232574	6.0190415	5.9284663	5.886963	6.0055866	5.851917	5.6705956	6.0835776	6.0428724
"ILMN_1651395"	5.964706	5.9674425	6.118304	5.857981	5.99829	5.9977827	6.200408	5.883863	5.869889	5.7801943	6.0125403	5.8537064	5.692269	5.955895	5.838269	6.0620074	5.87635	5.87946	5.690528	5.8206053	5.796151	5.9802494	5.862241	5.9821496	5.959007	5.7726617	5.911737	5.7507553	5.8272767	5.810567	5.9197955	5.9013042	5.79651	5.8758793	5.828385	5.869336	6.0000553	6.0172415	6.0669045	5.87635	5.8947725	5.964183	5.9874606	5.7743344	5.763108	5.946137	5.680125	5.8781343	5.785336	5.801026	5.663746	5.678798	5.806152	5.9434533	5.7563696	5.768997	5.735469	5.909392	5.8412356	5.9802494	5.910976	6.022029	5.890567	5.9453664	6.0452647	5.851124	5.9096813	5.7363167	5.8681784	5.899522	5.983691	5.9744725	5.9323196	5.8790417	5.9041724	5.89291	5.9620543	5.8631096	5.7251034	5.8655033	5.9861517	5.9368834	5.9588537	6.012286	5.8952227	5.8766217	5.9268985	5.9002557	5.941575	5.9225025	5.7061567	6.033383	6.0400386	5.8856745	5.9541745	5.99047	5.832211	5.800853	5.8001704	5.9646673	5.96555	5.8864202	5.939323	5.9452744	5.993492	5.767026	6.0624194
"ILMN_1651396"	5.8280463	5.978885	5.994798	5.985899	5.8850355	6.0128117	5.941278	6.0290937	6.0695605	5.918579	5.792839	5.938318	5.8735495	5.983975	5.9725456	5.9148526	5.8461757	6.0002637	6.0727243	5.9448514	6.042138	5.894992	6.0562644	5.8673797	5.8778853	5.880463	6.01301	6.052071	5.9940014	6.0121336	5.800689	5.905837	5.9402575	6.016645	6.0621533	6.027352	5.9471364	5.7856545	5.699803	6.052647	5.8162966	5.9176	5.9667068	5.876429	6.007132	5.910048	5.870178	5.791591	6.0252805	5.92249	5.9966083	5.904073	5.959992	6.0921717	5.995129	5.968548	5.9898047	5.945343	5.7914753	6.0236425	5.8000317	5.913964	6.008472	5.794632	5.8651686	5.826873	5.927605	5.931874	5.9525027	6.005735	5.9077754	6.118865	6.064565	6.0200286	5.8018937	5.870283	5.8891826	5.879673	5.9445724	5.956634	5.954902	5.928588	5.9116364	5.934695	5.978368	5.949353	6.063521	6.006769	5.9091415	5.863121	5.956812	6.038503	6.135488	6.0525465	5.939469	6.078287	6.0858474	5.9467893	5.879996	5.8557277	5.80163	5.851719	5.9356313	5.899047	5.848671	5.8145323	6.0202346
"ILMN_1651403"	6.068471	6.1043234	5.9181976	6.2422533	6.0638385	6.1177244	6.2686915	6.393173	6.226857	6.081636	5.994721	6.5605702	5.9954987	6.0429273	6.042758	6.5007625	6.1750164	6.107568	6.208752	6.1116943	6.1593885	5.885279	6.236764	6.1108904	6.095967	6.204428	6.135305	6.2457833	6.296634	6.133363	6.5756497	6.3873634	6.0201883	6.356869	6.095651	6.6037884	6.2201166	6.3645287	6.705382	6.790971	6.1500535	6.5493593	6.697823	6.1880903	6.142894	6.0347767	6.2204843	6.1107535	6.109138	5.9486604	6.0795636	5.9579916	6.029635	6.2274632	6.095779	5.9313836	6.048549	6.027366	6.20907	6.079926	6.094064	6.0853033	5.9409065	6.1206326	6.09527	6.007979	6.0860457	6.0024285	6.458733	5.980718	6.0393705	6.048787	6.2157173	6.2525744	6.2017817	6.4677925	6.4130425	6.2182565	6.424644	6.143412	6.5371637	6.1139235	6.1398706	6.3137164	5.93782	6.88959	6.209485	6.134894	6.086311	6.1383896	6.144187	6.1369576	6.3022246	6.018095	6.165909	6.3284006	6.1125793	6.4128675	6.21655	6.459815	6.223454	6.0638385	6.0263915	6.3189793	6.7528152	6.3920436	6.003865
"ILMN_1651404"	5.8785143	5.998937	5.9887757	5.8709188	5.8659716	5.9276385	5.718523	5.868166	5.6952133	5.8134904	5.7847567	5.859617	6.02267	5.838166	5.6739793	5.8798556	5.851849	5.6362863	5.8853445	5.7192564	5.9067287	6.063035	5.878107	5.7632256	5.9163055	5.767537	5.9000373	5.9551682	5.737776	5.88236	5.7670026	5.789172	5.9442277	5.993974	5.895532	5.827483	5.6806135	5.850897	5.6849	5.876441	5.788179	5.899947	5.793911	5.8241124	5.6796556	5.7974124	6.03559	5.7545185	5.8824387	5.919833	5.7387652	5.697159	5.9435406	5.966576	5.885226	5.895807	5.7685175	5.6901193	5.754669	5.8839607	5.976273	5.984889	5.8357983	5.901427	5.826456	5.926176	5.9223723	5.75895	5.9116235	6.021732	5.9286222	5.662737	6.012214	5.736784	5.823987	5.9802327	5.781833	5.5475554	5.934437	5.826298	5.9043074	5.8886104	5.7540402	5.9937143	5.8066244	5.8526125	5.8002467	5.8059444	5.8582726	5.860983	5.8342104	5.833647	5.8896723	5.792707	5.9195657	5.969947	5.851575	5.77791	5.792979	5.7425942	5.734242	5.834624	5.858191	5.647716	5.8207245	5.6936965	5.486078
"ILMN_1651405"	9.075491	9.352956	8.899995	9.582066	9.208426	9.183315	9.659433	9.317436	9.16908	9.230997	8.990343	9.686407	9.281761	9.006411	9.287638	9.1974945	9.017979	8.737994	9.049368	8.975961	9.095063	8.613807	9.042043	8.888455	9.091237	8.72894	9.228485	9.598076	9.333052	9.307414	9.301811	8.670153	9.032643	9.550461	9.105797	9.286193	9.078287	9.180899	8.977312	9.251961	9.118798	9.249969	9.246469	8.958664	8.914647	9.79676	9.198865	9.438952	9.276148	9.311369	9.614652	9.39608	9.013917	9.162073	9.27262	8.9038105	9.542421	9.780593	8.9738035	9.394372	9.236966	9.033108	9.582585	9.441273	9.264214	9.911866	9.295895	9.718578	8.9017935	9.259592	9.647033	9.798507	10.595705	8.58573	9.499911	9.441273	9.78859	10.081277	9.7403345	9.312301	10.033497	9.4635725	10.058874	10.151327	10.386968	9.675445	9.79676	9.87269	9.028544	9.291113	9.903967	10.38778	9.638455	9.571621	9.933917	9.540729	9.664749	9.052833	9.977306	9.625823	9.8125725	10.561822	10.270816	9.839765	10.33024	9.186236	10.048952
"ILMN_1651408"	6.2587357	6.096471	6.1555505	6.062791	6.2752514	6.1092257	6.357533	6.01844	5.9379454	5.964168	6.238433	5.9941936	6.0629473	6.0360246	6.203852	6.1343575	6.026749	6.0225906	5.958918	6.066212	6.2204843	5.9889812	5.911942	6.068964	6.093298	6.0166163	6.056716	6.0065312	6.0722637	6.042293	6.0268917	5.989025	5.991034	6.072496	6.170864	5.9778256	6.18161	6.125368	6.171474	6.071677	6.042466	6.0686707	6.126679	6.0578327	6.3039765	6.1963525	6.0409245	5.938254	6.1310425	6.2400217	6.145662	6.165276	6.1040564	6.192951	6.202042	6.0062566	6.0840564	6.0822163	5.9744725	5.9497843	6.225706	6.1982775	6.190994	6.1236806	6.285487	6.2136836	5.992392	5.851761	6.1640286	6.1565423	6.1700773	6.2171197	5.9840946	5.9236565	6.207722	6.082153	6.12325	5.8748865	5.948602	6.136066	6.0507545	6.002047	6.1750164	6.044925	6.086245	6.0046816	6.0340314	6.110159	6.220898	6.15567	6.0686884	6.171334	6.0175066	5.9959064	5.9669213	6.005612	6.042056	5.9805536	6.0349946	6.0414543	6.089187	6.0039463	6.026497	6.0363607	6.051676	6.1613503	6.054263
"ILMN_1651415"	5.8512235	6.1159434	5.942766	5.896631	6.0316176	5.888965	5.6778708	5.781895	6.115125	5.7956066	5.987764	6.2799444	6.0036736	5.991475	6.0316634	5.99131	6.041973	6.068908	5.407602	5.8635607	5.8890147	6.031499	6.084821	5.8324265	6.1063604	5.9252424	6.116434	6.2799444	6.0013394	5.982323	5.8904877	6.0568137	6.0783606	6.322865	6.359065	6.237822	6.429234	6.0611677	6.221517	6.5939636	6.378753	6.1957603	6.329809	5.9362483	6.1465187	6.0383077	6.172972	6.1237936	6.0247235	6.0216675	6.0838547	6.2295003	6.223824	6.1561346	6.141451	6.0114193	5.7956414	5.9339414	6.3821807	6.38037	6.193299	6.0594788	7.003953	5.9581547	6.0428724	5.703484	5.9921265	5.9034586	6.033266	6.2500024	6.2509594	6.1886473	5.9771094	6.672176	5.9124184	6.4088297	6.079926	6.035683	6.2640605	6.0195684	6.3420362	6.385015	6.036118	6.2445607	5.9797883	6.166488	6.2227097	6.27247	5.800553	6.2537103	6.197196	6.382824	6.058768	6.0453715	6.252124	6.170427	6.167923	6.058956	6.1711373	6.5656543	5.9241996	6.2596183	6.6400127	6.26385	6.488671	6.275773	6.5044017
"ILMN_1651428"	5.946125	5.8777823	5.809577	5.887269	5.905761	5.7476864	5.931213	5.83515	5.8893585	6.0217023	5.9724402	5.886895	5.710098	5.9155674	5.9229913	5.930034	5.888585	5.950136	5.816559	6.0132775	5.7569885	5.8572946	6.014994	5.9226584	6.248813	5.9596925	6.147078	6.0983734	5.8492384	5.8670244	6.162449	6.0416856	5.8259835	5.915064	5.894582	5.8911653	5.971434	5.8256207	5.9972024	5.741803	5.888241	6.0334406	5.8862333	5.821267	5.750085	5.8737006	6.1253934	5.706443	6.093821	5.9535203	6.1656613	5.959753	5.9237933	6.087911	6.072422	5.8408384	6.013028	6.1155167	6.0150514	5.7703238	5.9105973	5.7856355	5.871184	5.8778853	5.6362863	5.881809	5.940919	5.9561496	5.7806406	5.8384657	6.0655713	5.781122	5.902476	5.8754973	5.859178	5.992444	5.9313955	5.8499436	5.9794874	5.933288	5.7350035	5.8457613	5.9770007	5.982939	5.9930634	5.9022717	5.9531636	5.9058237	6.144108	6.0630503	6.1765823	5.7742724	5.9495816	6.0462213	5.8428273	6.0820923	5.723398	5.9972024	5.6431713	5.83598	6.0180006	5.926099	5.9042563	5.816062	6.227369	5.9835377	5.7389417
"ILMN_1651429"	7.3378906	7.2442484	7.1862893	9.125966	7.596921	7.7546673	7.641402	7.4213724	7.65876	7.5920134	6.672176	7.99471	7.1480284	7.4260144	7.4361167	7.6300774	7.7234426	7.3574142	7.164665	7.419723	7.1727376	8.185354	8.321275	7.1284957	7.1626153	7.295449	7.3137674	8.220597	8.4457445	7.7242565	8.066214	8.201373	7.905107	9.278112	8.128934	8.704291	8.18861	8.491928	8.276961	8.99568	8.833175	9.357092	9.341044	7.9438624	7.7041216	7.771341	7.853691	7.532515	7.3328314	7.4289227	7.401525	7.4634066	7.2557063	7.8330464	7.2662477	7.642352	7.141177	6.412166	7.4168944	8.842236	7.18718	7.074916	7.289376	7.202514	8.459243	7.2994347	7.3939185	6.601201	8.919446	6.8391676	7.016013	7.042113	7.391738	7.102367	7.1208596	8.777269	7.1122184	6.932044	7.8799567	7.248849	8.2531805	7.448976	7.249712	7.7682405	9.6606045	9.430836	7.4332314	6.992344	7.427787	7.8866053	9.716997	7.756048	7.679185	10.54631	6.896975	8.407688	7.9109955	10.3650875	8.386603	10.954529	8.6698	8.759209	7.4701037	10.061919	11.168429	8.622877	10.050403
"ILMN_1651430"	5.799214	5.6332383	5.7671175	5.7902217	5.5678153	5.7574167	5.6580286	5.7224364	5.758854	5.6980286	5.670046	5.832727	5.9152484	5.8290462	5.664585	5.6465764	5.868662	5.6818767	5.598718	5.80863	5.796246	5.905837	5.795386	5.7819147	6.056436	5.7793603	5.929236	5.908768	5.9120164	5.7560554	5.8649974	6.0155025	5.7907968	6.014778	5.9174423	5.7058887	5.654215	5.9016137	5.814996	5.7529893	5.902077	5.970289	5.896578	5.552738	5.7980967	5.791706	5.7597623	5.838361	5.6674986	5.683927	5.685003	5.6450276	5.8865013	5.9479523	5.9007955	5.85064	5.757755	5.820955	5.865544	5.8093133	5.735387	5.906628	5.660222	5.809364	5.870945	5.5692973	5.7361946	5.678344	5.793839	5.8771925	5.9410276	5.5692973	5.7932286	5.7891526	5.7671676	5.6828	5.713598	5.5667624	5.814115	5.8711405	5.821792	5.7783575	5.806152	5.686446	5.769728	5.911076	5.755643	5.81935	5.7378063	5.9493675	5.7652717	5.6198025	5.8315306	5.757709	5.9171424	5.894452	5.916595	5.8563843	5.6099463	5.5657864	5.8947725	5.781002	5.709404	5.7300014	5.904805	5.813307	6.108114
"ILMN_1651433"	7.295449	7.1296887	7.1816835	7.6054516	7.559155	7.375964	6.4093356	7.193602	6.8268805	6.954306	7.110767	7.664893	6.8069844	7.028989	7.164665	7.3706694	7.164273	6.9173036	7.235563	7.118868	7.190868	7.239711	7.2231116	7.0794263	7.2476015	6.975156	6.6584253	7.5047946	6.9314895	7.2929564	7.093225	7.155519	6.449039	7.4899483	7.521912	7.4591813	7.4083095	7.2399397	7.3450694	7.718454	7.13258	7.564623	7.3661013	7.134413	7.013976	6.8913426	7.269986	7.047865	6.826733	6.9398174	7.080049	6.824282	7.325001	7.3172984	7.228148	7.0539355	7.1362677	6.8068066	7.0464234	7.624907	6.712121	6.9770722	6.9660006	7.387462	6.9632325	6.8381295	6.8000283	7.1058407	7.367232	7.3848557	7.2811337	6.552536	6.3543053	7.7653956	7.4414663	7.6717343	7.414094	7.5336485	7.512477	7.059775	7.3567963	7.564131	6.9186325	7.3185935	6.9606867	7.359596	8.385924	8.057362	7.1322346	7.2716274	7.8036113	8.132824	7.676548	7.26294	7.4771905	7.6820354	7.3828998	7.7201867	7.538351	7.8893003	7.0917754	7.3224354	7.783732	7.8857827	7.9610324	7.194931	6.9552617
"ILMN_1651435"	5.864278	5.7168975	5.549568	5.893489	5.7659426	5.682955	5.7690663	5.732088	5.852709	5.624191	5.9948297	5.834018	5.7827067	5.908401	5.893918	5.8566446	5.7255125	5.6575537	5.6520104	5.7199345	5.818353	5.7215886	5.8705287	5.759743	5.851761	5.766107	5.66388	5.8726277	5.8942623	5.3716474	5.8341537	5.980906	5.7392597	6.059909	5.940692	5.9055142	5.772388	5.7907968	5.9112954	5.627425	5.851267	5.769456	5.76171	5.935716	5.8492384	5.7545676	5.804217	5.8608613	6.0705514	5.7719207	5.8844256	6.0627213	5.7062016	6.00949	5.917948	5.843653	5.9195943	5.864547	5.7914586	5.534044	5.887793	6.023565	5.685332	5.8824387	5.91079	5.9490147	5.8129983	5.736405	5.4194837	5.899947	5.828155	5.8122625	6.0682936	5.8712883	5.85365	5.8282003	5.932669	5.6554437	5.795901	5.758399	5.9059134	5.8085227	5.7537913	5.8013563	5.8219733	5.795969	5.8451743	5.774969	5.7489905	5.68505	5.7448955	5.6484566	5.816124	5.896865	5.7389755	5.885123	5.90209	5.627175	5.9349165	5.895136	5.922732	5.8025465	5.739203	5.851561	5.782428	5.8503137	5.8219557
"ILMN_1651437"	6.0454235	6.2343225	6.2179704	6.0366435	6.342871	5.987803	6.1968894	6.121581	6.2681427	6.5529175	6.183622	6.2464623	6.6139917	6.2856517	6.123612	6.308061	6.2174897	5.961226	6.38366	6.2209396	6.126855	6.130402	6.156432	6.0515513	6.24069	6.4286914	6.226429	6.194646	6.0782685	6.2616477	6.3260155	6.1626344	6.373479	6.1736183	6.2694917	6.1098676	6.1214824	6.042056	5.998574	6.0425	6.232715	6.164851	6.2610564	6.0676165	6.200672	6.193371	6.262864	6.1033673	6.10872	6.0237613	6.208395	6.313348	6.279469	6.191288	6.1731167	6.218661	6.1344876	6.3235664	6.0828075	6.0356984	6.0712795	6.2385135	6.212298	6.073751	6.172972	6.326616	5.9104905	6.396554	6.052734	6.1447563	6.09466	6.101754	5.910062	6.016355	6.1671205	6.1579685	5.9812236	6.475742	6.2259736	6.227858	6.2608504	6.11765	6.279364	6.260507	6.0407243	6.1270046	6.0745587	6.0671983	6.2368064	6.2939734	6.168385	6.130402	6.1880903	6.028266	6.0422406	6.164	5.8951473	6.096326	6.0215416	6.107907	6.3472857	6.2867346	6.0301094	6.1364055	6.0681314	6.075802	6.051241
"ILMN_1651438"	7.799882	7.525511	7.6860623	7.4431734	7.484518	7.374181	7.853691	7.2204795	7.2478347	7.648089	7.4570136	7.3123302	7.9243665	7.125084	7.821443	7.510394	7.3454943	7.4446926	7.5792375	7.7566614	8.148676	7.6434007	7.4703045	7.575139	8.057362	7.5025706	7.727136	7.552579	7.831291	7.3067956	7.225315	7.3753333	7.6728497	7.512214	7.6611648	7.851208	7.858136	7.5262704	7.785644	7.5075407	7.678416	7.6617603	7.694806	7.786791	7.905651	7.815755	7.446164	7.6327977	7.1103888	7.3762093	7.52295	7.5883226	8.001393	7.5878434	7.760939	7.1307063	7.6041603	7.0794263	7.689007	7.4329944	7.8368526	8.200769	8.156009	7.9990273	7.9064984	7.2117167	8.41206	7.3528967	7.853691	7.6097603	7.760939	8.314743	8.467672	7.638457	7.534186	7.3158174	7.1066885	7.6571603	7.658519	8.100038	7.3238335	7.2365217	7.934376	7.6550055	7.215067	7.7348847	8.431697	8.328976	7.8481417	7.8359427	8.034859	8.193374	8.399277	8.289099	7.8878098	7.529025	8.480458	7.669755	7.467796	7.4206567	7.8084917	7.710369	7.7325187	7.59094	8.005753	7.8705325	7.9838705
"ILMN_1651447"	5.917527	5.7507	5.8891315	5.8240066	6.0180006	5.7740564	5.9899225	5.7671175	5.8763776	5.858826	5.695339	6.1767087	5.815458	6.0331445	5.775601	5.86596	5.578577	5.90781	5.8741455	5.889698	5.7413325	5.859435	5.7307444	5.8471646	6.062116	5.768326	5.9754586	5.8870935	5.897553	5.925804	5.8946347	5.903945	5.933362	5.5798903	5.865299	5.8485026	5.754927	5.687217	5.7979574	5.8201094	5.8368707	5.852983	6.0790896	6.2306943	5.9189644	5.900834	5.847844	5.867562	5.853363	6.106274	5.7745013	5.9193563	5.9062757	5.9938374	5.8341246	5.6331487	5.938057	5.863015	5.672289	5.85111	6.0385623	5.764441	5.7926726	5.921713	6.0107694	6.039572	5.7487783	5.7983093	5.720412	5.6714883	5.8460894	5.9241867	5.749068	5.857967	5.7901807	5.7191195	5.9161615	5.740266	5.82364	5.962954	5.8204317	5.910389	6.017109	5.824846	5.778094	5.9038444	6.042774	5.8778253	5.736048	5.6039243	5.832711	5.892948	5.852169	5.865846	5.74273	5.7318926	5.7514033	5.814384	5.843189	5.810118	5.73561	5.8232417	6.022246	5.80229	5.9458466	5.784445	5.8259234
"ILMN_1651453"	6.318283	6.1266575	5.9031386	6.134432	6.009164	6.0255075	6.196427	6.0365057	5.941887	6.1714406	6.0902166	6.028292	5.9938517	5.8752265	6.0185437	6.1072345	5.935045	6.076543	6.2088294	6.028369	6.078494	5.960173	6.001937	6.149445	6.072952	6.03897	6.2070436	5.9180956	5.9533734	6.1331925	5.963149	5.849459	6.119201	5.8766346	5.780522	5.901362	5.99905	5.7907743	6.0185437	6.096308	5.975762	6.0394006	5.930272	5.9664073	6.0875835	6.0151916	5.9756966	5.990696	6.059839	6.3176355	6.298522	6.1619554	6.117514	6.0593762	6.1618466	6.089725	6.1827226	6.0829306	6.0565615	5.980193	6.2147465	6.0276055	6.0085	6.0452166	6.2233677	6.16509	6.0328684	6.016938	5.9643264	6.1885767	5.885511	6.0969434	6.0432167	6.12683	6.1510243	6.075493	5.9127464	6.204314	6.059946	6.0475464	5.9964843	6.0767074	6.0203867	6.032534	6.1184754	6.0039053	6.056919	6.0470204	6.1689086	5.972031	5.9633756	6.00832	5.976424	6.266152	6.054744	6.002623	5.945379	6.047139	5.936858	5.95906	6.0060205	5.9535336	6.0653706	5.857629	5.8872824	6.0333133	6.051091
"ILMN_1651456"	5.7000413	5.7885313	5.679179	5.5610404	5.776279	5.7702565	5.906155	5.957201	5.8469286	5.736493	5.7777905	5.736134	5.878451	5.8341966	5.7061567	5.8924026	5.99418	5.646819	5.773265	5.698582	5.692637	5.661544	5.673082	5.754366	5.520419	5.820046	6.002652	5.783775	5.8362794	5.810099	5.865235	5.8041644	5.796227	5.8424034	5.7335033	5.9017754	5.9840946	5.9312944	5.863965	5.870374	5.569079	5.7617335	5.704307	5.79537	5.9944935	5.8321967	5.890971	5.7269363	5.7467685	5.6728187	5.7785716	5.8487926	5.8297668	5.8046823	5.819827	5.649984	5.8789463	5.8205466	5.9463654	5.7434087	5.9260387	5.8767543	5.955471	5.60816	5.791814	5.848156	5.8033423	5.8155236	5.7900133	5.644396	5.7572737	5.9219046	5.9057226	5.703484	5.7652283	5.7017727	5.977149	5.8968034	5.836356	5.849371	5.900601	6.0503807	5.896002	5.8645606	5.83623	5.790601	5.9781256	5.884162	5.9802623	5.681232	5.799234	5.7293997	5.596684	5.813528	5.978297	5.7769675	5.8075376	5.9823923	5.6189995	5.7629175	5.765717	5.709815	5.5605	5.811768	5.923073	5.6682987	5.809228
"ILMN_1651457"	5.8521404	6.0203104	5.7964373	5.980179	5.826751	5.8147354	6.173324	5.6999574	6.0142913	5.805571	5.8819866	5.830273	5.7390065	5.802056	5.859574	5.8229785	5.7498026	5.7794294	5.7241387	5.873798	5.8338847	5.724104	5.8015747	5.8013935	6.091506	5.7946715	5.897099	5.8947086	5.9998307	5.8339753	5.8336167	5.7783384	5.6738787	5.7232027	5.910669	5.7179513	5.715759	5.678183	6.065784	5.759671	5.9630885	5.7495465	5.9406443	5.656682	5.81539	6.200746	5.7405086	5.878425	5.94695	6.055677	5.932621	6.118703	5.693928	5.7242637	5.8957667	5.9152603	5.932158	5.856718	5.7030334	5.8840985	6.144373	5.7742724	5.7800717	5.7955685	5.855344	6.0336604	5.6565423	5.7754974	5.819827	5.875525	5.8714447	5.8462195	5.8162346	5.982926	5.7670026	5.8229322	5.9483	5.6924005	5.85431	5.88575	5.837556	5.8636985	5.8397746	5.7981486	5.6257296	5.788944	5.8076067	5.640882	5.907177	6.0217876	5.820515	5.8158045	5.6461797	5.6846986	5.8249574	5.8327956	5.8528814	5.61463	5.5488763	5.818579	5.88819	5.8000317	5.790358	5.785036	5.903779	5.8844256	5.869602
"ILMN_1651464"	6.2395325	6.262358	6.1397076	5.9846563	6.0935645	6.1568832	5.9629416	5.979602	6.220319	6.1224213	6.1074553	6.127897	6.28686	6.2522807	6.074485	6.1386037	6.1491895	6.001895	6.070053	5.9944224	6.2939734	6.3274913	6.229908	6.115775	6.249486	6.033192	6.215672	6.424042	6.173423	6.0619545	6.265063	6.0006275	6.0466485	6.141451	5.835951	6.114802	6.122326	5.8649826	6.185696	6.0859513	6.0810375	6.022866	5.962267	6.114586	6.080508	6.533174	6.0639124	6.2180915	6.24778	6.2261853	5.939311	6.121557	6.11082	6.135172	5.8490834	6.2198358	6.493705	6.2214346	6.2407913	6.1901093	6.3295407	6.172339	6.0330677	6.283915	6.0873766	6.1510243	5.750836	6.2744703	6.167742	6.0065727	6.061455	6.0353255	6.4684486	6.2119837	6.334237	6.056972	6.3188524	6.176612	6.166909	6.2692137	6.2676	6.235385	6.094837	6.2782745	6.2770524	6.2135334	6.1158013	6.332393	6.0767074	6.145516	6.2111816	6.263105	6.144897	6.058325	6.3670225	6.234893	6.491336	6.321407	6.235338	6.1760907	6.326685	6.3719416	6.250776	6.213412	6.1801205	6.3650703	6.263394
"ILMN_1651466"	5.931787	5.787243	5.9009905	5.6442366	5.99131	5.7197695	6.0491824	5.9394546	5.7715135	5.9398713	5.6899743	5.966549	5.957189	5.966151	5.8418875	5.857086	5.7214575	5.877641	5.940021	6.079643	5.91842	5.7634473	5.86402	5.7201076	5.9387326	6.142919	5.8782463	5.838269	5.8616333	5.6851015	5.878659	5.9640923	5.8769283	6.013265	5.980852	5.8070154	5.8292027	5.7182336	5.7583776	5.885961	5.7552004	5.731803	5.850883	5.8108983	5.901026	5.941343	5.9038186	5.788588	5.857953	5.8615227	5.70521	5.7536407	5.8343835	5.941292	5.8934584	5.7282114	5.9475355	5.9728365	5.911245	5.798419	5.723264	5.9531765	5.852598	5.8884053	5.8307753	5.825449	5.654496	5.902673	5.957063	5.9814568	5.9154735	5.6981554	5.892898	6.139763	5.878502	5.7666683	5.9750085	5.828973	5.925437	5.644325	5.8670244	5.9289765	5.720244	5.8028626	5.888161	5.697637	5.8620296	5.7598844	5.8605456	5.7224364	5.8485622	5.7910905	5.924161	5.9051514	5.725615	5.979539	5.88236	5.6769094	5.826735	5.7303634	5.7168975	5.9817934	5.8094606	5.9217243	5.8225765	5.7979946	5.7872014
"ILMN_1651470"	5.8309035	5.8619637	5.862435	5.8771405	5.848129	5.9375367	5.850017	5.956967	6.0557466	5.816	5.8457465	5.879029	5.9637504	6.1265507	6.056487	5.953421	5.7290316	5.992972	6.0396547	6.013265	6.0313916	5.9165206	5.73275	5.9196925	6.1635647	6.0033855	5.9326453	6.1051793	5.994411	5.9722705	6.0772953	5.9398103	6.144295	6.079605	5.911661	5.8044105	5.901903	5.943723	6.034291	6.0572157	5.931411	5.999092	5.941679	5.8542643	5.9618435	6.0825467	5.916948	6.073547	5.886432	5.9540706	6.0320373	6.10694	6.0240035	5.904631	5.9566727	6.038907	5.9073772	6.151386	6.092557	5.9806633	6.0125556	5.9289646	6.108158	6.0582557	6.083713	5.9069285	5.9356427	6.074652	5.9403825	6.162689	5.9449797	5.853146	5.945232	5.9444137	5.841843	6.0277247	6.1009345	5.844155	5.9883366	6.0481205	5.9428945	6.0735664	5.939011	6.0437613	5.8085036	5.9998693	6.059889	6.1344876	6.0047812	5.8364787	5.90798	5.9072056	5.8547792	5.968536	6.0176473	5.9711094	5.819213	5.924222	6.0414543	6.027932	6.000277	5.9544024	5.940306	5.9739833	5.7925777	5.9687557	5.88213
"ILMN_1651477"	5.9563146	5.897986	5.8946834	5.7873363	5.957051	5.8700075	6.0307117	5.943736	5.978589	5.746888	6.02574	5.790319	5.7041974	5.8461895	5.847547	5.9306808	5.7632256	5.7909536	5.9761415	5.804647	5.7689543	5.881691	5.8239408	6.0264544	5.682955	5.7425942	5.772728	5.715207	5.7291293	5.9610887	5.788003	5.7727475	5.63967	5.8937044	5.9398837	5.709327	5.793928	5.9778776	5.9637623	5.913899	5.9021273	5.9612513	5.7602234	5.8483763	6.1678295	5.9127946	5.8189154	5.7143044	5.773562	5.8292847	5.821779	5.684855	5.806881	5.6835065	5.7530894	5.911334	5.7656026	5.6789527	5.9290752	5.9656415	6.0028315	5.979276	5.7391753	5.839624	5.96483	5.861125	5.665562	5.7504425	6.109138	5.8046823	5.8357263	5.9657288	5.7888875	6.182429	5.813603	5.729249	5.9268403	5.9951	5.8213506	5.9129195	5.9062257	5.737867	5.8934464	6.017096	6.01603	5.9977827	5.937209	5.7313447	5.899497	5.9690757	5.9873953	6.1199937	6.002417	5.696814	5.985672	6.06851	5.99342	5.86444	5.893241	5.885171	5.890643	5.8052764	5.9553137	5.875908	6.0098934	5.7481885	5.744528
"ILMN_1651486"	6.217201	6.5570693	6.355026	6.3173394	6.115898	6.342871	6.071837	6.4818454	6.3565745	6.209446	6.288802	6.0498223	6.1225705	6.4932446	6.188683	6.164851	6.237457	6.283915	6.5708485	6.444704	6.3118463	6.3462787	6.252814	6.3752236	6.4945383	6.378753	6.64657	6.2270293	6.2179704	6.209914	6.272208	6.55461	6.3215346	6.286104	5.892006	6.2447057	6.2455435	6.317011	6.4333243	6.385574	6.1384897	6.460196	6.485495	6.133488	6.239975	6.0849576	6.380848	6.568579	6.1785254	6.4019494	6.546133	5.975943	6.2903037	6.313603	6.086772	6.262967	6.475443	6.253406	6.271685	6.2102575	6.0920486	6.2312713	6.306454	6.272682	6.260408	6.144457	6.4742966	6.5448165	6.2146716	6.4123573	6.322981	6.226146	5.893165	6.340329	6.166909	6.2755914	6.3562083	6.316635	6.183215	6.234455	6.0310693	6.3676295	6.220777	6.2545404	6.302282	6.237419	6.5593185	6.4230504	6.2461314	5.8853445	6.303035	6.631228	6.029839	6.2418213	6.437338	6.3137794	6.5639877	6.189495	6.2968884	6.193475	6.263446	6.5447083	6.497834	6.345988	6.393956	6.160169	6.495699
"ILMN_1651488"	6.110639	6.164592	6.253406	5.9900746	6.290028	6.100959	6.113674	6.1189623	6.3754935	6.2486672	6.2295003	6.0973496	6.266449	6.197668	5.957028	6.04617	5.9790335	6.059184	5.955393	6.283197	6.0680337	6.0451183	6.2475533	5.9548507	6.0683327	6.1468587	5.9284534	6.0039463	6.068746	5.829828	6.142814	6.0001254	5.984773	6.136095	6.0682015	6.1155167	6.142548	6.264656	6.170045	6.2563124	6.11813	6.059062	6.1827226	6.1720095	6.0197706	6.1101103	6.048156	6.0474405	5.9918346	6.2427	5.890116	6.105271	6.089362	6.073681	6.1626654	6.1349964	6.162055	6.135022	6.186895	6.0499387	6.2783284	6.3414	6.1149435	6.178002	6.1282134	6.3486667	6.1546445	5.9875517	6.1886153	6.2082314	6.30752	6.234276	6.015162	6.262412	6.0876975	6.082453	6.3151784	6.082073	6.177129	6.200332	6.257293	6.161285	5.892326	6.0523553	6.208311	6.1309385	6.2815375	6.0637608	5.9970098	6.34342	6.254775	6.2273345	6.0657487	6.227724	6.297572	6.2521744	6.1519184	6.048464	5.9825497	6.0592012	6.146464	5.915592	6.107186	6.0772953	6.1416545	6.0401044	6.0955887
"ILMN_1651490"	7.3886786	7.115872	8.345022	6.416357	6.4618936	7.2222133	6.213819	6.3980026	6.3172708	7.300974	7.0694914	6.30258	7.108876	7.5555673	6.70913	7.5922747	7.2478347	7.181038	7.4719076	8.263738	7.3764405	6.915103	6.311246	6.8081656	8.177621	7.7790155	7.181481	6.3839974	6.824468	7.8702126	7.0583153	9.087918	6.4770494	6.417446	8.1455555	6.9874086	7.298726	6.887262	6.8414583	6.881197	6.448646	6.2739167	6.90181	6.7659087	6.6358128	6.1832466	6.415559	7.646342	7.3357778	7.0488796	6.408915	5.8625	6.832576	6.792622	6.3618946	7.4798303	7.4456515	6.0947647	7.210684	5.8530154	7.889952	6.8892374	6.5130687	6.8523507	7.027045	6.0309916	7.227712	6.0347137	6.7855706	6.7188754	6.594532	7.016638	6.0616455	7.205259	7.0302715	6.480094	8.224553	6.98833	6.5816116	6.331023	6.2797446	5.9263177	6.045993	6.4407845	6.1871734	6.543084	6.503963	6.152022	6.7445917	6.185099	5.94526	6.0089135	5.987408	6.4058714	6.4318085	6.483311	6.4135456	6.7280674	6.142655	7.017626	6.498351	6.2893386	6.115775	6.690606	6.021761	6.375668	6.2253714
"ILMN_1651492"	6.4885516	6.1552625	6.316364	6.328731	6.245232	6.2268133	6.093359	6.135671	6.675896	6.2366233	6.6406693	6.3393807	6.4726543	6.6148586	6.436503	6.532292	6.5633736	6.3469234	6.724311	6.5780377	6.425053	6.3439894	6.393016	6.469827	6.3389206	6.2187023	6.2579975	6.4991884	6.452324	6.5960107	6.279469	6.4594326	6.4141636	6.3647466	6.6130967	6.198587	6.4403195	6.5038404	6.3842154	6.246501	6.4000907	6.469619	6.874584	6.5590577	6.5291038	6.7500916	6.4770494	7.0113974	6.543807	6.600548	6.469827	6.309446	6.380295	6.601071	6.5693398	6.55461	6.67954	6.348314	6.466708	6.338793	6.753292	6.4566545	6.3896713	6.5508423	6.353368	6.4119954	6.5222316	6.3663416	6.442807	6.5244317	6.8150682	6.2602105	6.278151	6.4876513	6.218333	6.4504924	6.70436	6.693002	6.334857	6.532821	6.3821807	6.4814253	6.384439	6.2292447	6.328132	6.3890777	6.041895	6.025542	6.547438	6.1525135	6.143217	6.275423	6.21671	6.411087	6.228066	6.1801853	6.509655	6.316304	6.244281	6.339626	6.286975	6.3851714	6.4937863	6.2745233	6.4224916	6.5251217	6.4715867
"ILMN_1651495"	5.9725986	5.9620433	5.941445	5.983429	5.784897	5.688523	5.9294615	5.9316297	5.9314227	5.9718795	5.9671683	5.891424	6.0506716	5.8337693	5.914228	5.9967065	5.958971	5.82006	5.639223	5.827781	5.8538513	5.702534	5.686654	5.924474	5.920224	5.838697	5.8207417	5.9741254	5.9339156	5.993278	5.886564	5.683266	5.892464	5.9290147	6.107907	5.8312488	5.8307295	5.9374137	6.0040774	5.7535086	5.8431582	5.747203	5.902971	5.8235927	5.9296484	6.096326	5.984563	5.9500895	6.020401	5.9435153	5.7652283	5.997379	5.761092	5.7700872	5.9342184	5.836435	5.8269725	5.987803	5.9255395	5.9356036	6.0136204	5.8481417	6.0759935	5.8597584	5.8088026	5.906704	6.1159706	5.972404	5.8559284	5.7739706	5.8948097	5.8340626	6.1578517	5.84392	5.9737554	5.9257164	6.099058	6.2614675	6.0592012	5.825418	5.965781	5.8876195	5.7992735	5.997983	5.8649006	5.9061284	5.852299	5.986307	6.000871	5.721553	5.9010377	6.032949	5.94662	5.871934	5.7653656	5.8094606	5.99932	5.8685822	5.8622136	5.9036217	5.723046	5.794553	5.8487	5.8228235	5.8016124	6.062756	6.034475
"ILMN_1651496"	10.450455	9.831109	10.003651	8.865114	9.584944	9.461924	9.89068	9.907153	9.569913	9.683364	10.545351	10.025297	10.637097	10.015907	9.330089	10.428453	9.851788	10.025297	10.854707	9.836415	9.42262	8.904212	9.262221	10.43363	10.330952	10.0559025	10.19789	9.147774	10.181834	9.516499	10.437664	10.961282	9.523082	9.843108	10.092601	10.212854	9.802051	10.214345	9.526402	8.781109	9.923825	9.697871	9.425771	9.755749	9.502599	10.560927	10.7452345	9.735689	10.473532	9.860351	9.429744	9.715189	10.288592	9.608845	10.599957	11.737968	10.899065	9.636733	12.123636	8.904669	9.583823	10.10318	9.188178	10.604257	11.178138	10.352682	10.111589	10.254725	9.425771	9.767211	9.40758	9.282138	8.636426	8.967387	9.88893	10.997051	9.68231	9.786852	10.25131	9.594318	9.389149	10.321078	9.482237	9.413846	9.560603	9.895972	10.180967	10.931212	9.764521	9.6606045	8.155091	9.903967	8.061449	9.920445	10.556948	9.363582	10.485821	9.667275	10.326548	8.822128	9.665973	11.759854	9.977306	7.6820354	7.492076	9.736979	9.614652
"ILMN_1651498"	12.253926	11.095155	11.752001	9.416322	11.416547	11.500711	11.205621	11.496822	11.522476	11.585788	11.585788	10.890393	11.807008	11.869857	11.374939	10.901458	11.297378	11.15542	11.126933	11.505685	11.748002	10.439358	9.901887	11.145488	12.055908	11.316025	10.977576	10.717281	10.905041	12.290275	11.300165	11.682522	11.709431	9.596179	10.556948	10.426572	10.762786	9.124116	10.680846	10.680846	11.054492	10.174033	10.512959	11.037276	10.881167	10.682228	11.399206	11.695755	11.657735	11.584244	11.313076	10.095903	11.407587	11.136206	10.5185995	9.912647	10.672302	10.0244875	11.1571665	10.571583	11.616817	11.142802	11.743842	10.721296	11.137551	10.876387	10.913742	9.570441	10.478214	10.366904	9.507228	10.88641	12.062247	10.375611	10.394827	10.101033	10.883548	11.695755	10.7738905	11.745594	11.121889	10.915062	12.303679	10.74658	8.261111	9.257502	8.752882	10.085753	10.876387	10.626561	6.9887075	9.511271	9.431319	8.194612	9.355499	9.400317	9.197073	9.794825	7.7262645	9.071624	10.88641	6.9366403	8.584922	7.1698256	8.115155	10.373185	9.658787
"ILMN_1651499"	5.4796705	6.111142	6.1907525	6.219019	6.1220655	5.7840714	6.3263597	6.1912546	6.5529175	6.2102575	6.4922957	6.188473	6.434212	6.2474594	6.1311197	6.20851	6.1488743	6.358562	6.144956	6.166731	6.279043	6.076184	6.320809	6.551188	6.2990828	6.3755903	6.5300593	6.3049765	6.0499783	6.2323284	6.10059	6.3302073	6.402022	6.147133	6.203458	5.9910846	6.3078136	6.198888	6.1590047	6.385488	6.1844397	6.0167365	5.9338427	6.279364	5.8902764	6.3547473	6.0297637	6.3215995	6.448454	6.2957115	6.0432487	6.4818454	6.3608427	6.273391	6.134022	6.280001	6.2062216	6.534381	6.024297	6.349962	6.083335	6.145691	6.301986	6.2833624	6.0566683	6.4321756	6.004769	6.0586624	6.098222	6.40579	6.200408	6.6153984	6.707294	6.210484	6.050277	6.2495236	6.1537023	6.624715	6.471807	5.9182925	6.877969	6.3111835	6.7927938	6.7972126	6.4700036	6.317702	6.135617	6.7461777	6.2333713	6.765559	6.8260384	6.650576	6.9451494	6.6543245	6.168136	6.450867	6.461501	6.5884395	6.7554164	6.6530824	6.6555667	6.394213	6.7777615	6.20988	6.8127375	6.6116543	6.657493
"ILMN_1651501"	6.5817194	6.274019	6.427538	6.4316025	6.6462784	6.486389	6.681577	6.791152	6.2644143	6.6652927	6.7576485	6.3482366	6.4447994	6.308229	6.4305644	6.439125	6.1645308	6.5571966	6.5028524	6.5666327	6.348391	6.1031065	6.1554337	6.507082	6.2928762	6.393956	6.327105	6.386051	6.2599034	6.5234027	6.229335	6.3512735	6.251676	6.211872	6.298522	6.349611	6.4008904	6.201303	6.293849	6.214463	6.146219	6.2213917	6.1466575	6.282059	6.365306	6.3175535	6.3509073	6.2041016	6.500556	6.262412	6.309637	6.3430724	6.2594805	6.32489	6.2001014	6.2990828	6.2309136	6.45895	6.2956147	6.275148	6.353293	6.323637	6.191216	6.368533	6.2647576	6.3215995	6.6778216	6.4157515	6.3219447	6.3609176	6.473905	6.2801676	6.4498982	6.140608	6.383265	6.0877495	6.014476	6.37514	6.1961994	6.040605	6.1979156	6.349679	6.2669144	6.1846356	6.284927	6.1966767	6.4021935	6.4346766	6.3578496	6.4985676	6.1939764	6.2763243	6.3274913	6.1967115	6.378831	6.282182	6.386538	6.2598534	6.342654	6.0218663	6.384925	6.118988	6.045504	6.1069994	6.2426577	6.216753	6.196569
"ILMN_1651504"	7.247136	7.207665	7.0229516	7.4698586	7.1180153	6.9835067	7.025281	7.1679626	7.417894	7.383761	7.135882	7.3312593	7.2157106	7.189554	7.618077	7.348183	6.7257843	7.454714	7.0377603	6.8913426	7.4484644	7.2081156	7.2761326	7.462957	7.5262704	7.211084	7.4786	7.464194	7.2838736	7.574912	7.227712	7.227484	7.616835	7.11716	7.195774	7.236271	7.0638337	6.9929366	7.184407	7.211084	7.038533	7.2287283	6.701351	7.284473	7.0502996	7.562419	7.31607	7.1371226	7.395289	7.524178	7.3360085	7.4972434	7.072489	7.280247	7.1248994	7.409104	7.2557063	7.7067385	7.1816835	7.6113687	7.4854875	7.031054	7.219348	7.272026	7.2108836	7.2828736	7.403662	7.4508524	7.3101974	7.5200477	7.5070353	7.613741	7.822769	7.0886583	7.237571	7.1417875	7.375964	7.428405	7.5878434	7.5523205	7.6044135	7.685245	8.238044	7.850623	8.037956	7.4143157	7.317751	7.5792375	7.037936	7.1135798	7.6582394	7.413155	7.5047946	7.2576985	6.8142734	7.248849	7.317983	7.2382703	7.802494	7.5632334	7.3753333	7.0660214	7.77249	7.409765	7.741101	7.26294	7.457975
"ILMN_1651506"	7.2289643	7.0615435	7.2102394	7.118868	7.0359817	7.145212	6.7175674	7.316771	7.2840686	7.099787	6.898113	7.147412	7.0963845	7.002984	7.1402483	7.135882	6.825684	7.0349746	6.9066596	7.1432414	6.813948	6.995593	6.8112545	7.0613737	6.833434	6.9577236	7.0878434	6.758956	6.9357624	6.803683	6.8826375	7.2078705	6.742251	6.695379	6.693556	6.8290434	6.78654	6.8455267	6.784102	6.8355527	6.618277	6.6509905	6.8265643	6.956134	6.803519	6.7291455	6.765236	6.950039	7.0295715	6.896975	7.311848	6.81144	6.9256763	6.7232423	6.9248466	7.0853205	6.987021	6.8031487	6.588286	6.9080715	7.0272317	7.1553054	7.2747784	6.840895	6.8484907	6.935199	7.104752	6.8233047	6.8611817	6.8363934	6.9577236	7.0486684	6.7109447	7.4148054	6.8268805	6.858358	6.5717382	6.7113543	6.780984	6.894083	6.4920955	7.3229275	7.174013	6.9623566	7.105183	6.9160295	6.839726	6.819361	7.0003004	6.8238025	6.719904	6.900568	6.95884	6.970472	6.8649654	6.693972	6.9790015	7.2067885	6.8247957	6.7693973	6.6074104	6.7906623	6.6931286	6.951007	6.7142873	6.71714	6.906314
"ILMN_1651507"	6.6960783	6.461119	6.81622	6.474095	6.43545	6.6464243	6.269789	6.2227497	6.1603823	6.3992066	6.2124624	6.132448	6.342516	6.381655	6.254643	6.4004807	6.5739937	6.288694	6.6748867	6.2067976	6.4958	7.264479	6.3958473	6.4927945	6.0329804	6.5095162	6.5058293	6.2518272	6.303546	6.5021706	6.242564	6.5390377	6.6878567	6.592315	6.5250134	6.3536625	6.4872026	6.350831	6.735067	6.405083	6.5576963	6.5433316	6.403702	6.5851817	6.6775417	6.1660295	6.3381014	6.6127005	6.655123	6.208273	6.307873	6.0919228	6.8281474	6.314262	6.8238025	6.515844	6.218772	6.1967463	6.3859015	6.4131374	6.521801	6.5565896	6.7376823	6.762263	6.2857566	6.126095	6.852522	6.676827	6.5996733	6.1438355	6.727623	6.072798	6.0995655	6.4339037	6.792622	6.3299394	6.363902	6.2503877	6.374821	6.192277	6.068387	6.3831186	6.371428	6.3556337	6.2574005	6.363223	6.904448	5.9598417	6.7662325	6.2073984	6.6348205	6.2587357	6.2750106	6.683006	6.4656916	6.231991	6.384296	6.474725	6.4403195	6.5570693	6.6141105	6.556955	6.72184	6.767819	6.383265	6.5325503	6.1972995
"ILMN_1651508"	5.961365	5.9565034	5.9951	6.0300646	6.05882	5.8610277	5.9146323	5.9984446	6.174005	5.8922496	6.079705	6.009811	6.024935	6.060649	6.1890135	6.0408735	5.860152	6.1481733	5.8537216	5.9065385	6.0248737	5.8629746	6.0704756	6.070882	6.0101075	5.984228	5.850228	5.884507	5.847415	5.9388785	5.9715605	6.062473	6.0369797	5.9986916	6.0090556	5.9921684	6.159449	6.0488257	6.0814953	6.0537086	6.041388	6.0118265	6.0080667	5.9339156	5.9818344	5.9367423	5.9989185	6.0916276	5.8485174	5.975709	6.1250105	5.9872046	6.0640697	5.913737	5.96261	5.799893	6.1604476	6.1349964	5.9238915	6.044043	5.9603677	5.998792	5.9221854	6.0915275	6.02754	5.9294353	6.0759187	6.0825467	6.037031	6.158706	6.0132184	6.021028	5.8943634	5.866289	6.1966414	6.1539607	5.920993	5.708508	6.016293	5.9283795	6.203191	6.10012	6.1753	5.9570384	6.0104685	6.1302547	6.0935826	5.9307885	6.1685843	5.9367175	6.0693407	6.0549893	6.016057	5.8213673	6.1750493	5.960708	5.858177	6.0735664	5.833483	5.9041114	6.114968	5.9288397	6.0294785	6.0186033	6.0318418	6.001992	6.005776
"ILMN_1651513"	8.268724	8.121439	8.109601	8.2992325	8.3272505	8.234309	8.002005	8.415398	7.823569	8.261111	8.169202	8.264439	8.269664	8.348196	7.9860816	8.04755	8.305502	8.238924	8.404954	8.256689	8.514565	8.357707	8.19307	8.616965	8.39856	8.204531	8.06464	8.081296	8.218705	8.250871	8.257341	8.582215	8.320621	8.17837	8.333108	8.0116205	8.353336	8.451976	8.371499	8.2593975	8.211817	8.020547	8.144204	8.222993	8.172053	8.347831	8.33387	8.502413	8.367975	8.337329	8.198809	8.421197	8.505959	8.314743	8.326545	8.457305	8.432118	8.77407	8.556015	8.37889	8.273222	8.310658	8.157581	8.245525	8.233677	8.055011	8.156009	8.350948	8.536089	8.198809	8.143306	8.494478	7.613493	7.958714	8.293929	8.629616	8.647261	8.260769	8.083462	8.70004	8.041476	8.409786	7.6691613	7.8539205	8.326235	7.7970653	8.293253	7.826914	8.059103	8.040289	8.222036	8.228981	8.08784	8.2202835	8.129276	8.035456	8.219957	7.4343987	8.150819	8.335938	8.000231	7.623887	7.9903407	7.920056	8.179678	7.9514103	8.038199
"ILMN_1651520"	5.8651843	5.888916	5.92294	5.7637696	5.889896	5.8074694	5.9455204	6.0154877	5.9181714	5.8718653	5.7974954	5.8269205	5.7775207	5.8836527	5.7705746	5.808319	5.8293157	5.9094563	5.741776	5.761442	5.715652	5.894049	5.87385	5.913343	5.7378936	5.7638183	5.926205	5.7208076	5.8611937	5.9802623	5.8509827	5.965386	5.946267	5.871406	5.658852	5.7847996	5.7847567	5.7656026	6.0373335	5.7836294	5.888889	5.752374	5.966421	5.6304674	5.7771125	5.9082694	5.964248	5.9496226	6.032765	5.7681975	5.9304447	5.688091	5.828246	5.745127	5.7943664	5.705847	5.878604	5.936595	5.81208	5.9099736	5.7866635	5.857222	5.923334	5.711445	5.9066396	5.655708	5.855074	5.7677035	5.8819337	5.8414516	5.861138	5.816985	5.9810705	5.7862835	5.8311086	5.8040423	5.9114027	5.8598657	5.7052426	5.7509956	5.824916	5.853158	5.9150887	5.6594253	5.7280593	5.8144474	5.7945724	5.6450906	5.7183003	5.791814	5.850935	5.8898215	5.7735357	5.884906	5.898818	5.859729	5.7625036	5.885196	5.7247415	5.742486	5.703202	5.881031	5.8253703	5.7795267	5.84361	5.810503	5.6970787
"ILMN_1651532"	5.7294884	5.716255	5.8119817	5.989481	5.8095236	5.8073254	5.787773	5.7859416	5.861713	5.89165	5.8195915	5.8163466	5.715552	5.8709826	5.8295965	5.8845706	5.803077	5.7182674	5.6969924	5.7305083	5.7251034	6.018251	5.8889885	5.898962	6.0320907	5.7017326	5.8240967	5.7791	5.8612227	5.9390974	5.981639	5.852695	5.932062	5.971167	5.5459476	5.8192286	6.0094194	5.899199	5.817726	5.715342	5.7223096	5.7965846	5.6835065	5.7540646	5.867651	5.8992505	5.7622523	5.952798	5.8619637	5.6982417	5.7184577	5.828402	5.952835	5.7536607	6.082828	5.7441406	5.848714	5.8213196	6.056543	5.865638	6.057627	5.571025	5.752624	5.8993144	6.014189	5.9941936	5.9951158	5.8260827	5.719597	5.74394	5.7412214	5.85048	5.819178	5.718429	5.700888	5.5990405	5.818851	5.71866	5.870995	5.827051	5.9241	5.761279	5.7287583	5.769708	5.942827	5.74952	5.853876	5.6801753	5.7272124	5.660354	5.887891	5.938867	5.6729355	5.842035	5.6491203	5.702176	5.985509	5.96173	5.8180094	5.683927	6.1078205	5.898962	6.0792384	5.8326797	5.757635	5.8849983	5.8773847
"ILMN_1651535"	5.9994464	5.935739	5.9759793	5.9503436	5.908183	5.9536524	6.067673	5.9812765	6.2135334	6.0363793	6.0943255	5.9431057	6.059857	6.0449915	5.993546	5.9174423	5.795847	5.9428816	5.956418	5.9687157	6.006769	6.069493	6.092929	5.94651	6.0394793	6.0203714	5.99017	6.0436807	6.1602345	5.9002028	6.264315	5.9576635	5.856617	6.1332674	6.0288906	5.9063396	5.9405966	5.9502106	5.755398	5.9101706	5.9042325	6.003286	5.9578295	5.780522	5.9566226	6.0045147	6.141875	6.1334357	6.054761	5.881404	6.1970453	6.0403714	6.1156526	6.0724044	6.1217036	6.353613	6.077738	6.089442	5.7742724	6.0581026	5.889997	5.8612885	6.164	5.8659472	5.93581	6.067271	5.9824343	5.9094415	5.9282312	6.051641	5.91484	5.971377	6.387273	6.1458006	6.1574345	5.948151	5.5692973	6.0656066	5.962544	5.9994884	6.021495	5.992858	6.1251025	5.9383545	6.1240454	5.8647676	5.8221593	6.3914776	5.9956326	5.8874683	5.934865	5.9453187	6.192915	6.038517	6.1407647	6.0991893	5.958302	6.0375423	5.976751	5.9887347	5.9581313	6.0759187	5.8962665	5.9508305	5.7423463	6.04338	5.9912696
"ILMN_1651536"	5.7978354	5.9618697	5.667849	5.9180837	5.812461	5.823175	5.67404	5.8744507	5.687073	6.153759	5.8683424	5.8947086	5.778151	6.009689	5.774419	5.734458	5.885253	5.791146	5.929174	6.2602105	5.693974	6.1004567	5.839702	5.9440823	6.0031104	5.8432894	6.025085	5.8052764	5.7056255	5.5692973	5.990868	5.8800235	5.9007344	5.77653	5.8005023	5.851124	5.9411287	5.741476	5.9286222	5.7049794	5.830017	5.7586045	5.7841096	5.7060533	5.5318246	5.932357	5.813919	5.9151	5.851761	5.787773	5.893241	5.9535336	5.8206196	5.843653	5.938784	5.73969	5.6606436	5.988996	5.846957	5.9900303	5.537039	5.6321898	5.6872644	5.9312015	5.7700624	5.7191873	5.8310943	5.99573	5.7480636	5.9753942	5.8152566	5.9016366	5.708472	5.781814	5.954502	5.920512	5.722846	5.858104	5.957543	5.8958936	5.7677035	5.8787346	5.7576118	6.071561	5.871075	5.665193	5.88257	5.738855	5.561585	5.8012085	5.785	5.59553	5.897365	5.8978333	5.720279	5.6973286	5.8531013	5.8202863	5.931735	6.010486	5.9981084	5.8218384	5.8753705	5.7579937	5.885226	5.939435	5.8858547
"ILMN_1651538"	5.718921	5.7932663	5.7298813	6.1511993	5.8223057	5.912568	5.646819	5.8839746	5.6211357	5.6461077	5.631578	6.037811	6.035297	5.85206	5.782229	5.657763	5.9070463	5.7090144	6.095821	5.7517686	6.1666102	6.1305985	5.9041114	5.77791	6.0705886	5.7640862	5.9675083	5.9337916	6.0269704	5.8858275	5.8003716	6.0197544	6.426562	5.947473	6.0410404	6.0332513	5.9741983	5.9754205	6.053655	5.665388	6.1460176	6.0402126	6.298805	5.9448366	6.1968517	5.8408093	6.0376797	5.973742	5.932468	6.0957985	5.7915735	5.8268595	6.04199	6.0651107	5.7347245	6.0698066	5.8775806	5.9303436	5.8828554	6.181845	5.8413515	6.0955887	6.0205264	5.9919305	5.8125143	5.55803	5.983975	5.8054366	6.2087865	5.971325	6.171302	5.848129	6.040956	6.057198	6.0675273	5.9676	5.9164195	6.1120353	6.1203685	5.930407	5.975553	6.1238728	5.994788	6.034835	5.804198	5.798292	5.810264	5.8341117	5.9998693	5.937247	6.171168	5.732533	5.9733157	5.7074094	5.8864436	5.9511228	5.7416406	5.962582	5.893818	6.165809	5.7718987	5.9345098	6.036284	6.0114603	6.1359305	5.834471	5.9017754
"ILMN_1651543"	5.83561	5.976775	5.765036	5.9865274	5.978482	5.7153096	6.1134987	6.025085	6.1301723	6.040663	5.973847	5.890604	5.9178057	5.927354	5.8131676	5.837644	5.746481	6.11617	5.7908163	5.999856	5.7464223	5.874016	5.709665	5.8353963	5.8623576	5.858229	5.7632256	5.8370385	5.688623	5.902959	5.9252424	5.7220616	5.7963424	5.865076	5.877007	5.83894	5.9453187	5.975864	5.71673	5.6631746	5.911785	5.8798814	5.974152	5.9733157	5.826185	5.927414	5.828215	5.8025274	5.8292027	5.8540154	5.9157386	5.8151264	5.940892	5.759233	6.031979	5.7956758	5.8452315	6.020043	5.9904017	6.0476413	5.816952	5.932753	5.7403774	5.8296113	5.904073	6.020417	5.8536344	5.8906813	5.9501123	5.952592	6.0347137	5.827212	5.948015	5.907525	5.8264723	5.932232	5.7447248	5.8693914	6.1148925	6.0617337	5.9086537	5.8010793	5.8726907	5.84236	5.946723	5.8538647	5.854043	5.83238	6.0473905	5.840792	5.9266043	5.8131676	5.879104	5.8214016	5.8748717	6.0100937	5.91923	5.837973	5.8819337	5.8114014	5.7967677	5.801537	6.0495667	5.8337383	6.111922	6.018699	5.929723
"ILMN_1651544"	6.5700803	6.385015	6.481319	6.3103867	6.2305346	6.3777213	6.2408404	6.582907	6.497603	6.4625745	6.785727	6.733991	6.4732776	6.4221296	6.546358	6.4624777	6.555434	6.4493365	6.4200106	6.4298606	6.4628716	6.3862877	6.3448887	6.475742	6.483544	6.3955674	6.220319	6.492589	6.382347	6.504733	6.348459	6.249965	6.6629825	6.5133924	6.553883	6.381718	6.3909283	6.58236	6.4186587	6.539866	6.4776587	6.3614407	6.3487396	6.4489336	6.6373124	6.4613795	6.493479	6.3506794	6.340329	6.58644	6.3509874	6.5313005	6.8210425	6.518211	6.7723975	6.8729906	6.165909	6.374906	6.7360134	6.2901926	6.4610205	6.558938	6.8636928	6.588816	6.6306424	7.211084	6.4794602	6.446639	6.305364	6.6184072	6.3905315	6.70821	6.934427	6.3118463	6.3253784	6.618689	6.696789	6.580282	6.5044017	6.6421785	6.6543245	6.356869	6.7685614	6.6301146	6.5256863	6.5571966	6.4147997	6.5239906	6.640538	6.5516777	6.2984023	6.246271	6.4738045	6.4351645	6.3859015	6.5780377	6.6421785	6.4944463	6.6582847	6.4932446	6.475951	6.417838	6.890842	6.617627	6.3743286	6.4055257	6.711812
"ILMN_1651547"	5.9862404	6.0158715	5.81208	6.132935	6.082334	6.1233907	6.2594805	6.051709	5.971446	6.0787673	5.9704466	5.908401	5.7780104	5.902831	5.8839607	5.988378	6.022561	6.027834	5.9919167	6.0235777	5.9052057	5.9292245	5.9638996	6.0077586	5.91448	5.8284793	5.955633	5.9646926	6.135671	5.9504404	6.0223036	5.8911104	5.886117	6.149776	5.8899837	6.143079	6.092949	6.340706	6.060746	6.252528	6.0508485	6.341459	6.149051	6.076526	5.999275	5.938985	5.8896484	5.8978333	5.897023	6.0382	6.0231233	5.893618	5.77475	6.0409245	5.896079	5.88879	6.234276	5.741868	5.7847786	5.955845	5.9071083	5.9675083	6.0677624	5.7769675	5.84336	6.0103974	5.9048934	5.75376	6.2497854	5.9531636	6.0066447	5.9759927	6.120466	6.1936903	5.8562765	6.071164	5.790732	5.9187346	5.9564314	5.8329535	5.946191	5.808384	5.8682218	6.0439777	6.212711	6.398795	5.853241	5.6981554	6.0349455	6.037617	6.066128	5.9162254	5.8890524	5.952123	5.908343	5.8218236	5.993434	5.9811983	5.9205	6.1147065	5.8661695	6.126583	5.993507	5.8631096	6.2253714	5.99862	6.0535765
"ILMN_1651554"	7.6272435	7.1502876	7.6603436	7.7588058	7.829934	6.586932	7.3457465	7.574646	7.5844927	7.7950745	7.955943	8.045695	7.2365217	7.188269	8.425263	7.1668754	7.8745055	7.634181	7.4876943	7.767653	7.715604	7.5437512	7.269728	8.00459	7.0496583	6.9237394	7.2453194	8.07551	7.7939706	8.072489	7.5609655	7.04153	7.1606665	7.9281974	7.472427	8.111202	8.053753	7.782864	7.1144185	8.456984	7.488132	8.786372	7.346164	8.1455555	7.545477	7.3746696	8.249834	7.4231787	8.084072	8.0136175	7.9089527	8.213418	7.753626	7.58731	6.8016953	8.058532	7.7441316	8.396864	7.9556417	8.00459	7.3121233	7.405547	7.3725348	6.864286	7.253265	9.348387	7.9838705	7.8519936	7.960135	7.4535594	7.042864	7.116508	6.7504005	8.539096	6.9942837	8.968779	7.3753333	7.480554	8.772512	7.314496	9.163037	9.067779	8.134164	8.268724	7.6314945	7.500607	7.2412767	8.288446	7.6178403	7.890968	10.809513	8.344626	9.27313	7.8324337	8.415398	8.712044	8.08645	8.273527	7.9309106	7.8705325	7.5021205	7.291418	7.5664644	8.235221	8.19207	7.8259993	6.872283
"ILMN_1651557"	8.089715	7.988558	7.621322	8.277991	8.129276	7.9759808	7.7815223	7.8498664	7.898557	8.155091	7.638189	8.422891	7.4998665	7.667828	7.9929924	7.56874	7.684227	7.7338424	7.897676	7.934376	7.963074	7.83047	8.470465	7.685502	7.826524	7.8623195	7.7939706	8.1844	7.850623	7.9225354	7.8881316	7.9249673	7.872281	8.266808	7.577954	7.950835	8.109882	7.9996057	7.9480934	8.041476	8.202935	8.350269	7.935011	7.7817717	7.71239	8.032129	7.786511	7.8042264	7.614245	7.622867	7.859839	7.8539205	7.9151607	7.7563343	7.4343987	7.805711	7.840019	7.3757377	7.642858	8.572188	7.5108867	7.5994787	7.760939	7.639788	7.826914	7.659019	7.5619116	7.80041	7.7796035	7.880818	7.7007976	7.4494367	7.6950626	7.515242	7.7109237	7.8601108	7.692157	7.71935	7.5195427	7.6020494	7.596136	8.459243	8.013028	7.762057	7.814912	8.166576	8.268724	8.18406	7.450151	7.421882	8.282634	8.167233	7.7131763	7.075556	6.759266	7.5491204	6.8008633	8.005474	7.0551496	8.003131	8.06996	8.843568	8.282634	8.4891405	9.659433	8.191462	8.484106
"ILMN_1651563"	5.945507	5.9875517	6.033426	6.0394635	6.05157	6.0278645	6.1423903	6.0185127	5.9723516	5.963705	5.9984446	6.0540805	6.0983734	5.953901	5.952967	5.984264	6.0403714	5.935342	6.0949817	5.9646673	5.958983	6.004769	6.0828686	5.890526	6.007403	5.672476	5.759911	5.905538	6.0025926	6.1106844	6.0271506	5.8128986	5.8336167	6.1813226	6.0244303	5.886172	6.000568	6.1343575	6.206654	6.01223	6.0599623	5.969149	5.9007955	6.0403714	5.9126573	5.9086676	6.015728	5.9140453	6.082828	5.812964	5.8228526	5.7446623	5.8890386	5.9515767	5.906816	5.9588675	5.8856745	5.9405823	5.9048314	6.20768	6.049197	6.0588927	6.0493674	5.929834	6.1288347	5.892826	5.953298	5.879448	6.081912	5.950367	6.05318	6.1685143	6.0485864	6.104129	5.8754425	5.851041	5.9087043	5.9869485	5.841815	5.935208	6.0326004	6.1085973	6.0069327	6.004415	6.19993	5.857139	5.9577403	6.022606	6.075493	6.074577	5.8477554	6.164565	5.9812617	5.9928136	5.88537	5.9894934	5.9471364	6.0299997	5.8804765	6.0751395	6.029544	5.964445	5.9259744	6.0073204	5.84732	6.0891085	6.0054836
"ILMN_1651565"	5.945007	6.213727	5.9997797	6.082996	6.144108	6.013769	6.118937	6.0781174	6.1325326	6.196284	6.089832	6.145993	6.0656567	6.0304637	6.004951	6.0347137	6.1564007	6.0776596	6.201303	6.185551	6.055866	6.000982	6.0375886	6.0693755	5.920681	6.1816435	5.8570495	5.833647	6.0407095	5.9748163	6.159877	5.94526	6.0451665	5.9855485	5.9727283	5.871773	6.053251	5.8819203	6.086687	5.958677	5.9199557	5.8956356	5.9870143	6.074086	5.939235	6.1078205	6.0877924	5.992053	6.2433567	6.02683	6.0411005	6.318542	5.9510245	5.994464	6.0578847	5.9886456	6.1029987	6.0157537	5.9632077	6.046781	5.9577136	6.039572	5.9403954	5.9123936	6.028864	6.0325685	5.909589	6.262358	6.0306497	6.096289	5.9936423	6.1196117	6.0849576	6.120189	5.9697733	5.9565377	6.013996	6.0891085	6.1344566	5.9527335	5.973943	6.123005	5.975943	5.953825	5.997037	5.87289	5.9058747	6.0464206	6.2690096	6.2310586	5.9670115	6.0548644	6.3686986	5.982939	6.1139007	6.1836863	6.1450877	6.011104	6.1532106	6.0427094	5.8521404	5.7500305	6.021435	5.963883	5.9782705	6.0709953	6.120145
"ILMN_1651567"	6.143268	6.1930466	6.081636	6.1031065	6.099545	6.309574	6.0462556	5.874936	6.157206	6.2928762	6.0688167	6.149051	6.071947	6.1790442	6.0662885	6.0247703	6.1362495	6.110841	6.081186	5.9680605	6.1703963	5.703691	6.069359	6.344443	6.01954	5.8836308	6.0714064	6.1439734	5.8685145	6.183923	6.0746326	6.192108	6.1903267	6.104032	6.0879283	6.1079936	5.8388186	6.1602573	6.0859513	5.6733084	5.7598357	6.2428284	5.9788985	6.1604757	6.0316634	6.201742	6.1105084	6.279161	6.027635	6.055226	6.150219	5.9370465	6.181253	6.1019354	6.1565986	6.0867515	6.3517103	6.1712418	6.1438956	6.0937815	6.192043	5.957779	6.1309643	6.472127	6.1315975	6.339626	6.043479	5.90549	6.1516175	6.0876017	5.9230585	6.1174903	6.108114	6.0266438	6.0950823	6.397402	6.085243	5.921713	6.097206	5.8948855	6.0207515	6.043165	6.1567616	5.976881	5.948602	6.1293836	6.2683344	5.9478874	6.2445116	6.0400724	6.0564547	6.0014243	5.9211574	6.003768	5.9542227	6.0068917	6.0884066	6.012018	5.768264	6.082668	6.075859	6.00539	6.0128117	6.0914483	6.031556	5.869137	6.1605015
"ILMN_1651568"	5.771838	5.8396535	5.7416406	6.627629	6.223531	5.6823387	5.5757446	5.648292	5.784897	5.7856545	5.6563425	5.62969	5.936283	5.8780146	5.7594953	5.900151	5.786763	6.0434628	5.711024	5.8933935	6.1696444	6.2130647	7.9531984	6.1001863	5.8861837	5.851734	5.92866	7.410761	6.6786494	5.9661655	6.404281	5.7792845	6.174462	9.970255	5.8236556	8.9741535	7.057359	6.9917574	6.075567	6.3810062	7.80599	6.7288303	6.5030675	5.687073	5.9192066	9.90584	7.750684	7.9770937	6.725641	6.9971595	8.637226	6.4225764	6.7769513	6.505955	8.250174	11.687745	10.331852	9.62944	6.7638884	8.788754	7.633649	6.9482536	8.922934	8.596319	10.223102	8.662648	8.211817	10.533697	6.9400034	9.563622	7.942624	7.0650454	8.831911	9.2234	10.679755	8.134813	8.120174	7.5736504	7.1416087	5.8449717	9.658091	8.078393	8.927349	10.362037	6.422054	6.67291	6.533049	11.426218	6.032963	6.5996733	7.665444	7.4930706	5.9607825	8.926023	9.863494	8.234946	5.9740834	7.2215486	5.8746495	9.494299	10.156797	10.544444	11.092344	9.722902	5.753868	6.588816	12.272683
"ILMN_1651569"	5.9203095	6.157522	6.0812454	6.0825663	5.9680104	6.3768873	6.1306906	6.1617007	6.0850554	5.973584	6.210684	6.2918577	6.3881674	6.031499	6.1583543	6.080242	6.212103	6.0644536	6.161105	6.2323284	6.162083	6.2930355	6.115898	6.0046544	6.4280066	6.3664246	6.295986	6.119485	6.113604	6.1073284	6.05766	6.197002	6.112391	6.1199937	6.115469	6.075974	6.204249	6.2103596	6.067254	6.2430987	6.195934	6.124749	6.0096593	6.0401807	6.191141	6.1574035	6.158555	6.4031744	6.1413355	6.3799734	6.216508	6.0812454	6.192735	6.14823	6.0058327	6.139274	6.155084	6.1249404	6.1766744	6.1212964	6.3055496	6.451444	6.0793605	6.180597	6.1871734	6.10726	6.279043	6.196095	6.0760694	6.0807314	6.284867	6.352495	6.1984663	6.1961994	6.1718273	6.1591544	6.1023545	6.1157246	6.1391735	6.201742	6.3876286	6.225706	6.2598534	6.188436	6.085425	6.1297684	6.119728	6.1406584	6.1064935	6.283647	6.1656613	6.182323	6.175266	6.1787186	6.255014	6.223293	6.2241607	6.247009	6.0879283	6.0838923	6.256019	6.1244526	6.1824584	6.1212187	6.163114	6.20768	6.274852
"ILMN_1651574"	5.7225747	5.813139	5.9116235	6.113131	5.7906227	6.04886	5.6212482	5.9095163	5.9609485	6.005064	5.6365533	5.715619	6.051275	5.7996426	6.1352825	5.7693467	5.932232	5.8690205	5.9881268	5.8785143	6.254643	6.077926	6.3473506	6.0943255	5.9212675	6.0475616	5.8050876	5.722282	5.990534	5.9756327	6.071561	6.19372	6.2022386	6.0625753	6.011073	5.965963	6.0758796	6.0831213	6.030361	6.078655	5.945091	6.0592012	6.0046234	6.027198	6.2476892	5.819827	5.9684978	5.7867217	6.17426	5.948801	5.993878	5.7588067	6.30843	5.8191285	6.050295	6.1113076	5.8864436	5.5620975	6.1317306	5.931193	6.003768	6.003878	6.189788	6.043559	6.338356	6.287427	5.727149	5.7073374	5.983563	5.879293	6.174143	5.6863537	5.9069653	5.7413588	5.9868402	5.8870935	5.9493394	5.8714447	5.93268	6.1675854	5.9603815	6.0121336	6.088656	5.907217	6.087999	5.9291506	5.8610816	5.818981	5.770149	5.7652717	6.0530143	5.9523273	5.9353776	5.8410134	6.1233416	5.872746	5.9087176	5.7923784	6.2574005	5.7373457	6.0140123	5.746941	5.878465	5.932075	5.8891826	6.0985475	6.0388894
"ILMN_1651576"	5.983287	6.1602573	5.8282304	5.825208	5.844693	6.1176753	5.92861	6.138093	5.949847	5.8255553	5.915161	5.967467	5.9066396	5.8943744	5.8355494	5.9925933	5.8804126	5.932392	5.865996	5.965894	6.0712395	5.7069535	5.756718	5.8844543	5.704466	5.8102794	6.119414	5.8642926	5.8525295	5.9146323	5.9283557	5.985321	5.9592557	5.8779254	6.006151	5.9459624	5.809128	6.104849	5.88538	5.9151354	5.9257045	5.9800234	5.7552724	5.8497515	5.819245	5.754778	5.781729	5.7720847	5.8590817	5.792097	5.8344116	5.7769465	5.855799	5.791537	5.813357	5.8997993	6.038373	5.7787952	6.044463	5.8083515	6.013965	5.994073	5.7139626	5.771963	5.929351	5.953203	5.77458	5.956527	5.9977193	5.8354716	5.9473443	6.0135055	5.885123	6.0961347	5.894312	5.972404	5.8857875	5.8660884	5.9560103	5.9628916	6.0241833	5.86881	6.0815763	5.784522	5.9749064	5.7472258	5.9687023	5.9303327	5.967259	6.096051	6.0714936	5.8724527	5.98175	5.8598905	5.9508977	5.868371	5.8439507	6.0156674	5.974315	5.8732142	5.7765484	5.8912396	5.907969	5.6513114	5.9532366	6.043651	5.8095593
"ILMN_1651582"	6.08727	6.00995	6.0940185	5.995675	6.0285573	5.900074	5.8779516	5.827882	6.0098	5.908389	6.0202804	5.960311	6.065428	5.883889	5.7661276	5.825449	5.893077	5.8299413	5.925832	5.837178	5.9992175	5.7862244	5.7765684	5.980718	5.7915144	5.9038315	6.022561	5.977271	5.9315925	5.9587917	5.900087	6.038675	5.9314866	5.997998	6.082996	5.8308415	5.963639	6.0646486	5.8939443	5.867612	5.937883	5.932793	5.7788167	5.9068785	5.759722	6.006091	5.879193	5.89328	6.0560937	6.018251	5.730249	5.923018	5.8249445	5.9011383	5.9046173	5.9473834	5.6794004	5.869377	5.901566	5.7058887	6.054915	5.9025035	6.0142303	6.0985026	5.7972484	5.9286714	5.5655003	5.8305264	6.228973	5.9897285	6.052679	5.858177	5.9319344	6.1211977	5.905525	5.8027143	5.9765444	6.050954	5.7728076	5.8396378	5.9309025	5.888927	5.933624	5.932823	5.8696284	5.979071	5.990588	6.007618	5.936645	5.9535728	5.923283	6.051624	5.9006505	5.9494715	5.9215746	6.023549	5.8323	5.844805	5.8530455	5.7374854	5.6581593	5.912519	5.857656	5.897701	5.850184	5.935329	5.9655623
"ILMN_1651584"	6.012597	5.9145174	6.0557814	5.8408947	5.9131837	5.9085765	6.0794144	6.053673	5.9330373	5.9621725	5.9059258	5.911245	5.8194656	6.1373124	5.9501233	6.0191007	5.827866	5.821636	5.8079386	5.9541745	6.010121	5.855203	5.9120502	6.0424237	5.8898325	6.0884466	5.824024	6.090172	6.007388	5.841529	5.8911905	5.801698	5.734034	5.8782067	6.0753083	5.8220005	5.8793445	5.8765483	6.0862894	5.9204106	5.9469624	5.9219284	6.1627994	6.0801635	5.935116	5.735098	5.9282203	5.759354	5.970371	5.991944	5.859964	5.871838	5.975187	6.0308876	6.013577	5.9905496	5.9959474	5.9363074	5.9973397	5.9471474	6.071316	6.0505376	6.038263	5.74394	6.072798	6.054779	6.0028315	5.98321	5.801555	5.898186	5.8866887	5.9551544	6.102617	5.936645	5.980078	5.864047	6.022217	5.981097	6.093742	6.0254903	5.95055	6.0759535	5.8835907	5.9955926	6.032119	5.9674816	5.9648037	6.0269704	5.9813914	5.933375	5.7450447	5.910246	6.0970297	5.97142	5.9937296	6.0278506	5.8874173	5.923018	5.956801	6.0199385	6.0154567	5.994788	5.9721036	6.156706	5.8857	6.015205	6.087442
"ILMN_1651597"	5.7452106	5.9489655	5.601414	5.8384523	5.617929	5.842019	5.921497	5.6875668	5.610329	5.919307	5.711929	5.801733	5.794747	5.985579	5.8173313	5.7782483	5.5313797	5.628436	5.5667624	5.4661365	5.7231116	5.7863073	5.5975223	5.6559844	5.93632	5.941169	5.7651863	5.8509665	5.7364616	5.7871656	5.8291903	5.737165	5.654419	5.7964706	5.676369	5.6964364	5.591674	5.5872736	5.4675593	5.715023	5.6343083	5.8987684	5.7199345	5.7295203	5.7581873	5.970989	5.7705927	5.588677	5.7555513	5.801733	5.6794004	5.89413	5.7151327	5.7830205	5.8173156	5.755792	5.78422	5.7831244	5.794197	5.8856745	5.748211	5.6389008	5.542162	5.753965	5.7640624	5.7632256	5.7802753	5.610205	5.762572	5.7746663	5.7163267	5.868475	5.8202205	5.5503063	5.902971	5.7957125	5.8814692	5.8364186	5.8044653	5.6382647	5.726098	5.767281	5.6336827	5.709966	5.842477	5.7673507	5.7208076	5.895494	5.7116303	5.7824078	5.8753977	5.7710013	5.511	5.814215	5.694641	5.548215	5.7361946	5.759786	5.605836	5.785692	5.7455525	5.9362483	5.5960264	5.5692973	5.8207927	5.754111	5.915813
"ILMN_1651599"	5.8612757	5.9923277	5.8589587	5.741556	5.6147647	5.9189644	5.5567756	5.748315	5.7643743	5.701046	5.6226063	5.611619	5.862119	5.9216766	5.800762	5.777442	5.639581	5.903779	5.9134655	5.780581	5.79948	5.6214843	5.9702086	5.854509	5.854698	6.051591	5.803592	6.0113344	5.7543116	5.648292	5.867748	5.9209476	5.837508	5.75235	5.936036	5.748161	5.6451616	5.846133	5.851386	5.892575	5.74645	5.7141395	6.0243983	5.628331	5.5001073	5.93445	5.9614525	5.699352	5.730797	5.8724413	5.8653274	5.6389008	5.631961	5.940471	5.8809524	5.892826	5.8753977	5.7144046	5.6832137	5.5968394	5.8439646	5.7464223	5.969947	5.805789	5.937355	5.834978	5.7767625	5.7833858	5.8359227	5.786785	5.853297	5.926508	5.8925467	5.877099	5.622278	5.782997	5.7111425	5.712108	5.8483467	5.7553205	5.603492	5.5999827	5.930097	5.926922	5.7819147	5.8900275	5.847002	5.7209506	5.9969177	5.8714185	5.839789	5.9892464	5.849641	5.867062	5.7262597	5.825482	5.896854	5.786168	5.220324	5.8038244	5.7335033	5.879358	5.7952385	5.896454	5.911957	5.837283	5.776172
"ILMN_1651604"	5.7831244	5.9554057	5.6360145	5.8070316	5.825069	5.9389377	5.5009737	5.9900303	5.6344953	5.821073	5.706724	5.906411	6.077517	5.8884296	5.736784	5.6962595	5.7637696	5.607528	5.8816786	5.944939	5.9737678	6.136875	5.94794	5.914353	5.829876	5.9685726	5.7870874	5.8549504	5.8869886	5.6027865	5.89106	6.0008845	6.3510537	5.7758794	5.665509	5.882776	6.068256	5.8854733	5.921972	5.9077005	5.9263916	5.797088	5.841073	5.778151	5.9134803	5.7646704	5.7701693	5.6771355	5.9303565	5.7860675	5.875253	6.001709	5.96668	5.8044295	5.8369784	5.907941	5.748088	5.7926726	6.0504737	5.9589443	5.8915315	5.909924	5.9124064	5.930034	5.851386	5.7454987	5.9494715	6.074691	5.938416	5.9673524	5.950354	5.8665714	5.814215	6.0281887	5.8906302	5.9956064	5.7986007	5.9102936	5.754083	6.053933	5.8808093	5.8193846	5.8486238	5.8216815	5.6543508	5.834514	5.664879	5.708368	5.8535466	5.749118	5.6504273	6.005949	5.64235	5.8729663	5.841626	5.782687	5.8444715	5.9307885	5.8828964	5.755372	6.0835953	5.8039513	6.172907	5.874091	5.880294	5.939896	5.924149
"ILMN_1651606"	6.208154	6.317484	6.0543804	6.100249	6.134275	6.1189156	6.0449743	6.092374	6.2669144	6.04955	6.375971	6.1739373	6.001384	6.25158	6.169919	6.091879	6.2223687	6.007507	6.09074	6.0703998	6.086687	6.0802207	6.200332	6.173524	6.241996	6.080584	5.8603964	6.1054273	6.238957	6.039688	5.989842	6.007333	6.15679	6.039638	6.2106047	6.0714726	6.0558143	6.0858297	6.01974	6.0015273	6.055916	5.9629416	6.0506716	6.045151	5.7935843	6.107096	6.02025	5.9549413	5.9688573	6.0365057	6.041327	5.9970098	6.042838	5.9361877	5.946523	6.00815	5.9240723	6.085322	6.08356	6.0346565	6.2103596	5.8960137	6.1554966	5.9705048	6.2990246	6.089704	5.7598844	5.851414	5.986178	6.023268	6.105771	6.235338	6.1870008	5.998979	6.2021956	5.989115	6.092415	6.036009	6.0340962	6.0683694	6.0254145	6.062756	6.0080395	6.2368064	6.283647	6.1760564	6.2394004	6.1728373	6.4359055	6.1685843	6.224918	6.1477203	6.3339686	6.201155	6.1379294	6.1475425	6.2577524	6.1957603	6.4152856	6.102419	6.2437806	6.2706513	6.2133718	6.222787	6.1101837	6.263692	6.269735
"ILMN_1651608"	5.9098854	6.1656613	6.0762005	5.7844076	6.013783	5.9839597	6.076543	5.95562	6.0996294	5.865221	5.78365	5.8868175	5.9633756	5.828973	5.82229	5.9847856	5.8485923	6.070256	5.8283405	6.0014386	5.842226	5.829269	5.958983	6.0098515	5.8674755	5.939469	5.8677897	5.976775	5.92236	6.096326	6.2040215	5.696389	5.7589707	5.995826	5.869125	6.031556	5.9761276	5.887536	5.887326	5.7743735	5.840148	5.9183035	5.9561872	5.703727	6.091688	5.9593053	5.944955	5.786645	5.9659204	6.0656753	6.0143704	5.886117	5.920632	5.9088044	5.8766866	6.069359	6.0651484	5.950872	5.8033423	5.988519	5.8102794	5.9691253	5.878289	5.8280463	6.0777183	6.0074453	5.88719	5.965819	5.7793036	5.7844076	5.7957506	5.9846125	5.9123936	6.0329313	5.958192	5.7960277	5.9577537	6.073547	5.9781537	5.988058	5.995934	5.964542	5.880626	5.9733653	6.0309014	5.8950567	6.0259805	5.934426	5.8848023	5.889634	6.02537	5.9931865	5.926403	6.0453334	6.063521	6.1913953	5.7763643	5.8465543	5.923421	5.9192185	5.8905396	5.7780104	5.7511015	5.8614244	5.9440184	5.8968983	5.73138
"ILMN_1651609"	5.9888477	5.924451	6.012526	6.088985	5.840719	5.9775863	5.7663984	5.799893	6.177902	6.019985	5.9952297	5.9738736	5.9157386	6.0787673	6.063086	6.037916	5.850883	5.9792495	5.8112836	6.052715	6.1067476	6.3169413	6.032502	5.956738	6.2308717	5.9618306	6.2599535	5.866885	5.9527335	6.054263	5.9514585	6.020355	6.102191	5.886459	5.9715104	5.845205	5.9405823	6.245499	5.9909477	5.8950195	6.1775804	5.9315577	5.8753977	5.930148	5.7021403	6.1873546	6.144346	6.093274	6.022866	6.054506	5.7514544	5.971139	5.997888	5.9755106	5.8891563	6.116434	5.914812	5.807132	5.808193	6.2010856	6.1175566	6.019998	6.0194964	6.132556	6.035206	6.030875	5.989817	5.892139	5.89248	5.9256716	6.03479	6.0305724	5.8225336	5.985799	5.964752	5.9062147	6.174681	6.003573	5.963952	5.9858236	6.0834947	5.9367676	5.752074	6.025998	5.924331	5.9557843	5.9562383	5.9593544	5.7964535	6.1966414	6.04052	5.8698215	5.6440854	5.7058125	5.7409515	5.9139233	5.8932037	5.8430395	5.8938417	6.052306	5.8258166	6.0591655	6.101867	6.00568	5.9782586	5.8772345	6.030758
"ILMN_1651610"	8.777269	7.9297237	8.479734	10.174033	8.346812	8.292569	8.289099	8.81354	8.959117	8.96045	8.268724	9.0308	8.251907	8.193374	8.862639	8.605848	8.576256	8.261462	8.062715	8.813927	8.382921	9.348387	10.105373	8.2751875	8.600004	8.302029	8.990343	10.112321	9.851788	9.164086	9.322387	8.496533	8.521585	10.012411	9.339277	10.203277	8.908463	9.2978325	9.058099	9.901188	9.507228	10.40736	8.926903	9.831798	9.44008	9.194674	9.460836	8.950818	9.147774	9.2003765	8.763679	9.145294	8.010026	8.781449	8.087321	9.208895	8.794378	8.912678	8.168579	9.038804	8.434921	7.739146	8.326545	8.396534	9.089275	10.020109	8.6863785	8.490003	9.127943	9.025191	8.753296	8.379913	8.828213	8.663892	8.623227	10.048162	8.093253	8.133777	9.985015	8.63384	9.486777	9.255422	8.86009	9.693677	8.587616	10.132647	8.615284	8.424229	8.225585	8.455403	9.517042	8.160573	9.866083	9.024409	8.77331	8.79118	7.8768325	9.944964	8.280273	8.289776	8.481225	7.503587	7.9338264	8.871944	10.206414	8.867587	7.914547
"ILMN_1651617"	5.895858	5.8307753	5.99017	5.842859	6.0884066	5.88666	5.943529	6.0684376	5.88117	5.8901925	6.010332	5.8371906	6.0501094	6.1600513	5.739318	5.875908	5.94154	6.0318604	5.8333044	6.0150514	6.1456304	6.0232882	6.0866714	6.097943	5.880089	6.2254105	6.167705	5.835906	6.0387764	5.9841204	6.01671	6.22316	6.023867	5.811902	5.8549504	5.7194242	5.8304477	5.8260975	5.891398	5.8644147	5.9770703	5.8755627	5.755619	6.0422606	5.885891	6.1393833	6.26292	6.245084	6.1050043	6.0157537	6.2927127	5.998011	5.853282	5.986056	6.142365	5.964105	6.1326103	6.0024023	6.23352	5.878477	5.7488685	5.9606056	5.9335103	5.8636436	5.7845435	5.895622	5.8661823	6.1310163	5.7930727	5.9125805	5.9546165	5.95091	5.934879	5.9469624	6.031803	5.93739	5.9708757	5.806468	5.838212	5.7144046	5.776019	6.035638	6.138577	5.7825265	6.414249	6.2947407	6.6786494	6.315041	6.733043	6.396458	6.4309435	6.6401443	6.3636494	6.7662325	6.5186906	6.5251217	6.6957726	6.34678	6.541528	6.4115443	6.6035357	6.458733	6.473688	6.2687984	6.3362556	6.547438	6.497603
"ILMN_1651624"	5.935967	5.94662	5.995471	5.688896	5.7371097	5.9503436	5.850268	5.8711553	5.9596925	5.84586	5.851849	5.837673	5.9447746	5.7770896	5.9781127	5.931861	5.807974	5.8975663	5.7459135	5.710032	5.93423	5.901189	5.74661	5.959207	5.8166614	5.707116	5.889385	5.8364186	5.7217627	5.76424	5.737404	5.8757405	5.7175136	5.8495398	5.6980286	5.7591276	5.8006525	5.650058	5.653593	5.7827907	5.8483763	5.7687125	5.709665	5.891889	5.7612543	5.708262	5.783934	5.930826	5.657962	5.976976	5.824638	5.8452473	5.952934	5.9075613	5.7922897	5.8731117	5.7575574	5.8210564	5.792362	5.8843884	5.751048	5.8715205	5.7973003	5.949405	5.8201566	5.856718	5.7046204	5.8175	5.6689916	5.7786098	5.9240246	5.8122807	5.7728925	5.9606686	5.7106347	5.750383	5.7929955	5.716152	5.81339	5.8173313	5.827139	5.9143267	5.673037	6.0300164	5.6651325	5.798876	6.2301784	5.8144145	5.7334514	5.8102007	5.726877	5.834892	5.760718	5.9025035	5.809383	5.9209685	5.975801	5.76142	5.7846017	5.69961	5.623607	5.835756	5.940519	5.916368	5.8412905	5.8385773	5.743989
"ILMN_1651628"	8.261817	8.043939	7.8620634	7.740831	7.980553	7.933001	7.8720007	7.960135	7.4011145	7.6566315	7.7504077	8.048861	7.645314	7.589377	7.6119165	7.6059275	7.9441557	7.5025706	7.689787	7.8190465	7.796509	7.7276864	8.26584	7.792442	7.521912	7.960135	7.676548	7.778486	7.4835563	7.7947927	7.715312	7.5555673	7.670355	8.147479	7.819953	7.666285	8.019057	8.053498	7.920681	7.7779	7.9225354	7.817672	7.654174	7.925887	7.7970653	7.958714	8.08645	7.70108	7.6804934	7.9186454	7.7918925	7.8663917	8.041791	7.6550055	7.912485	8.1901455	7.973969	7.9872813	8.17837	7.899145	7.817142	8.0822525	8.19207	7.9100957	7.757514	7.8902903	8.208537	8.221655	8.196577	8.065862	8.314743	8.124929	8.224553	7.5359006	7.9666862	8.121439	7.758587	8.202935	7.965091	8.07551	7.6254535	8.19307	8.346094	7.964253	8.494478	8.210422	8.599596	8.427796	7.9891286	8.014767	9.054192	8.206234	8.637981	8.296013	8.821724	8.406686	8.564399	8.003739	9.090736	8.352256	8.275898	8.081623	7.6577277	8.365505	7.5322747	7.9210052	7.742243
"ILMN_1651636"	5.7293377	5.910348	6.006151	6.0250382	5.9286933	5.9566956	6.0796237	5.9607825	5.973133	6.0051193	5.8209896	5.8815193	5.8786173	5.996596	6.0223746	5.937355	5.9883494	5.8255734	5.909629	5.7863073	5.9712167	6.307202	5.8525696	6.255326	6.02282	6.1757064	6.0622416	5.76548	5.9537315	6.0903854	6.1094847	6.1548214	5.8892827	5.9491653	5.845343	5.853591	6.04351	6.0356045	6.1203027	5.986801	6.067254	5.9414687	5.943928	5.9342184	6.0015984	5.9807706	6.071804	6.0554495	6.376269	5.937169	5.859111	6.036265	6.077277	6.187708	6.1019354	6.0192966	6.025915	5.9909725	5.962434	5.741193	6.227685	5.7802925	6.009291	6.070071	5.879807	6.038248	6.0793405	5.918889	6.2049246	5.918912	5.955204	5.9428945	5.8881335	5.982829	6.0202804	5.664404	5.9809623	6.0469694	6.004091	6.0761065	5.825969	6.1460176	5.999998	5.866899	6.1191063	6.0216856	6.045247	5.9201994	6.01162	5.9016604	5.9403825	5.7800913	5.8204165	5.944134	5.857981	5.873863	6.2706513	6.038517	6.0030975	6.0014114	6.058065	5.962318	6.050277	6.003299	5.916112	5.993024	5.9627347
"ILMN_1651637"	6.377262	6.287692	6.227417	6.1822286	6.414338	6.154023	6.1130347	6.059238	6.026304	6.1400256	6.18537	6.20003	6.047916	6.14053	6.3250866	6.0325184	6.1365056	6.1300735	6.1232276	6.013739	6.267871	6.255469	6.1968517	6.155057	5.8051496	6.2486672	6.3393087	6.239269	6.037696	6.1317306	6.216145	6.395409	6.2050023	6.1076136	6.081636	6.161285	6.150165	5.9963126	6.048549	6.0242267	6.2111435	6.107144	6.177129	6.212381	6.0975747	6.0712395	6.276896	6.1941953	6.1184754	6.2572355	6.254692	6.377659	6.231943	6.270821	6.3781047	6.185099	5.9363074	6.144897	6.299908	6.0285864	6.1753	6.085425	6.127433	6.196284	6.30315	6.1488743	6.2665505	6.193899	6.1958694	6.260706	6.1580787	6.2872043	6.3365135	6.160023	6.0768275	6.0784755	6.2479234	6.2427444	6.079279	6.064361	6.069962	6.1580787	6.2317677	6.1866603	6.2779975	6.00423	6.2901926	6.1816435	6.3073945	6.21655	6.2058372	6.5854263	6.305034	6.5034175	6.3665104	6.2246685	6.173906	6.3276205	6.253138	6.1938295	6.4120803	6.3015	6.1930885	6.149497	6.1225705	6.3445873	6.2524366
"ILMN_1651641"	5.979431	6.2406163	6.136009	6.1028547	6.143661	6.121677	6.3381615	6.1393514	6.096403	6.2738566	6.1138306	6.07656	6.17836	6.0241675	5.898846	6.148738	6.217282	6.0074296	6.1604476	6.168658	6.0926175	5.8900275	6.1122494	6.031979	6.126321	6.2847476	5.9740977	6.141551	5.95525	5.9737935	6.04775	6.221863	6.180157	6.0739913	5.8625727	6.066448	6.148257	6.076403	5.9145045	5.960722	5.99418	5.9370065	6.1953163	6.1438355	6.029667	6.0392766	5.9093423	5.959818	6.2531834	6.1525664	6.082434	5.982926	5.926865	6.0521426	6.096659	5.9001894	6.1286135	6.1810308	6.0762343	6.144457	6.1557283	6.027526	6.0281587	6.1315036	6.146219	6.1778684	6.178002	6.103041	6.0711274	6.082788	5.9643536	5.9770837	6.101471	6.060458	5.871653	5.875614	5.8376603	6.0218663	6.01071	6.071804	6.024385	5.9996433	6.1389866	5.9383297	5.9946213	5.8856378	6.1271276	6.1812234	6.131931	5.9082813	6.0350146	6.0537086	6.118521	6.134692	6.045822	5.888889	5.793014	6.0970106	6.05284	5.9152603	6.0997577	5.8949547	5.953298	6.0381093	5.9812765	5.984228	5.8988876
"ILMN_1651642"	5.9759307	5.984253	5.8285756	6.1063604	5.7231407	5.837959	5.7324677	5.8368382	5.6507106	5.8806815	6.096659	5.8827267	5.8764796	5.8718123	5.7968574	5.8519006	5.8079224	6.0651484	6.132751	5.822994	5.910572	6.0251937	6.103414	6.1421485	6.055162	6.2975073	6.056397	5.904659	6.026229	6.243181	5.8752017	5.7750154	5.985658	6.165448	5.652424	6.159761	6.246685	6.097687	6.0748987	5.733765	6.154397	5.9495955	6.042373	6.105068	5.9258432	6.370155	6.13541	5.931823	5.862041	5.9774776	5.99171	5.850299	6.108366	5.8991227	6.024075	5.9414334	5.928789	5.832666	5.99905	5.93248	5.912005	5.976036	5.964155	6.006151	6.0020347	6.214942	5.985579	6.134894	6.231227	5.9607463	6.0346565	6.0630503	5.920793	6.16575	5.8974304	5.9991474	5.9467893	6.0973873	6.2823367	5.9547763	6.2201166	5.9957023	6.12566	6.0209947	6.128081	5.897351	6.063816	5.98927	5.965781	5.864151	6.2875338	5.637744	5.9637327	5.8580775	5.888304	6.166488	6.173647	6.2180915	6.0769024	6.0112886	6.0958433	6.2087107	6.5908375	5.8770304	6.138909	5.948709	6.1597333
"ILMN_1651643"	5.727841	5.740754	5.808705	5.661544	5.697755	5.6984544	5.8236723	5.6286454	5.61463	5.6790133	5.786871	5.790973	5.934099	5.858826	5.6862535	5.645236	5.7907495	5.7400994	5.6019263	5.6059723	6.07081	6.0150514	5.746668	5.8988605	5.9727554	6.2865553	5.9690285	5.9061766	5.7573266	5.786988	5.9281573	5.7832036	6.047511	5.9599543	5.8160467	5.8687167	5.822032	5.8826647	5.7987504	5.8872952	5.8458195	5.795386	5.730099	5.8938293	5.615007	5.7733507	5.7691355	6.1296687	5.9575677	5.583119	5.70745	5.9438133	6.010724	6.005874	5.9453187	5.5928483	5.781218	5.841815	5.858424	5.984671	5.9468803	5.9046454	6.1036096	5.8352537	5.927425	5.817958	5.888927	5.8115907	5.7064047	5.7770333	5.9878745	6.0377283	5.8498764	5.794501	5.7462015	5.962698	6.1699786	5.7848167	5.7293377	5.8236556	5.9307413	5.925118	5.6763268	5.937649	5.747796	5.9070463	6.148059	5.8857627	5.7759013	5.7713604	5.6979294	5.564443	5.805893	6.0024285	5.8894205	5.804895	5.6009784	5.812446	5.7134304	6.169492	5.803592	5.925768	5.813242	6.023824	6.0294785	5.7521	5.942271
"ILMN_1651652"	5.9312477	5.8657875	5.8469706	5.7648625	5.8088965	5.893665	5.8128986	5.8488955	5.921328	5.941292	5.8777823	5.9026318	5.899784	5.9422326	5.922346	5.920681	5.999911	5.8645864	5.8823357	5.9543405	6.0831213	5.9684196	6.039572	5.745801	5.9169607	5.9542093	5.972244	5.988016	5.831305	5.867144	6.040424	6.0875435	5.779408	5.726685	5.8460894	5.824399	5.899756	5.8122444	5.85574	5.87093	5.7389116	5.9747286	5.947814	5.7563696	5.802582	5.9101706	5.829089	5.983005	5.888777	5.827373	5.896118	6.024651	5.781876	5.708942	5.8263946	5.870894	5.8546057	6.037859	5.9077005	5.8937917	5.783836	5.6836996	5.97441	5.9445844	5.887745	5.939917	5.825195	5.909404	5.8027706	6.0216203	5.827166	5.8324127	5.960299	6.034866	6.0001254	6.155636	5.9025826	6.0102572	5.958983	6.008195	5.9294057	6.069732	5.82109	5.916101	6.0172114	5.691033	5.8191285	5.9138737	6.121557	5.9989505	5.855969	6.2409825	5.8448215	5.9092855	5.910691	6.198239	5.688333	5.7921147	6.096403	6.0397835	6.0848765	5.8924932	5.8614407	6.017377	5.854279	5.9252563	5.812414
"ILMN_1651656"	5.7885685	5.731211	5.813675	5.875511	5.655373	5.553037	5.741776	5.718757	5.7460904	5.7173724	5.82173	5.6450906	5.6789527	5.8202205	5.609019	5.9396133	5.6602883	5.788179	5.8141	5.8862453	5.8568554	5.7921734	5.8169208	5.740561	5.7050157	5.8928037	5.6622224	5.7787952	5.7346673	6.0015707	5.858812	5.8526816	6.0306025	5.95188	5.982421	5.7864275	5.723941	5.6728187	5.745777	5.649755	5.917857	5.7279944	5.6012797	5.8184314	6.0624027	5.7105966	5.959678	5.757012	5.7651863	5.7746663	5.684127	5.9985895	5.7338233	5.9368305	5.9038186	5.6142535	5.9403195	5.7828517	5.696218	5.6584883	5.8115535	5.8988056	5.6797075	5.758399	5.874635	5.9910846	5.6417394	5.909105	5.6411347	5.7421536	5.9001894	5.964818	5.8075023	5.663417	5.712856	5.879922	5.973055	5.953901	5.776424	5.908882	5.8100357	5.7318335	5.7773232	5.6381745	5.7177486	5.6323786	5.6022162	5.596513	5.8453693	5.6389008	5.6641994	5.6951733	5.848432	5.8553133	5.7147956	5.631578	5.773808	5.724036	5.730484	5.8175163	5.8767395	5.9211445	5.976801	5.6919055	5.9056735	5.7035766	5.980179
"ILMN_1651657"	6.263964	6.548188	6.523053	6.1943746	6.4130425	6.5801625	6.6875415	6.6319313	6.41173	6.6124554	6.5470715	6.432794	6.2273345	6.2073174	6.4242167	6.409184	6.3594327	6.2975073	6.182692	6.681274	6.326685	6.2400217	6.297801	6.2763243	6.559944	6.34231	6.4683313	6.509968	6.3274913	6.280714	6.4449897	6.1711373	6.3291807	6.215825	6.253406	6.33795	6.0435266	6.235025	6.313603	6.1972294	6.163968	5.916355	6.0925975	6.106561	6.0785527	6.3992066	6.239975	6.5752363	6.2659426	6.339978	6.169122	6.439517	6.4346766	6.294274	6.4790363	6.3953233	6.496453	6.4536405	6.237822	6.319883	6.24069	6.287858	6.1271067	6.3923626	6.182821	6.3843684	6.275705	6.319826	6.232288	6.4026976	6.1426306	6.275773	6.3886595	6.2338824	6.1113544	6.3111234	6.179486	6.43458	6.247879	6.3518267	6.464803	6.2015886	6.3341727	6.4227715	6.1588635	6.2062216	6.289077	6.4455733	6.461501	6.407249	6.310075	6.358049	6.1405044	6.3222656	6.2990246	6.196427	6.217201	6.065352	6.254692	6.2821207	6.235385	6.145748	6.1913953	6.144836	6.210684	6.202601	6.1320353
"ILMN_1651660"	5.6465135	5.77653	5.9515085	5.8095593	5.9810038	5.896578	5.820906	5.620458	5.848417	5.728878	5.527951	5.999175	6.0191174	5.9748034	5.8569922	5.8541274	5.876714	5.7695694	5.8568296	5.911737	5.8494434	6.00815	5.829519	5.7471814	6.041735	5.8114843	5.780522	5.794197	5.731184	5.7756486	5.9158993	5.810414	5.868423	5.9577913	5.7878327	5.48989	5.688853	5.624082	6.099058	5.862241	5.8877196	5.7817726	5.9363446	5.8632913	5.664404	5.6206517	5.758995	5.7224026	5.752747	5.887992	5.5437565	5.915185	5.620895	5.795847	5.8079386	5.6765823	5.775327	5.7656026	5.6417394	5.8361216	5.851958	5.7598844	5.9280915	5.926138	5.8000984	5.7117753	5.7084365	5.5940843	5.710669	5.893691	5.6019263	5.7653656	5.7158747	5.940692	5.875265	5.8314514	5.909962	5.7196364	6.079643	5.905097	5.739203	5.857062	5.7103443	5.6958427	5.6830063	5.630358	5.7686443	6.018294	5.8122983	5.773952	5.7233615	5.8767395	5.6650558	5.894595	5.819245	5.7891526	5.987603	5.9906816	5.9274607	5.809911	5.7242637	5.9807568	5.9329634	5.6200247	5.864006	5.673037	5.8412757
"ILMN_1651662"	5.944162	5.7529635	5.8200297	5.6122537	5.812015	5.648731	5.5533814	5.853158	5.6200247	5.6478786	5.957779	5.89895	5.7973003	5.893781	5.9056354	5.914035	5.851719	5.899146	5.762322	5.6589127	6.044463	5.9515634	6.0190415	5.923232	5.8513145	5.984186	5.72491	5.842004	5.792215	5.8099732	5.8543944	6.074844	5.943465	5.8072023	5.8435235	5.8476534	5.951609	5.8674335	5.907155	5.913356	5.964234	5.971181	5.9929967	5.86273	5.7767177	5.8642926	5.8505955	5.757299	5.858544	5.775622	5.7934914	6.0720234	5.9662194	5.9463973	5.7452106	5.821989	5.7497034	5.889946	5.7768455	5.937069	5.8245106	5.816935	5.920538	5.856756	5.827246	5.7998176	5.79227	5.95656	5.841757	5.6866026	5.8364024	5.850626	5.9304824	5.922209	5.7536607	5.8260655	5.8343835	5.6025105	5.880193	5.874579	5.907155	5.9641323	5.9147077	5.838136	5.700442	5.7537913	6.0061073	5.9607825	5.6385365	5.784243	5.7872787	5.9029202	5.793148	5.745777	5.664585	5.841088	5.816139	5.8052406	5.807	5.8369308	6.0128818	5.9764466	5.908462	5.811316	5.7981124	5.9938517	5.9177275
"ILMN_1651664"	5.785576	5.888505	5.604073	5.6916237	5.7472258	5.940244	5.7781134	5.8010793	5.708368	5.7599344	5.7138114	5.8337383	5.7489905	5.814551	5.971498	5.8752265	5.893489	5.8638616	5.811268	5.87622	5.8291306	6.0593762	5.8235927	5.950042	5.78308	5.7742314	5.7939453	5.868371	5.92474	5.6979294	5.8430247	5.8822703	6.0688896	6.082352	5.841903	5.82986	5.965717	5.941679	5.974275	5.747125	6.0154877	5.9491153	6.102148	6.01837	5.769662	5.867575	5.910389	5.899509	6.0096774	5.794986	5.768845	5.9662347	5.5809064	5.949128	6.0221596	5.682029	5.9684196	5.7687125	5.9563785	5.91813	5.9306564	5.9414334	5.7851734	5.728332	5.9007344	5.774355	5.951297	5.762759	5.8168225	5.7175136	6.036779	5.9423695	5.720207	5.9097424	5.792762	5.8996787	5.7733874	5.8967667	5.985362	6.172502	5.812914	5.979379	5.926243	6.0531173	5.962621	5.8660345	5.790319	6.0618963	5.9331126	5.758854	5.9414334	5.877412	5.933928	5.87946	6.0118985	5.7586584	5.977733	5.950625	6.0167923	5.8465543	5.9616213	5.996651	5.848	6.076635	6.0487394	5.9215093	6.0101075
"ILMN_1651672"	5.9906545	6.035386	5.884933	5.93171	5.9398837	6.013851	5.9586134	6.0645294	6.127263	5.985714	6.095884	6.005347	5.8783994	5.9736214	5.9445724	6.097792	6.014861	5.925658	6.020846	6.019877	6.0840564	5.87217	6.019331	5.8585973	5.9020143	6.050737	5.935762	6.0205817	5.9089923	5.9683423	6.01752	5.9846	5.8290462	6.101065	6.115919	5.7831244	5.985308	6.0728993	5.9141626	6.0620074	5.926494	5.8365507	5.9124064	6.0094037	6.184054	5.824916	6.0232096	5.8206334	6.1170692	5.857544	5.965441	5.9075375	5.861874	6.0953336	6.037145	5.7721543	6.0451665	5.9844394	5.9544024	5.9865656	6.13497	6.1171927	6.0752892	6.1156263	5.927089	5.9085765	5.96057	6.00736	5.979302	5.848228	6.12023	6.0726013	6.0666585	6.010724	5.9165206	6.0898128	6.046057	6.1054964	6.090639	5.8751054	6.1330104	6.0165563	5.9689193	6.1244526	5.9971313	6.1168647	6.084261	5.9033957	6.026185	5.955445	6.0313344	6.0694323	6.016953	6.043588	5.938006	6.0503635	6.0251455	6.020964	6.010947	5.772517	6.0345826	5.8666143	5.9250426	5.9872837	5.861589	5.9879384	6.07044
"ILMN_1651680"	14.657542	14.338535	14.559043	14.859203	14.4431305	14.643493	14.5241785	13.973076	14.244418	14.371817	14.147599	14.129152	14.029509	14.454266	14.476062	14.595884	14.5241785	14.464818	14.632037	14.643493	14.5241785	14.835278	14.607647	14.607647	14.129152	14.371817	14.489173	14.5241785	14.621735	14.559043	14.309645	14.431047	14.500206	14.942645	14.632037	14.758126	14.559043	14.886446	14.570693	14.89859	14.745969	15.277907	14.769504	14.582534	14.607647	14.156157	14.537601	14.360328	14.38271	14.464818	14.682917	13.880158	14.476062	14.657542	14.464818	14.595884	14.2868805	14.510737	14.582534	14.193762	14.394825	14.607647	14.234848	14.234848	14.657542	13.858807	14.40774	14.071215	15.019513	14.38271	14.1653185	14.138888	13.344378	14.537601	14.549074	14.758126	14.956806	14.10498	14.5241785	14.5241785	14.2868805	14.265933	14.129152	14.31865	15.119185	14.942645	15.154691	14.244418	14.693989	14.71998	14.981512	14.582534	14.693989	14.807952	15.225428	14.942645	14.705807	14.781959	14.781959	15.1054325	14.643493	14.204424	14.329381	14.693989	14.981512	14.9689455	12.295207
"ILMN_1651681"	5.641999	6.0003204	5.8999357	5.7618284	5.964655	5.723822	5.7920585	5.8891563	5.8461895	5.8801684	5.9228907	5.9052515	5.9595284	5.946559	5.888952	5.8829374	6.016157	5.6787043	5.949822	5.957581	5.915274	6.2532287	5.9278708	5.8054695	5.9760222	5.8783994	6.040053	5.762322	5.768541	5.782491	5.9097023	5.7052794	5.6663504	5.715487	5.928305	5.7876325	5.7128215	5.883839	5.917515	5.8756647	5.8439775	5.6746454	5.8745255	5.6873665	5.9953065	5.7424016	5.9637504	5.879649	5.9541745	6.100722	5.981723	5.795223	5.94548	5.992273	5.978733	5.9366574	5.88575	5.9260387	5.793798	5.7157183	5.872399	6.0927844	5.9921684	5.7925777	5.835009	6.010486	5.8437457	5.883025	5.836653	5.9085765	5.8390155	5.8296585	6.150304	5.8669133	5.8195596	6.0340314	5.9312706	5.9181066	5.5631313	5.703926	5.899522	5.920249	5.907302	5.84913	6.1671205	5.9846125	5.829721	5.891966	6.0266438	5.868386	5.9296002	5.8176317	5.764222	5.7835474	5.845717	5.870704	6.0043283	5.8922763	5.7842836	5.75399	5.8009067	5.897365	5.7113	6.0875835	5.582529	5.80865	5.9052634
"ILMN_1651684"	7.210433	7.4434214	7.182269	7.297814	7.053123	7.413155	7.139035	7.6744385	7.951148	6.8320146	7.230048	7.4833226	7.240809	7.310646	7.602555	7.2947855	7.223573	7.343248	6.892998	7.325717	7.4487133	7.603664	7.51119	7.401525	7.2738914	7.601259	7.685245	7.0146313	7.309099	7.380967	6.948444	7.295449	7.181239	6.9932823	7.1535172	7.1685886	7.1520925	7.3746696	7.2027273	7.1341634	7.1274076	7.00702	6.883573	7.122662	7.3185935	7.312589	7.292741	7.3524294	7.2963014	7.291626	7.9378314	7.5599074	7.244689	7.2023296	7.412888	7.713724	7.5403748	7.3463464	7.4374194	7.2132955	7.1820593	7.434877	7.7907386	7.3390636	7.6405907	8.032742	7.78984	7.423438	7.164859	7.2173424	7.3457465	7.302494	7.3609824	7.170588	7.3441305	7.1113567	7.3221745	7.20423	7.4052525	6.9142194	7.3764405	7.7519255	7.244011	7.602555	7.214841	7.197918	7.315364	7.5912366	7.148492	7.2494965	6.7520237	7.8069086	7.3853416	6.976651	7.2732153	7.260174	7.4680834	7.2694874	7.440555	7.270493	7.208332	7.115872	7.769388	7.121272	7.150872	7.2035627	6.8050075
"ILMN_1651685"	6.0261383	5.973454	5.871251	5.8947725	5.968637	5.8000317	6.002417	5.989656	5.9692974	5.7687554	6.1093683	5.83515	5.949733	6.099105	5.8673525	5.849371	5.844428	5.7690196	5.8105526	5.807415	6.028759	5.995323	5.884507	5.8010073	5.9832363	5.8368707	5.9191422	5.9271812	5.8143997	5.8305597	5.984799	6.038021	6.1080174	5.9177146	5.7555513	5.969548	6.1264234	5.922536	5.939735	5.8681393	6.035713	5.974654	5.947473	5.850424	5.6952133	5.933977	5.8500767	5.820906	6.0298944	5.948129	5.998221	5.956404	6.01187	5.95411	6.07022	6.0437922	5.828062	5.947851	6.1708884	6.014735	6.017577	5.8591495	6.08587	6.168015	6.0059633	5.9788218	5.9055142	6.1717687	5.6751823	5.9678183	6.0627007	6.0121465	5.9515347	5.8702035	5.810583	6.0096593	6.167893	5.9710298	5.907256	5.728696	6.053848	5.8519444	5.794072	6.11265	6.0339775	6.0392933	5.9441495	6.1266575	5.978034	5.9850535	6.0826235	6.0469027	5.8945565	6.0624895	6.109708	5.9688973	5.80943	5.9669857	5.9244995	5.7141395	6.01834	6.026542	6.000642	5.8430395	5.858465	5.828973	6.0575223
"ILMN_1651690"	6.3945265	6.2100058	6.0157685	6.1891155	6.32775	6.144729	6.110708	6.231896	6.296758	6.0474405	6.3303456	6.244328	6.279309	6.113582	6.30403	6.326494	6.190427	6.428427	6.32775	6.1144876	6.144457	5.9763727	6.2620587	6.2226205	5.9351425	6.106561	6.0799646	5.998808	6.1970854	5.994224	6.152651	6.302683	6.561825	6.044205	5.9766073	6.0351233	6.0873766	6.1046495	6.308363	6.2281976	6.3393087	6.1143265	6.1020637	6.14533	6.011947	6.0879283	6.101512	6.065313	6.22519	6.1969256	6.025757	6.272366	6.1626654	6.201155	6.136798	6.178324	6.1988444	6.2265544	6.0791984	6.277612	6.1843386	6.268534	6.1834254	5.956457	6.140046	6.1461043	6.0504904	6.038094	6.0314336	6.1822896	6.205724	6.1468	6.1226645	6.1660295	6.3037825	6.1596165	6.1679544	6.272208	5.992508	6.07182	6.000277	6.1553197	5.979302	6.057744	6.231095	6.189351	6.0206246	6.174143	6.3809314	6.2563124	6.2988544	6.1729393	6.269939	6.2919693	6.0790563	6.168875	6.2698874	6.2694917	6.3628545	6.246685	6.136586	6.117601	6.14053	6.16606	6.326423	6.053848	6.604023
"ILMN_1651692"	6.9364824	6.7784348	6.6384473	7.0553613	7.0028267	7.2061195	6.8088274	7.1146274	7.2642856	7.268835	6.759622	7.748587	6.954154	6.8431253	6.778748	6.572955	6.55461	6.771599	6.744003	6.8955145	6.8320146	7.317751	6.949021	6.805304	6.946074	7.011232	7.1609287	6.9634256	7.0425134	6.9410944	7.1653214	6.9620004	6.9942837	7.146744	7.481034	7.2037907	6.958066	7.008461	7.300305	7.167531	6.948444	7.053123	7.1449895	7.0459995	6.7750254	7.171445	6.9957886	7.3609824	7.0609794	6.964894	6.7769513	7.0909157	6.785727	7.101633	6.9892354	6.705518	7.038533	6.5529175	7.15487	6.7441497	6.9894404	6.865882	7.013401	6.822108	6.887635	6.8537116	6.903021	7.0106287	7.2320037	6.9819922	6.814724	6.7647777	7.1990075	7.193207	7.1126275	7.0519366	7.0011053	7.7509894	7.089663	7.2752433	7.4781513	6.7012124	7.0863523	7.885504	6.813948	7.1851006	6.601071	6.6942987	6.905378	7.0863523	6.6984577	6.6106	6.8593917	6.7624135	6.6564136	7.1296887	6.8579865	7.336625	6.995014	7.3007565	6.827657	6.852695	6.925511	6.974039	7.8246045	7.0650454	6.947682
"ILMN_1651693"	6.310756	6.1095786	6.314201	6.149415	6.1078205	6.345254	6.511058	6.2650127	6.3826675	6.1958365	6.2411785	6.2569523	6.287314	6.330809	6.484716	6.232452	6.340501	6.2317677	6.1705565	6.3449707	6.2106047	6.306584	6.101712	6.42914	6.3044977	6.0415993	6.314679	6.3471513	6.2896385	6.0856605	6.4095883	6.262763	6.2710457	6.2306943	6.1632347	6.153009	6.069692	6.274852	6.226514	6.1407943	6.059792	6.111833	6.1927032	6.1022744	6.289469	6.2042775	6.184869	6.159449	6.1508837	6.236586	6.310511	6.360242	6.34614	6.315781	6.389835	6.455395	6.4544406	6.193475	6.1559873	6.2164717	6.031586	6.337723	6.424644	6.10202	6.309255	6.46277	6.34342	6.351339	6.0463037	6.075423	6.173191	6.1749115	6.2706513	6.153009	5.8866177	6.1885085	6.3293223	6.18424	6.223077	6.162836	6.02145	6.1843386	6.34723	6.089151	6.2530475	6.1391025	6.3246794	6.0855026	6.236366	6.1386037	6.2015142	6.2867346	6.0429273	6.11985	6.259031	6.2059145	6.1001863	6.1564007	6.118591	6.1655316	6.0666966	6.091156	6.177346	6.2203603	5.844921	6.0364265	6.123005
"ILMN_1651699"	8.002005	7.0506845	7.584773	7.986696	7.5260267	7.142621	7.5025706	7.4332314	7.0587015	7.521686	7.590414	7.274327	7.239071	7.523361	7.2676477	7.2324457	7.419028	7.3706694	7.556803	7.3762093	7.477677	7.9315057	8.034859	7.729023	7.4126554	7.402043	7.2936883	7.637907	7.5172405	7.971831	7.3634334	8.09584	7.370014	7.400663	7.6598287	7.6368675	7.5070353	7.575379	7.4341855	7.2947855	7.6714387	7.457975	7.092391	7.4213724	7.020757	7.587041	7.839756	7.3764405	7.5550404	7.476245	7.718744	7.260427	7.618601	7.6236324	7.378542	7.969147	7.519764	7.588858	7.634181	7.508847	7.3574142	7.2404013	7.1287203	6.993466	7.508581	7.0585327	7.4346356	7.7363114	7.3290763	7.185303	7.4800725	7.270698	6.7002087	7.9122343	7.3290763	7.4833226	7.2521753	7.201566	7.1969185	7.302494	7.3079805	7.279069	7.5117173	7.393685	6.6600776	6.9620004	6.496019	6.717868	6.8846426	6.6384473	6.9623566	6.5799303	6.7188754	7.1619687	6.9289756	6.8010235	6.2955527	6.7659087	6.771599	6.7438517	6.532935	6.5648384	6.92623	6.7940946	7.687691	6.9064784	6.4656916
"ILMN_1651705"	12.789539	12.991496	13.464632	11.238179	12.991496	12.507238	12.52093	12.782326	12.650292	12.234402	13.169282	12.210118	13.260338	13.297122	12.81282	13.282594	13.245362	13.014839	13.292442	12.941778	12.897296	12.672106	12.003355	13.138733	12.819754	13.000762	12.507238	12.383456	12.438751	12.64122	12.666083	12.246817	12.574495	11.641189	12.666083	12.280478	12.73471	11.703223	12.694456	12.370089	12.152427	12.232065	12.028905	12.672106	12.7650795	12.158828	12.608987	12.518427	12.586859	12.553361	12.146019	12.704559	13.022294	12.941778	12.496276	11.511795	12.25614	12.156623	13.301418	11.703223	12.416394	12.983816	12.191101	12.792713	10.818442	11.07871	12.81282	12.523381	12.685136	12.191101	11.761816	12.751838	12.003355	12.945255	11.903378	12.150413	12.44604	12.131368	11.851691	12.840012	11.031036	11.409076	11.994238	11.300165	10.885092	11.582551	12.596265	11.529769	12.897296	13.305944	10.782864	13.0267725	11.504179	12.300904	11.597159	11.238179	12.385949	11.917068	11.405797	9.542421	12.262959	11.104505	10.81214	11.292995	10.498278	12.647216	10.911464
"ILMN_1651708"	5.799767	5.9232717	5.8314695	5.869163	5.8369036	5.692637	5.8214183	5.813341	5.8895483	5.6399345	5.9647293	5.802934	5.919606	6.035638	5.964718	6.0129533	5.811316	5.986254	5.6919546	5.8692575	5.85348	5.7674146	5.804933	5.870945	5.890142	6.0996075	5.9851465	5.680719	6.030451	5.7130737	5.889372	5.7509165	5.8970623	5.656413	5.571551	5.590679	5.9460897	6.0621533	5.7177086	5.7606435	5.723724	5.6704726	5.8492527	5.5879726	5.584864	5.8807173	5.7725997	5.8904305	5.912099	5.709665	5.822126	5.843653	6.0031896	5.7757297	5.9410143	5.786871	5.84106	5.9062037	5.8454304	5.7287884	5.631961	5.7303925	5.7296414	5.876286	5.584461	6.239305	5.9997654	6.015858	5.8866177	5.884583	6.0239415	5.8152704	5.925648	5.927859	5.8528233	5.9444137	5.9241247	5.707072	5.8581185	5.7513556	5.8748865	6.0235176	5.974946	5.781853	5.9143934	5.6757827	5.7915144	5.808139	5.782468	5.8785143	5.833367	5.864683	5.862241	5.7581115	5.966421	5.6786466	5.720446	5.80865	5.8683424	5.9122105	5.786966	5.7419214	5.8854733	5.7324996	5.8511543	5.6564803	5.9455824
"ILMN_1651710"	5.670714	5.9164324	5.8165083	5.74394	5.979238	5.8263617	6.068635	5.8682218	5.5737433	5.8900433	5.901178	5.8190465	5.901362	6.0806055	5.924344	5.724844	5.9461484	5.823175	5.932563	5.8384185	5.665745	5.694598	5.927946	5.965025	5.9597173	5.8720937	5.829233	5.937807	5.967843	5.6828513	6.0665236	5.986345	6.0276055	5.9852276	5.786504	5.6551476	5.9036345	5.805381	5.835892	5.8269725	5.9683566	5.8041644	6.040289	5.8959527	5.6725373	5.9227858	5.89494	6.2399325	5.9703817	5.814268	5.8971763	5.780315	5.7909355	5.889997	5.930272	5.7426486	5.8352537	6.4065495	5.580525	5.87564	5.8890643	5.7135267	5.8340626	5.9590473	5.691574	5.876981	5.858317	6.0212593	5.948709	5.760479	5.968246	5.5564585	5.835348	5.958429	5.6461797	5.7587333	5.831232	5.846204	5.826536	5.6019263	6.036598	5.8374634	5.8602085	5.6176763	5.8904037	6.1833515	5.844197	5.739604	5.8051353	5.8631845	6.020011	5.9479003	5.9141006	5.7542863	5.953916	6.1398706	5.754466	6.1808267	5.896816	6.23165	5.92236	6.693002	6.990002	6.0853033	5.8318377	5.9138126	6.1968894
"ILMN_1651711"	5.886339	5.967585	5.9826474	5.955417	6.0050907	5.8949547	5.935762	6.279043	5.8935013	5.7175136	5.736077	5.938822	5.985579	5.8235736	5.881905	5.851931	5.9672966	5.9348416	6.042437	5.9857264	6.11818	5.9862676	5.695924	5.9196553	5.8328767	5.822079	5.684462	5.7525506	5.7718186	5.9308543	5.7656455	5.7703013	5.879793	5.8538513	5.7300663	5.6659303	5.789237	5.8493853	5.737591	5.9628663	5.946267	5.8770304	5.8647966	5.815458	5.977164	5.8787613	5.946698	5.648731	5.7953115	5.935281	5.955445	6.035729	5.8689294	5.797975	5.8450317	5.7634726	5.873798	5.569796	5.8946953	5.8675995	6.135022	5.9569163	5.971642	5.8495545	5.989463	5.985042	5.808705	5.959902	5.9101205	5.956711	5.878696	5.8749776	6.0224643	5.6851516	6.01443	5.778674	5.9207306	6.038503	5.84732	5.874398	5.981185	6.066088	5.9661803	5.891507	5.988912	5.8377595	5.931511	5.906565	6.001483	5.98099	5.920107	6.0237474	5.989259	5.990197	5.870062	6.050788	5.9841714	5.9604583	5.855856	5.6735873	5.9107647	5.756604	5.641414	5.927089	5.7054653	6.115217	5.920143
"ILMN_1651712"	5.929783	5.6896434	5.769412	6.043299	6.12325	6.1050463	5.746282	5.751048	6.015728	5.9155126	5.815356	5.8039885	5.7154193	5.735098	5.9385796	5.5763626	6.04065	5.770345	5.7220616	5.827035	5.9236565	5.9812617	5.8477554	6.0624375	6.118591	5.968611	5.8587976	5.7971396	5.82644	5.759379	6.0530787	5.9539547	5.82879	5.803131	6.0749373	6.0973496	6.141524	6.136902	5.982043	6.1392984	6.022133	5.811366	5.983946	5.8842435	5.9578047	5.890862	5.889846	5.825434	5.7689075	5.771138	6.00867	6.013739	5.9276385	5.8455606	6.072281	5.9481897	5.7277813	5.9380693	5.8974557	5.859317	5.9884067	5.8824763	6.1483603	6.0398145	5.908679	5.896118	5.931464	5.901362	5.8192987	5.7691555	5.906742	5.6767488	5.8750753	5.8807173	5.8602085	6.0354195	5.8187404	5.888531	5.9580307	6.202161	5.686498	5.893177	5.871973	5.8430395	5.869178	5.90123	5.945379	5.7999463	5.704668	5.7910905	5.80177	5.7766333	5.7350664	5.8472633	5.931521	5.693834	6.1063375	5.9396944	5.9942636	5.895905	5.812229	5.833756	6.044958	5.9085274	6.1417346	5.9743714	6.0411453
"ILMN_1651715"	6.107368	6.1779656	6.2745714	6.096326	6.194124	5.956354	6.0414996	5.8701277	5.9884224	5.910048	6.0420065	6.0223455	6.2995057	6.077793	6.1476383	6.23352	6.1295943	6.2344947	6.099825	5.840955	5.935591	6.1266074	6.1159706	6.0639653	6.1029778	6.2937937	6.2815375	5.8457613	5.965441	5.9713507	6.129464	6.232593	5.989549	5.9474244	6.0681477	6.0733542	5.989312	5.947411	6.0361648	6.206135	6.1312985	5.8820724	5.911334	5.962186	5.9250064	5.990361	6.0988984	6.061347	6.105341	5.900529	6.0991683	6.0481205	5.76548	5.941195	6.0995264	6.1078205	6.1685843	6.239137	6.086207	5.8674335	6.104806	6.305966	6.0850186	5.8459773	5.9253387	6.1101103	6.064289	6.0178	5.8026013	5.99487	6.236239	5.969501	6.2295003	5.8033094	5.999035	6.1881533	5.9592934	6.045621	6.0643263	5.9748034	6.1179094	6.0571823	5.969478	5.855146	5.9927297	6.0666213	5.9755106	5.880502	5.8664374	6.0155606	5.982477	5.961921	6.093866	5.8306813	6.166278	5.970343	6.144704	6.1266327	5.9635916	6.1467404	6.0021696	6.015531	6.005599	6.101491	5.9959064	6.019348	6.106017
"ILMN_1651717"	5.750861	5.660702	5.6735873	5.717846	5.8051906	5.759061	5.648656	5.610205	5.587642	5.7286367	5.7599773	5.5752974	5.4462724	5.9163427	5.582529	5.6501284	5.756452	5.647785	5.6606436	5.859303	5.7557197	5.889623	5.729734	5.792234	5.8819604	5.7199345	5.826765	5.7472258	5.4374185	5.7196364	5.9005537	5.7692194	5.7069535	5.6767488	5.8292184	5.844603	5.8025274	5.6214843	5.6760674	5.8770447	5.637096	5.665388	5.6465135	5.5800953	6.012383	5.796804	5.840999	5.6399345	5.660085	5.7358327	5.6460156	5.7806406	5.7040043	5.70681	5.7920766	5.7194567	5.9469757	5.715828	5.700084	5.6153784	5.8039885	5.756893	5.8832574	5.676804	5.6200247	5.657904	5.716551	5.7746234	5.5942564	5.660424	5.860504	5.7559595	5.620357	5.707378	5.6516905	5.5378857	5.711519	5.6210203	5.5455837	5.5770416	5.7649465	5.899185	5.773845	5.7296114	5.636835	5.764813	5.825148	5.6539307	5.8311086	5.7037644	5.6717854	5.6735873	5.7500563	5.906304	5.667439	5.768824	5.5533814	5.608593	5.797019	5.795025	5.6958036	5.7781677	5.730539	5.695339	5.7896094	5.6991043	5.6990204
"ILMN_1651719"	9.669209	9.6703415	9.574432	9.39172	9.688686	9.728868	9.881921	9.530173	9.687032	9.536925	9.441907	9.589576	9.481805	9.677348	9.485772	9.548878	9.823803	9.543746	9.423043	9.664749	9.873314	9.369809	9.5381975	9.40609	9.507228	9.447287	9.446881	9.384034	9.566526	9.534244	9.772954	9.494299	9.375587	9.800683	9.350476	9.594318	9.540729	9.441273	9.488971	9.579686	9.669755	9.555147	9.575589	9.661762	9.637923	9.563622	9.24801	9.676677	9.83573	9.7024765	9.27262	9.6904955	9.751909	9.62016	9.71748	9.647033	9.560603	9.419908	9.640306	8.857396	9.809325	10.0244875	9.6904955	9.713301	9.76923	10.1834345	9.669209	9.561169	9.330563	9.906493	9.468012	9.740979	9.577265	9.680314	9.593758	9.677914	9.834436	9.042547	9.852372	9.2751465	9.341044	8.99568	9.464108	9.77041	9.464108	9.646514	9.220611	9.291593	9.447287	9.475601	10.051103	9.027051	9.000675	9.748707	8.817232	9.520983	9.40609	9.447927	8.997007	9.63158	9.703122	9.189175	9.360176	9.092603	10.0942745	9.603933	8.634194
"ILMN_1651727"	5.8329062	5.7307196	5.8492956	5.6379967	5.928577	5.807822	5.8158503	5.748113	5.856534	5.9830503	5.86284	5.8260183	5.7428946	5.7954564	5.8012085	5.909986	5.8882265	5.883569	5.7607856	5.7170315	5.927414	5.689738	5.7516923	5.794747	5.9024496	5.600273	5.8316207	6.0043583	5.8722777	5.730571	5.772728	5.8533783	5.865221	5.7844653	5.9026227	5.6465764	5.753275	5.749875	5.7715554	5.850268	5.879255	5.9993615	5.9035225	5.8309827	5.8709188	5.834781	5.8004317	5.840792	5.7246833	5.8114667	5.87635	5.5657864	5.7194242	5.7641735	5.857711	5.847887	5.860885	5.763748	5.7803755	5.5445175	5.828262	5.82742	5.806168	5.617567	5.879332	5.658355	5.7596483	5.7445827	5.607918	5.908768	5.8775663	5.8439646	5.8197317	5.879984	5.888828	5.968689	5.776106	5.94062	5.83538	5.716763	5.5561604	5.8630295	5.810828	5.7853184	5.7426777	5.848955	5.682955	5.662737	5.831201	5.932206	5.766491	5.8907595	5.730539	5.7511535	5.7555704	5.6765823	5.487111	5.892262	5.7529635	5.868993	5.898414	5.8337383	5.640968	5.7778707	5.844036	5.6449485	5.61463
"ILMN_1651735"	10.305799	10.4653015	10.911464	10.692983	10.587813	10.705843	10.451391	10.403578	10.423981	10.522266	10.552101	10.280524	10.279595	10.461747	10.294478	10.551194	10.490488	9.936251	10.582656	10.679755	10.592613	10.272534	10.344395	10.49543	10.679755	10.54067	10.679755	10.464285	10.44463	10.44463	10.341756	10.231043	10.2919855	10.832493	10.523163	11.07555	10.819623	10.846441	10.53773	10.82538	10.632645	10.767206	10.339169	10.671249	10.577397	10.65917	10.627587	10.525034	10.689748	10.390483	10.49543	10.672302	10.645498	10.724647	11.1003685	10.409182	10.688536	10.451391	10.564789	10.606171	10.468932	10.97134	10.851068	10.797729	10.498278	10.410967	10.49543	10.512959	10.555064	10.8303175	10.609966	10.564789	10.356011	10.396682	10.480092	10.898031	10.945939	10.804655	10.356011	10.677501	10.543613	10.49543	10.399478	10.772874	10.868353	10.901458	9.89855	10.305799	10.77174	10.570465	10.411632	10.220746	10.13875	11.168429	10.125595	10.716265	10.5185995	10.52692	10.981756	10.569466	10.570465	10.4009905	10.170276	10.335058	10.335881	10.804655	9.48429
"ILMN_1651737"	5.896578	5.9494715	6.04617	5.7227283	6.328987	5.9202747	6.007522	5.974842	6.17456	5.822241	5.9534082	5.8947334	5.9280043	5.85243	6.1529155	5.940716	6.1420913	6.016264	5.800689	5.695557	5.951943	6.024108	6.031696	5.7810245	5.7634726	6.3958473	5.8325763	6.113563	5.872144	5.977178	6.0259314	6.0399103	5.8370976	5.8867517	6.2325044	5.851822	5.8262796	5.675237	6.0433316	5.8115206	5.9422956	6.023627	6.2294183	6.1212683	5.813621	5.816062	6.012526	6.1913953	5.9625187	5.888356	5.8248816	6.017286	5.7504125	5.983496	6.0534534	6.5848174	5.951787	5.9639797	6.0994067	6.061662	5.910572	6.1925006	6.172907	5.853747	6.017604	5.8462634	5.8943233	5.8378344	5.7611146	5.9616327	5.631578	5.898923	5.848116	6.51631	6.0382	5.8723054	5.8503804	5.809794	5.8714185	6.034308	6.2666936	5.8910728	5.9024625	5.712222	5.9543257	5.967026	5.9358525	5.904281	6.095987	6.2476406	6.016203	5.9031386	5.8588734	5.850369	6.08633	5.7170973	6.0839148	5.9690638	5.8919787	5.7932663	6.0913057	5.8824506	5.807272	6.4985676	6.122738	5.8260655	5.7881594
"ILMN_1651741"	5.8715205	6.008081	5.946448	5.950523	5.9486604	5.882036	6.1111674	6.01058	5.877852	5.958918	5.8298907	5.9392977	5.896827	5.986975	5.9163938	5.9726768	5.8118186	5.8795743	5.923564	5.844794	5.916706	5.964286	5.8961687	5.9286485	5.827231	5.9715347	5.9570384	5.8226676	5.830289	5.8282003	5.93738	5.852793	5.707189	6.031723	6.0162187	5.995796	5.9923654	5.943438	5.8819866	5.937305	6.1658397	5.9407396	5.681062	6.0792575	5.949746	5.624635	5.7877564	5.568288	5.7397456	5.797553	5.938959	5.946137	5.959778	6.1395288	5.955506	6.007576	6.2172437	5.941	6.0229654	5.98262	6.069594	6.0634522	5.906704	5.898526	5.90123	5.798363	5.8678045	5.975326	5.827716	5.960986	5.8786845	5.752324	5.878107	5.8332124	5.90351	5.836248	6.1601086	5.7885685	5.867575	5.760691	5.9024496	5.8685822	6.1590915	5.9475484	5.8533783	5.8367734	6.0212107	5.9796686	5.90154	5.866206	5.965666	5.9902515	5.843817	5.9255276	6.0579996	6.072744	5.9389153	6.004021	6.0846963	5.962569	6.0296216	5.9748163	5.8490834	6.060272	5.814635	5.903726	6.0765057
"ILMN_1651745"	6.133144	6.7094383	6.404281	6.0613847	6.883385	6.7299356	6.475238	6.866733	6.499804	6.136325	6.818193	6.6918077	6.995978	6.925021	6.600678	6.060402	6.6306424	6.366948	6.7295923	6.0712566	6.713976	6.3019233	6.2345886	6.9412866	6.3313107	6.689621	6.1932235	6.152489	6.1864595	6.6676126	6.3151	6.274957	6.299908	6.013561	6.8329244	6.8551574	6.4189186	6.87159	6.6821647	6.716049	7.0026064	7.2208843	6.09167	7.3744097	6.287692	6.521123	6.1489058	6.619368	7.0821548	6.180997	5.84743	7.0161986	6.7505383	6.5471945	6.1623225	6.373714	6.791152	6.7873507	6.570422	6.904841	6.1010857	6.829369	6.421798	7.324708	6.677675	6.0043583	6.6362653	6.1489954	6.411919	6.64702	5.9827256	6.3633704	7.1775403	7.7432823	5.6955953	6.3196964	6.378985	6.5494785	6.0170083	6.9829755	6.067546	6.024803	6.3473506	7.139376	6.44723	6.8963723	6.1386256	6.1463313	6.6540446	6.7481747	6.0365543	5.930826	5.9968476	6.265887	6.0525827	6.159477	6.143468	6.2971716	6.152831	6.496453	6.1982036	7.095024	6.023268	6.071732	7.5637355	6.1790442	6.1064267
"ILMN_1651752"	5.9489417	5.7979393	5.9454303	5.792325	5.893165	5.7724295	5.7350664	5.795475	5.782724	5.799767	5.834397	6.06467	5.894	6.1377306	5.9282312	5.994367	5.895739	5.9891896	5.9576635	5.867011	5.996931	6.0791426	5.910937	5.954161	5.9497843	6.0669584	5.696054	5.927761	6.0696554	5.9119935	6.044726	6.044592	6.162293	6.0650387	6.064942	5.8961053	5.951172	6.1421785	6.231991	5.9382796	6.255725	6.088966	6.0381684	5.933413	6.266152	5.913172	5.9114385	6.077848	6.1516457	6.038907	5.890251	6.021817	6.084657	6.040088	5.891281	5.9221854	5.8706484	5.990564	6.218772	5.963149	5.944708	5.9253054	5.938642	5.755252	6.0709386	6.0438375	6.026214	5.874784	6.0789256	6.1138763	6.0706086	6.0022793	6.0174446	5.999926	6.272524	5.8747163	5.7734914	6.104281	5.9162936	5.9056735	6.077848	6.118006	6.07151	6.0283837	5.9596214	5.73804	5.8507423	5.9732904	5.970223	5.6767488	5.9621215	6.0826235	5.790872	5.888417	5.811254	5.885023	6.0094194	6.278751	5.6332383	5.8956623	5.9747777	5.966497	6.102572	6.023699	5.9607573	5.9525027	6.0183253
"ILMN_1651758"	5.5631313	5.7890587	5.8861837	5.9605923	5.7126813	5.7012634	5.7925377	5.7444706	5.8749137	5.82006	5.6872644	5.9002557	5.8650355	5.921999	5.7728715	5.9490514	5.6306496	5.95475	5.7581625	5.731778	5.7858214	6.1792917	5.857749	5.8552556	5.9954596	5.74349	5.8658752	5.7554207	5.8319874	5.8329535	5.5138764	5.9722304	5.945631	5.75047	5.9774256	5.978912	6.182692	5.8928375	5.900124	5.480867	5.7650785	5.7574167	5.8776546	6.10941	5.879029	5.8199015	5.5462737	5.9591775	5.9399543	5.895084	5.863898	5.833756	5.908439	5.685733	5.854056	5.789894	5.879399	5.7578526	5.9342065	5.9708257	5.8396535	5.9460664	6.009573	5.839932	5.854056	6.011317	6.0416856	5.7519984	5.939235	6.039688	5.782324	5.8017516	6.041798	5.9262676	6.0874615	5.816791	5.8713236	5.8457465	5.907121	5.7994647	5.5437565	5.940076	5.8817964	5.6802387	5.860098	5.9098706	5.845357	5.7343626	5.7986703	5.9483	6.144323	5.8126936	5.849654	5.8711405	5.9171677	5.9004564	6.002077	5.868099	5.897528	5.8505955	5.7127504	5.9389277	5.8921895	5.957641	5.799802	5.712261	5.8239717
"ILMN_1651760"	5.7308984	5.704668	5.6098323	5.731211	5.8132906	5.71356	5.6365533	5.7482896	5.911701	5.7864637	5.9729033	5.5741997	5.751426	5.846437	5.6984544	5.9698596	5.7576118	5.8503532	5.8939443	5.888877	6.005064	5.977284	5.771069	5.9353895	5.9250536	6.012018	5.6566176	5.907143	6.031903	5.590679	5.7828517	5.8035417	5.921412	5.673416	5.925399	5.9171424	5.8713937	5.856674	5.7359843	5.9001365	5.888279	5.963362	5.9726243	5.832315	5.9063396	5.72234	5.939323	5.682492	5.7295547	5.836507	5.69686	5.7610474	5.7844872	5.8950963	5.8921895	5.7313447	5.9506397	5.7868237	5.8258777	5.7911277	5.771838	6.019985	5.730694	5.797701	5.925832	5.700961	5.940855	5.7986007	5.7151327	5.7862835	5.913989	5.8658304	5.6645308	6.113198	5.6286454	5.8969264	5.8297515	5.7593074	5.6781282	5.7021403	5.530444	5.7677035	5.8142867	5.852401	5.7498994	5.7844076	5.855901	5.9356513	5.736956	6.0088553	5.9892464	5.876714	5.986515	5.878192	5.7739706	5.8489823	6.042373	5.9638996	6.098918	6.0241213	6.2569523	6.1083865	5.965362	5.9312944	5.949353	5.9446335	6.1220193
"ILMN_1651763"	5.858517	5.89959	6.0045533	5.8965526	6.0883613	6.049717	6.181679	6.272366	6.0833154	5.9814568	6.0467267	5.9795012	6.0105624	6.08189	6.071947	5.9519305	5.855673	5.919542	6.0596023	6.0076046	5.909717	5.965575	5.952529	5.8552427	6.114968	5.9240246	6.0887184	6.065904	5.900614	5.958102	6.1396585	5.8440065	6.052372	5.92317	5.9476686	5.9455457	5.887536	6.026858	6.0134354	5.6704226	5.802879	5.844676	6.0217023	6.0003204	5.8002467	5.9304943	5.913343	6.071804	6.004005	5.990775	6.007786	6.3093705	5.903971	6.025307	6.0916076	5.740561	6.0793405	5.91074	6.001065	5.895466	6.1054273	5.827246	5.852414	5.943438	6.0204644	5.941505	5.87509	6.027698	6.0462213	6.0851793	5.929527	5.911561	5.821107	6.0578327	5.9969716	5.941759	5.950961	6.0617156	5.7999964	5.9288154	5.8798556	5.899784	5.955506	5.755296	5.8904734	6.0695605	6.0285573	6.1438055	6.186491	6.0361814	5.9720726	6.0555787	5.8122625	6.2234135	5.921095	5.886301	5.873395	5.9169717	5.9144387	5.9754725	5.932206	6.028494	7.021903	5.860383	5.9615583	6.0188117	6.0063453
"ILMN_1651767"	6.706525	6.483311	6.685065	6.9526973	6.914563	6.590071	6.3617406	6.6349754	6.7892733	6.9721384	6.601992	7.176797	6.759923	6.4337993	6.577156	6.5680394	6.658862	6.619092	6.480484	6.767971	6.752181	6.919027	6.688754	6.4210105	6.5471945	6.5215564	6.333493	6.607518	6.3072696	6.7352257	6.782698	6.577661	6.7747293	6.896777	6.7452426	6.816526	6.6805463	6.6348205	6.5487723	6.7682633	6.647782	6.5107303	6.3689017	6.805304	6.700636	6.417287	6.384142	6.2094073	6.324069	6.3489413	6.033866	6.3906975	6.5708485	6.3414	6.5040746	6.516878	6.5585713	6.278542	6.5516777	6.6365366	6.6501694	6.4419446	6.805996	6.738325	6.9307604	7.0773954	6.8665476	6.3391275	6.749443	6.911764	6.861719	6.893693	7.3018875	6.8495493	6.7240167	6.743373	6.5615525	6.9387417	6.9232006	6.4216022	7.1267715	6.7804728	7.093225	6.872086	7.2476015	6.837107	6.9200764	6.9612865	6.618559	6.460481	6.9220924	6.5459056	7.3190045	6.6402793	6.900086	6.8935156	6.773904	6.8944206	7.0195847	7.185303	6.785106	6.797689	6.361144	6.869029	7.2589746	6.655975	6.8771133
"ILMN_1651769"	7.3570147	7.1043444	7.1381984	7.4183335	6.8685045	7.205259	6.9548645	7.031652	6.363902	7.320588	6.7582974	7.212619	6.771436	7.005135	6.987588	6.9438357	6.7315016	6.5708485	7.289376	7.106238	7.367884	7.5093675	7.2414875	7.2369347	6.921176	7.0268407	6.801544	6.9526973	6.7998614	7.1851006	6.60481	7.0318403	6.8646326	6.8592277	7.0484524	6.8096356	7.219606	6.902303	6.9434667	7.0680985	6.6667404	6.855345	6.7754984	7.0768247	7.1887755	6.6723213	6.838323	6.9879584	6.954306	6.839726	6.93339	7.048053	7.3388233	6.993466	6.8296843	6.757794	7.0451965	6.8821073	7.217555	6.845192	6.90248	7.1160765	7.0401497	7.2072	6.8904305	7.249712	7.2237797	6.707769	6.96582	7.001872	7.03537	7.3109035	6.951701	6.775321	6.911553	6.6036716	7.033126	7.3574142	6.9730253	7.0753417	6.951701	7.0459995	7.2534485	7.333549	6.7986746	6.9894404	6.9770722	6.9369884	7.034253	6.769935	6.7988176	6.993674	7.211492	7.106049	6.858506	6.904448	6.801845	6.880474	6.9390755	7.194931	6.779664	6.594532	7.1385922	6.721709	7.2056828	7.151271	6.4924946
"ILMN_1651771"	5.9186654	5.8401003	5.7965264	6.097369	5.9803414	5.8814297	5.752024	5.9311156	5.799625	5.5235467	5.7583003	5.802845	5.811714	6.096799	5.984889	5.7300334	5.896291	5.6599593	5.7798963	5.9557843	5.8469706	5.9618955	5.6823864	5.7932663	5.5452175	6.0008	5.9186754	5.6039243	5.9330626	5.8182096	5.865544	5.8515	5.724367	5.7936225	5.905599	5.6509337	5.61463	5.82159	5.5692973	5.6226063	5.793107	5.6265454	5.8443556	5.703112	5.794386	5.833088	5.735098	5.741193	5.496172	5.5939083	5.896131	5.7869277	5.808434	5.864572	5.8996906	5.7571774	5.8269205	5.8703885	5.786871	5.618417	5.6205544	5.411787	5.942466	5.687939	5.5472164	5.700732	5.6738787	5.610329	5.8457465	5.793779	5.788944	5.891307	5.916669	5.77258	5.6662407	5.828262	5.6411347	5.7067685	5.9594173	5.8829765	5.663746	5.66361	5.5678153	5.7338543	5.827035	5.763728	5.8675184	5.8049817	5.6789527	5.659697	5.606108	5.768264	5.6590524	5.6842847	5.695339	5.763563	5.617203	5.7530894	5.6286454	5.833841	5.9650393	5.820271	5.851875	5.689925	6.064942	5.7530894	5.6635513
"ILMN_1651776"	7.769388	7.2781477	6.900568	7.914547	7.0434256	7.510171	7.331463	7.166169	7.570246	7.9448333	7.107459	8.07212	7.420446	6.897152	7.5336485	7.2965508	7.4646897	7.225091	7.007911	7.642598	7.06751	7.5840235	7.3045635	7.013777	7.4779263	7.5543027	7.625164	8.051629	7.6097603	7.458947	8.138952	7.131829	7.244689	7.9700675	7.859526	7.6505957	7.175018	7.65876	7.514558	7.8066893	7.620284	8.178021	7.3974733	7.6722717	7.512214	7.625733	7.3185935	7.4928236	7.297814	7.5612206	7.507785	7.3333254	7.0274243	7.450151	7.2923174	7.2783575	7.3473186	6.9821444	7.131573	7.043234	7.5249786	6.8346667	7.2609243	7.043621	7.761451	7.7668395	7.414552	7.1826935	7.4027905	7.358676	7.164665	7.164665	7.5797687	7.223573	7.1385922	7.933538	7.132405	7.4854875	8.072793	7.3245034	8.285742	7.1033726	7.326851	8.280273	7.3056655	8.179369	7.0418825	7.3789744	7.438592	7.333549	8.06179	6.834121	7.4034576	7.13258	6.8376403	7.9352365	6.8611817	7.897389	7.065616	7.7981696	7.3631883	7.325717	7.028229	7.451323	9.2107725	7.959909	6.911135
"ILMN_1651787"	6.0825467	6.029809	6.352434	6.1266575	6.026674	5.997081	6.057355	6.0240455	6.1309385	6.248108	6.1461315	6.1717334	6.2690096	6.447054	6.181098	6.22751	6.16927	6.2455435	6.1389365	6.1495514	6.13612	6.108479	6.169368	6.1316214	6.250776	5.914541	5.980179	6.237962	6.1579685	6.0363793	5.9415274	6.2411246	6.063035	6.1574345	5.9580445	6.281094	6.086371	6.1668477	6.1043873	6.183562	6.123129	6.2151513	6.1860723	6.0617156	6.063035	6.1191764	6.2842994	6.214547	6.135383	6.128792	6.421798	6.1797843	6.268192	6.111288	6.0899897	6.202042	6.2577524	6.2436056	6.023867	6.0674205	6.178199	6.33708	6.2131414	5.979112	6.250869	6.367552	6.181065	6.136611	6.1885767	6.016834	6.2762218	6.1206846	5.926138	6.0726514	6.13541	6.266104	6.1969256	6.2441926	6.2116747	6.280271	5.8810673	6.2311397	6.2220626	6.3190393	6.415044	6.3805466	6.1735873	6.220652	5.933598	6.0462556	6.1211977	6.1638174	6.424304	6.033383	6.209231	6.1567354	6.0639825	6.1278253	6.311978	6.1138306	6.206455	6.1184754	6.3695636	6.1206098	6.1930885	6.007522	6.2197924
"ILMN_1651788"	8.132456	8.351882	8.08645	7.8464046	8.326235	8.100038	8.108043	8.356719	8.145852	8.214705	8.034859	8.18799	8.539524	8.036032	8.159416	8.158817	8.089715	8.507789	8.124275	8.130839	8.263422	7.9621863	7.824105	8.434571	8.436038	7.9759808	8.223316	8.004069	8.074914	8.193684	8.2546215	8.432443	8.880092	8.161179	8.047925	8.212136	8.302029	7.920056	8.397554	8.05408	7.986696	8.217041	8.249527	8.551629	8.3154	8.556015	8.115155	8.495796	8.552746	8.644903	7.727136	8.371499	8.198205	8.409037	8.235221	8.61454	8.463002	8.365505	8.354055	8.4457445	8.788402	8.4680395	8.800593	8.61454	8.644118	8.93383	8.509949	8.677944	8.685053	8.613807	8.663017	8.8605385	8.9851	8.468404	8.442887	8.288782	8.628074	9.05205	9.013026	8.718695	8.801417	9.008615	9.368272	9.026661	9.299956	7.9666862	9.593143	8.300992	8.777269	8.394131	7.984905	9.031773	9.098839	8.735	8.133116	8.376044	9.428606	8.723759	9.136464	8.644903	8.611618	9.483214	8.152393	8.701191	8.145852	8.179369	8.76178
"ILMN_1651789"	5.804376	5.660835	5.816394	5.734898	5.864927	5.8104873	5.8665204	5.8889775	5.717337	6.026201	5.7916303	5.7080684	5.6597705	5.611619	5.9662967	5.6451616	5.5878205	5.7691355	5.754718	5.8285575	5.8559995	5.9351287	5.8761544	5.850268	6.080946	6.0168943	6.1582932	5.873941	5.7487783	5.849486	5.719521	5.9432745	5.944162	5.646654	5.9319344	5.609546	6.072847	5.9090395	5.9070463	5.838225	5.8516774	5.916331	6.00356	5.8529687	5.7411394	5.9091964	5.7871842	5.8368864	5.847333	5.9519305	5.75508	5.663234	5.8391175	5.7087855	5.8720236	5.9418983	5.7646046	6.61386	5.7474217	5.877007	5.888531	5.9186983	5.9378457	5.8461895	5.8978214	5.719286	5.721151	6.3189125	5.88613	6.0364265	5.7949653	6.1580505	5.972364	6.1391954	5.8603406	5.855203	6.233421	6.1566806	5.91972	5.978564	5.5410013	5.948213	5.767824	5.955959	5.8620534	5.778877	5.652642	5.8039513	5.8213673	5.866276	5.849696	6.0547247	5.7727036	6.2430987	5.823384	5.6618977	5.8757854	5.7894926	5.773745	5.7935667	5.9387617	5.9184437	7.001522	5.9440312	5.926754	5.848725	6.0134954
"ILMN_1651792"	6.1310425	5.9769626	6.2197924	5.8463645	5.918505	5.795901	5.8751335	5.9219046	5.969425	6.0904884	6.298692	5.97822	5.9919033	5.938959	5.8637805	5.9316945	5.882374	6.0923524	6.1405044	6.008024	6.1283064	6.162113	6.119459	5.9271245	5.951799	5.875304	6.043267	5.8933167	5.8678465	6.1944103	5.9328356	6.15414	5.7936225	5.720576	6.013965	6.056397	6.028969	5.8360367	6.180016	5.940571	5.883913	5.977373	6.0410852	6.143779	5.947966	5.857749	6.046075	5.9853873	5.9603677	5.904708	5.9006395	6.1622033	6.2343664	6.241413	6.153759	5.831635	5.87427	5.7724295	6.322468	5.7460904	5.887164	6.102831	5.8208747	5.946204	5.8121963	5.9343543	6.0837336	6.0968633	6.0340314	5.525072	6.0411453	6.009083	6.0783606	6.098416	5.9791536	6.0663247	5.8315454	5.728999	5.950322	6.115059	5.7897263	5.887605	5.9559326	5.8771405	5.8689294	5.9930634	6.6021423	5.9989033	6.019668	5.9349294	5.7143044	6.2313566	5.7903795	6.1006346	6.073078	6.1824903	6.3026304	6.044112	5.7882485	6.0858474	6.2531834	5.885627	6.132556	6.089832	5.7690196	6.001556	6.436003
"ILMN_1651799"	10.241048	10.916304	11.316025	10.907757	11.261861	10.793145	10.499246	11.3174095	10.972434	10.991819	10.797729	10.699527	10.687492	10.845053	11.013625	10.703545	10.682228	10.923584	11.020291	11.180998	10.855833	11.296018	10.529737	11.522476	10.689748	11.48109	11.154051	10.772874	10.501321	11.589371	10.692983	10.665159	10.241725	10.3001795	9.643725	10.722264	10.4476	9.814365	10.65917	10.694	9.692341	9.644813	10.058189	10.616342	10.340053	10.62161	10.510057	11.218849	10.4634075	11.313076	11.198342	11.002419	10.572529	11.121889	10.479057	10.758954	11.416547	10.335881	10.798882	9.059032	11.271825	11.047983	10.695032	10.891512	9.829011	11.673521	11.172617	9.430836	10.307335	10.408253	10.885092	9.852372	10.818442	9.016617	10.0378895	9.855102	10.555064	10.346872	10.314338	10.494623	10.717281	10.10318	9.643105	10.411632	9.021612	9.183853	9.613503	9.355003	9.887645	9.518731	8.322386	8.979898	8.586525	9.229985	8.963574	8.938912	8.049492	9.980974	8.485895	8.495796	9.300889	7.68928	8.18731	7.8423433	9.318502	10.172541	7.8914833
"ILMN_1651800"	6.951701	7.0264544	7.205454	6.7985206	6.612181	6.142033	6.466088	7.4227057	6.2427444	7.2631755	6.861928	6.6051927	6.812564	6.5487723	7.1311536	6.970472	6.95884	6.9734373	7.007389	6.8236523	6.7194867	6.7586465	6.9511943	6.8423543	7.5517445	6.773904	6.669855	6.970089	6.9835067	6.5950665	6.860599	7.2283354	7.5419865	6.6232514	7.183556	6.7543035	7.116941	6.8714337	6.790971	6.7184386	6.7916293	6.9584227	6.80747	7.1373243	6.759127	6.3822584	6.990002	6.210186	6.9429293	7.2450857	6.7675133	7.2806797	6.953578	6.8046703	6.909707	6.606984	6.816378	7.133765	6.5645585	7.146744	7.225315	6.8465104	6.935199	6.989628	7.011809	6.814724	6.9554453	6.873906	7.127801	6.653632	6.9991384	6.9595504	7.1542497	6.87816	7.335126	7.1795444	6.8327665	6.693829	6.9373493	7.209034	7.1335607	7.4164414	7.0753417	6.5485396	6.6383104	6.8856854	6.8810177	7.1414156	7.5369024	6.6383104	6.3975782	6.6364036	6.7790256	7.4208994	6.635121	6.599039	6.978228	6.9233675	6.616603	7.3706694	7.08048	7.3570147	7.71239	7.825179	6.666032	6.8935156	8.059767
"ILMN_1651806"	5.8234	5.7999787	5.908195	5.8339176	5.8417993	5.8535748	5.9309025	5.826765	5.755175	5.773016	5.932753	5.7682853	5.8363113	5.898846	5.7251034	5.74636	5.967698	5.819369	5.6321898	5.903043	5.7703843	5.704908	5.804542	5.866669	5.5437565	5.5685773	5.850683	5.803753	5.6580944	5.834335	5.5869317	5.786027	5.8725386	5.842889	5.8059087	5.883361	6.09167	6.0440097	5.9799333	5.9294615	5.9683056	5.8330426	5.8587832	5.813327	5.826505	5.5587926	5.725615	5.739897	5.8025274	5.798457	5.7988405	5.9248786	5.8128986	5.7779303	5.826298	5.6528788	5.9766703	5.8319244	5.7260695	5.868919	5.847576	5.759153	5.898338	5.9758525	5.88613	5.865846	5.870348	5.637297	5.9119835	5.887819	5.847984	5.789764	5.600112	5.816394	5.745991	5.9678307	5.762004	5.897553	5.790069	5.824037	5.8056965	5.636835	5.8911104	5.7340636	5.7843647	5.9365325	5.8823247	5.875908	6.044876	5.5655003	5.938748	5.780438	5.6723447	5.688333	5.887745	5.8681393	5.8731256	5.957028	5.8837447	5.8195314	5.806221	5.8418283	5.876246	5.807822	5.594884	5.8330426	5.7321773
"ILMN_1651811"	5.7815413	6.0179443	5.96974	5.669341	6.1961303	5.784683	5.9857717	5.971003	5.8996906	5.6714287	5.8798556	6.0651665	5.93993	5.8705554	5.9200315	5.8966823	5.9423084	5.88613	5.989817	5.84389	5.932269	5.9701962	5.876994	5.9995327	5.96326	6.0789056	5.87102	5.9011383	6.0801415	5.926305	6.0328236	5.9715104	5.745631	6.0316496	5.878502	5.8591247	6.266863	6.055193	6.0943885	5.965077	5.937598	5.979431	6.1765456	6.088259	5.9588537	5.869192	5.811902	5.8264103	5.6435213	5.853158	5.771317	6.096696	6.0644917	6.074652	6.045942	5.806589	5.838059	5.9466486	6.066361	6.0624557	5.7868237	5.6942506	5.765717	5.995755	5.91842	5.8905787	5.930458	5.820906	5.8122625	5.9482255	5.7086625	5.8271966	5.8525844	6.0143566	5.977563	6.0087457	5.775327	5.983101	5.809725	5.9572253	5.956825	5.840999	5.935069	5.8677626	6.010371	5.9634113	6.0128255	5.9974937	5.882641	5.8900805	6.122162	5.7885146	6.0587287	5.9464836	5.896256	5.9481406	5.958326	6.0092783	5.8415985	5.9069285	5.756476	5.794786	5.9566727	5.911675	6.029728	5.9244995	6.208669
"ILMN_1651817"	5.8691487	5.768997	5.7405086	5.822994	5.883998	5.7241735	5.966562	5.8013563	5.5883408	5.8593984	5.8529973	5.8891315	6.1118793	5.9521103	5.7495747	5.7450733	5.8014283	5.8179426	5.8534513	5.8008704	5.571025	5.8476534	5.771575	5.6391497	5.855856	5.8771253	5.7915735	6.0126824	5.8831697	5.8846993	6.0039053	5.803454	5.955982	5.812015	5.5942564	5.794386	6.0185733	5.7387652	5.9328737	5.875537	5.625155	5.754366	5.766864	5.914812	5.90893	5.805893	5.7955136	5.639408	5.902476	5.833841	5.955895	5.868111	5.851282	5.6143866	5.7933393	6.0474405	5.7846227	5.8610535	5.775922	5.744838	5.98471	5.6476445	5.904805	5.891434	5.6527896	5.748725	5.6680655	5.836089	5.901625	6.0218964	5.9013042	5.7290606	5.937718	5.7753496	6.092309	5.655219	5.522599	5.6748033	5.7400994	5.672056	6.0491357	5.786126	6.0421042	5.868275	5.659179	5.880102	5.95331	6.043947	5.914454	5.8557277	5.990987	5.7176504	5.7012634	5.848911	5.8249445	5.6831613	5.8458195	5.6366396	5.8251796	6.1051097	5.83873	6.029681	5.8558416	5.698582	5.7543383	5.797553	5.64991
"ILMN_1651819"	8.51899	8.666624	8.532581	8.572936	8.451976	8.415739	8.634524	8.851297	8.477973	8.350589	8.670951	9.065022	8.628074	8.71312	8.442172	8.748859	8.798115	8.875745	8.623227	8.72927	8.692037	8.320621	8.354662	8.6698	8.843568	8.54625	8.552393	8.660804	8.695223	8.690447	9.060794	8.384314	8.68551	8.9738035	8.567221	8.696037	8.790032	8.585323	8.692872	8.8846245	8.772115	8.814341	8.6066675	8.606289	8.925672	8.813078	8.810576	8.826618	8.487644	8.976779	8.725906	8.867186	8.452657	8.862639	8.997895	8.565967	8.940599	8.605848	8.425666	9.15871	8.777616	8.486921	8.932097	8.825014	8.394491	9.092138	8.510809	9.408633	8.607432	8.759209	8.893882	9.218585	8.338663	8.760067	8.611618	9.197073	9.49387	8.898234	8.798545	8.93681	9.119302	8.72758	9.583181	8.875745	8.474432	8.663017	8.476461	9.164086	8.415739	8.641427	9.182296	8.947339	9.049808	8.565248	8.70004	8.446434	9.094021	8.752882	10.013888	9.23844	8.960917	8.850049	9.15871	9.061281	9.749957	8.91507	8.92775
"ILMN_1651826"	10.347672	9.944964	9.359217	10.187252	9.610032	10.38778	9.448408	10.032897	9.590099	10.822986	9.892713	10.839461	9.823096	9.875445	9.767211	9.822499	9.354484	9.659433	9.521492	10.095903	9.441273	9.432916	9.304322	9.304781	9.330563	10.259544	9.388657	9.949852	9.491294	9.662332	9.869224	9.421558	9.536432	10.124857	10.062643	9.600394	9.979431	9.7043	9.805389	10.121512	9.395504	9.893392	9.961902	9.628236	9.202747	8.956006	9.435218	10.031359	9.359687	9.32654	9.708625	10.136369	9.337821	9.728868	9.748086	8.496533	9.361108	7.9553676	9.930451	7.2428374	9.170376	8.899995	9.473413	9.018465	9.002769	9.570441	9.282628	8.575896	9.61527	9.065512	8.83401	8.616084	10.126445	8.600405	9.432326	9.921735	9.373099	9.879855	9.863494	9.11836	9.883759	7.7895646	9.13217	11.133295	8.98644	9.964767	8.455403	7.99471	9.143336	9.55576	9.308484	7.8849263	9.007273	8.247173	8.100652	9.695374	9.163517	9.841826	8.537952	10.53564	9.839765	8.027762	6.5207434	9.066862	10.460031	9.56874	7.0737486
"ILMN_1651828"	7.749441	8.063	7.649199	7.351712	7.7554994	7.426897	7.4954443	7.942624	8.076893	7.642352	7.5377836	7.9278936	7.700224	7.7360435	7.670355	7.7904963	7.5682616	7.7845616	7.7438545	7.224007	7.744378	7.823569	8.113725	8.1540365	8.414683	7.933001	8.24294	7.869312	7.8948874	8.02613	7.957155	8.431697	8.567221	7.6681185	7.610835	7.87368	8.299913	8.191788	7.7276864	7.692157	7.704618	7.5498085	7.9863772	7.8791127	7.6183276	8.07179	8.11752	8.077472	8.046635	8.082581	8.413223	8.053753	7.960469	7.9015646	8.471214	8.546935	8.333499	8.2969475	8.232669	8.31676	7.9315057	7.984905	7.8467345	7.5844927	7.8742323	7.8893003	8.033351	8.309074	8.30811	8.428486	8.521585	7.959909	7.7862477	8.122953	8.322727	8.112523	8.161179	7.969147	8.101271	8.167944	8.495796	8.839411	8.286056	7.710369	8.776519	7.6830864	8.21739	8.02153	7.5861	8.183415	8.005753	8.002005	7.869919	7.941149	8.162755	8.055276	8.525955	8.360085	8.620438	9.117882	7.9073772	8.80229	8.937714	8.712044	7.564131	7.7698874	8.91507
"ILMN_1651832"	9.956001	9.967574	9.731264	10.523163	9.357092	9.414311	9.885027	10.3151655	9.596179	10.3066225	9.726589	10.6091	9.855102	9.680888	9.992269	10.067121	9.890087	9.764521	9.640859	9.633972	9.495366	8.910524	9.749957	9.393261	9.862226	9.825167	9.895337	10.646626	9.967574	9.603933	10.045795	9.451739	9.599833	9.619161	9.911866	9.6241665	9.669209	9.406587	9.598076	9.819332	9.141606	9.694792	9.39172	9.428606	9.304322	9.691119	9.812016	9.822499	9.303304	9.490029	9.854421	10.263489	8.902184	9.534866	9.501048	9.270045	9.799915	9.113151	9.232065	9.113151	9.161523	9.293782	9.353461	9.090736	9.590099	9.334149	9.046174	9.626422	9.521492	8.831911	8.791952	9.7403345	9.913377	9.587935	9.2234	9.296328	9.456331	9.772356	9.800683	9.546035	9.799146	8.573688	9.593758	9.834436	10.335058	10.080632	8.659089	9.097946	9.693042	9.278743	9.937658	9.026661	9.719864	9.32858	9.233496	10.107758	9.488368	9.64956	9.71275	10.256404	9.505675	9.78495	8.4891405	9.99995	10.487484	10.025986	8.593561
"ILMN_1651838"	7.568508	8.152393	8.247868	9.236966	7.865142	8.07212	8.100321	9.017549	10.032181	8.570944	8.9709635	7.374887	8.65172	9.431319	8.839884	8.030697	7.2444787	7.612979	7.189168	7.358195	6.929496	7.7950745	7.489185	7.7022014	6.5040746	9.951177	10.128745	8.380639	7.718454	9.76149	8.450603	7.291418	8.50406	8.082883	6.922635	8.924761	7.377083	7.122849	8.103937	7.3886786	7.6503034	7.2589746	8.448256	7.488132	10.471776	7.8394384	7.785088	7.857349	7.981478	7.881418	10.44292	7.658519	8.026803	7.5609655	7.366316	11.811203	9.193132	8.783071	10.298582	7.4899483	8.557475	8.054699	8.76694	9.833164	12.451486	9.465185	9.621308	7.9022317	8.474831	8.416053	7.508312	8.178671	9.199904	7.219348	8.138346	7.5899262	8.122953	8.326963	7.862943	8.196224	8.206234	7.510171	7.7405114	8.5701885	7.3725348	7.1117835	7.7943034	8.598792	9.242084	7.9219027	7.0677543	8.258362	7.456778	7.4503684	8.513872	7.7950745	7.5108867	8.1904545	7.2342553	6.515394	8.561166	6.9401693	7.3843946	9.250995	6.1576986	7.83414	8.153734
"ILMN_1651846"	5.715909	5.7309933	5.917325	5.814824	5.9715104	5.9756966	6.0021696	5.8540306	5.6343956	5.7180185	5.7350345	5.9186416	5.8063636	6.017403	5.9293013	5.7412214	5.882908	5.9798546	5.726423	5.859617	5.9210806	5.848331	5.929099	5.9510374	5.990293	5.8075695	5.822439	5.8892593	5.7411656	5.9845233	5.8474603	5.9502106	5.825784	5.7681007	5.844487	5.8727326	6.0287447	5.875983	5.97033	5.956889	5.822439	5.9107776	5.797921	5.971041	5.9564314	5.7862673	5.7648826	5.9307632	5.9232574	6.0203714	5.849627	5.8621497	6.0272274	5.700773	5.9370317	5.7674646	5.9096813	5.831305	5.490821	5.9746666	5.867679	5.933486	5.5048103	5.787773	5.8589163	5.80784	5.9795012	5.8650894	5.7776637	5.9351554	6.0281115	6.020669	5.873149	5.7326856	5.9465466	5.9466333	5.805825	5.8981333	5.932728	5.8446326	5.881582	5.927661	5.7432404	5.8750753	5.855943	5.7481885	5.795386	5.945331	5.8816786	5.85492	5.8486547	5.991944	5.761092	5.7373786	5.9020143	5.844547	5.867101	5.880371	5.885738	5.803674	5.8566604	5.779632	5.8848658	5.857587	5.8657875	5.854466	5.9497194
"ILMN_1651848"	6.0596023	5.8503394	5.747638	5.985013	6.077553	5.8634953	5.7831	5.893818	5.966207	6.1512513	5.9598417	6.035496	5.9457045	5.893618	5.847957	5.8429337	6.01574	5.9587917	5.8171735	5.79891	5.845732	5.721623	5.9380693	6.1637583	5.9402575	5.905048	5.889484	6.0028863	5.885842	5.967648	5.8851843	5.884933	6.007247	6.1019115	5.8992505	5.9062376	5.74385	5.9095397	5.933867	5.883065	6.0504737	5.733651	5.7443347	5.8910728	5.8405695	5.9965386	6.058174	5.96056	5.889195	6.0778117	6.033266	5.744393	5.8938556	5.9541225	6.376269	5.8524847	6.244753	6.0132775	5.923704	5.986042	5.7345805	6.142033	5.8013005	5.7058125	5.9666677	5.989842	5.7569885	6.1062284	5.9972577	5.745022	5.7849593	5.986593	5.9326453	5.8930883	5.85621	5.831187	6.005639	5.9778256	5.996596	6.0162463	5.812099	5.940669	5.7557645	5.780522	5.889459	5.856425	5.9351425	5.8861456	5.993492	5.7324996	5.8584113	5.643434	5.6777267	5.895622	5.683927	6.152306	5.8667235	5.870062	5.912556	5.789213	5.8521147	5.9361877	5.7556715	5.8765073	6.0609527	5.935245	5.664274
"ILMN_1651850"	14.020556	13.894775	14.129152	14.27551	14.431047	14.003951	14.40774	14.234848	14.147599	14.029509	14.087152	14.087152	13.919004	14.204424	14.244418	14.223665	14.234848	14.0383215	14.156157	14.2559595	14.0383215	14.147599	14.4431305	14.174866	14.156157	14.10498	14.244418	14.214147	14.338535	14.349458	14.40774	14.489173	14.31865	14.31865	14.223665	14.476062	14.234848	14.500206	14.510737	14.537601	14.214147	14.835278	14.607647	14.112931	14.063017	14.029509	14.2868805	13.894775	14.129152	14.204424	14.2559595	14.234848	13.980941	14.055182	14.120374	14.1653185	14.338535	14.063017	14.079808	14.184111	13.93668	14.329381	14.38271	14.046345	14.394825	14.071215	14.087152	13.880158	14.500206	14.418385	14.431047	14.079808	14.055182	14.31865	14.360328	14.27551	14.329381	14.0383215	14.27551	14.2559595	14.31865	14.329381	14.418385	14.10498	14.510737	14.595884	14.510737	14.046345	13.943649	14.046345	14.4431305	14.184111	14.537601	14.454266	14.223665	14.349458	14.349458	14.31865	14.807952	14.745969	14.418385	13.710435	13.943649	14.338535	14.559043	14.129152	13.880158
"ILMN_1651865"	5.8080516	5.8090596	5.8054547	5.881236	5.692825	5.7728076	5.7307444	5.830665	5.820467	5.7131777	5.7339783	5.722282	5.7596483	5.889739	5.811117	5.867089	5.7014213	5.9001894	5.8634276	5.627175	5.7257204	5.959706	5.9839296	5.8526816	5.8493986	6.044743	5.705782	5.838653	5.8737516	5.6709623	5.99932	5.878659	6.0048094	5.57228	5.9113216	5.7412214	5.906565	5.9031506	5.7974806	5.886172	5.9159737	5.9439893	5.8489957	6.217724	6.138039	5.8204317	5.882776	6.012972	5.914353	5.8237534	5.944735	6.0144014	5.9618306	5.998249	5.905538	5.9502234	5.564443	5.832604	5.8401933	5.830289	5.830321	5.8923492	5.921181	5.924814	5.8352222	5.9791975	5.9615583	5.8121486	5.7896476	5.856924	6.076253	5.9271665	5.919668	5.889698	5.776256	5.7605724	6.02486	5.8821154	5.9796143	5.7130423	6.041703	5.818565	5.7973943	5.9851465	5.9310923	5.8188167	5.8690867	5.7333565	5.892326	6.0333323	5.61489	5.898311	5.8943744	5.9164677	5.7979393	5.9057727	6.086352	6.106319	5.76223	5.8561816	5.973584	5.9054747	5.967947	5.9129195	6.061291	5.6505647	5.698536
"ILMN_1651872"	7.606942	8.18406	7.9742656	7.498077	7.8777103	7.8730817	7.858136	7.9782248	8.099303	7.776468	7.995601	7.708284	7.832766	8.049492	7.6989417	7.6327977	7.5450196	7.516991	7.7749877	7.691877	7.860694	8.1520405	8.156009	8.019057	7.9796867	8.020547	7.933538	7.9903407	7.954435	8.1901455	7.7204576	8.161498	7.7069764	7.677126	7.570246	7.942298	7.716425	7.7580266	7.7131763	7.731471	7.9968386	7.489185	8.315783	7.6148024	7.543251	7.7120867	7.8232913	7.767653	7.9921265	7.8965387	7.952552	7.88964	7.6828356	7.5899262	8.271391	8.188305	8.191115	8.628812	7.767142	7.740224	7.920056	7.9112844	8.017874	7.6579747	7.820573	7.785369	7.960749	8.562338	7.8296685	7.7446623	8.116013	7.561653	7.710628	7.904303	8.237344	7.699983	7.458657	7.094242	7.2130733	7.545477	7.715604	7.513991	7.1913056	7.427572	7.057157	7.614245	7.7563343	7.7327886	7.658519	7.733066	6.8924165	7.762348	6.724901	7.3305883	7.2653646	7.564378	7.9796867	7.2911863	7.9225354	7.367884	7.695332	8.313446	7.6350107	7.349306	7.0720167	7.6277423	8.035456
"ILMN_1651878"	5.746337	6.0585446	5.7129655	6.045586	5.7697754	6.1348186	5.8129816	5.8396106	6.1811595	5.9354286	5.91558	5.9244857	5.878044	6.189788	5.9695253	6.189818	6.1011744	6.191702	6.257293	5.937622	6.045232	6.104849	6.0333133	5.9171677	5.9916277	6.0438375	6.160315	6.276172	5.995977	6.1527133	6.211264	6.3560724	6.4474163	6.187533	6.2394953	6.133566	6.223454	6.0485144	6.096637	6.3311677	6.3370175	6.2402143	6.364443	6.204813	6.280056	6.013547	6.111833	6.005205	6.112959	6.2491426	6.3755903	6.1946144	6.2446656	6.1273823	5.852765	6.323234	6.3598666	6.286434	6.1957192	6.1847987	5.939469	6.057744	6.3081126	5.932075	5.990483	5.9787207	5.9329634	5.976532	6.287751	6.259288	6.286046	6.165909	6.278644	5.9798408	6.2213464	6.3833404	6.1124163	5.83954	6.1075006	5.8832455	6.2838526	5.9578795	6.2141047	6.086371	6.2551694	6.113582	6.192601	6.1825943	6.049197	5.9029946	6.235116	5.812031	5.771404	6.178199	6.1765456	6.180793	6.2918577	6.1543703	6.322792	6.2750106	6.2620587	6.377884	6.48594	6.3657084	6.1582932	6.086447	6.129855
"ILMN_1651886"	9.088352	8.9239025	8.868831	9.43462	9.342972	9.140148	9.128438	9.052833	9.239508	9.050705	8.868831	9.186236	8.935512	8.775655	8.789632	8.589536	9.023489	8.876614	8.873207	9.019847	8.82256	8.829021	8.919446	8.849561	8.789632	9.019324	9.038804	9.093021	8.952584	9.061281	9.029045	8.853072	8.79118	8.72102	8.791556	8.555297	8.9551525	8.905539	8.800141	9.045693	8.864678	8.798905	8.514924	8.601477	8.659506	8.758006	8.77331	8.713563	8.776919	8.910524	8.904212	8.75577	8.571345	8.732321	8.71312	8.724086	8.74493	9.249969	8.539096	8.842716	9.046679	8.652509	9.050246	8.406002	8.843947	8.81354	8.779964	8.147161	8.725469	8.771756	8.842236	9.018871	9.120302	8.422232	8.958664	9.112197	8.98644	9.266967	9.251538	9.015213	8.815999	9.460836	9.339277	9.203203	9.786852	9.250495	9.755108	8.697586	9.021612	8.750924	9.301392	9.565156	9.464668	9.600394	9.547748	9.228485	9.250495	9.217629	9.5448265	9.271604	9.204653	8.642311	9.262691	9.706829	9.572762	8.8286	9.193132
"ILMN_1651899"	12.843142	12.976363	12.775695	13.14281	13.055703	12.361603	12.910939	12.883233	13.055703	13.000762	12.778494	13.245362	12.93439	12.672106	13.095438	12.875469	13.122097	12.897296	12.704559	12.945255	12.792713	12.6784115	13.164746	12.789539	13.022294	12.860833	13.014839	13.147027	13.4289875	13.14281	13.174506	13.199747	12.867538	13.311076	13.07095	12.987784	13.1083765	13.344378	13.169282	13.403468	13.325618	13.579451	13.503182	13.011509	13.264137	13.0267725	13.268918	13.260338	12.886513	13.059167	13.330035	12.949193	12.694456	12.991496	13.212749	13.178988	13.031065	13.297122	12.76833	13.208442	13.11698	12.748443	12.867538	12.608987	13.099913	12.657106	12.853809	13.087407	13.278048	12.907833	13.199747	12.979804	12.724396	13.3151245	13.282594	13.349123	13.439656	12.967784	13.147027	13.112268	13.091461	13.14281	13.35884	13.164746	13.530594	13.260338	13.147027	12.416394	12.792713	12.470921	13.236605	12.819754	13.278048	13.155706	13.325618	13.11698	13.3151245	13.075154	13.292442	13.191329	13.075154	12.650292	13.138733	13.091461	13.5630245	13.195143	13.011509
"ILMN_1651900"	5.715552	5.621587	5.652642	5.827153	5.662593	5.739835	5.790661	5.654722	5.6774445	5.7948914	5.706125	5.870813	5.620357	5.8156753	5.5650187	5.639836	5.643679	5.8393583	5.809397	5.7912617	5.748678	5.83954	5.6651325	5.734458	5.9572253	5.654419	5.831766	5.7514033	5.7666683	5.7103753	5.85285	5.751334	5.6123915	5.813357	5.4675593	5.733623	5.7086625	5.8194523	5.5901394	5.7006087	5.7777276	5.7951465	5.6163354	5.7548475	5.8157554	5.7195587	5.6537294	5.7742314	5.7073374	5.5725403	5.849486	5.7021403	5.9114256	5.85431	5.5040865	5.734867	5.710453	5.7137384	5.6160774	5.7641087	5.722662	5.730276	5.8103466	5.7229104	5.8757615	5.7224026	5.5931883	5.5737433	5.643929	5.8386836	5.795059	5.8132024	5.7537365	5.7546444	5.5016932	5.67567	5.706125	5.6704226	5.693045	5.8848395	5.728903	5.744443	5.6330495	5.569796	5.6929145	5.8125534	5.7971215	5.476128	5.8176956	5.7058125	5.711445	5.6194887	5.7415857	5.750494	5.732955	6.0743136	5.845532	5.825162	5.6977935	5.787029	5.904048	5.9123936	5.736493	5.838522	5.8821435	5.9605923	5.8877196
"ILMN_1651902"	6.8874516	6.5483136	6.159477	6.7644935	6.81144	6.723854	6.341459	6.403519	6.6401443	6.66886	6.4643435	6.404195	6.37804	7.072932	6.8264008	6.4776587	6.5590577	6.757794	6.6415205	6.7333527	6.615951	6.809461	6.8144097	6.684913	6.3303456	7.455006	7.1335607	6.381095	6.498469	6.311323	6.2779975	6.8056703	6.459721	6.60685	6.5024066	6.747123	6.538906	7.00702	6.3313107	6.742092	6.812564	6.527583	6.567372	6.3797092	6.702019	6.5057254	6.477364	6.0046544	6.387537	6.361144	6.7028913	6.1144876	6.281769	6.2953825	6.3179708	6.4311204	6.5239906	6.580977	6.493135	6.334447	6.392519	6.2222505	6.3161793	6.5503473	6.2176027	6.477866	6.7684135	5.994289	6.268534	6.7310324	6.6509905	6.6691484	6.4901414	9.567489	6.7016945	6.798002	6.687101	6.41173	6.3235664	6.129256	6.0721197	6.279469	6.115171	6.399351	6.2805586	7.07335	6.1712418	7.6503034	6.5032988	6.5357976	6.657338	6.083694	7.281837	6.3349895	6.6421785	6.2323284	6.304915	6.4786296	6.220033	6.034384	6.647637	6.8455267	6.119801	6.4626627	7.3312593	6.450279	7.959646
"ILMN_1651903"	5.9514465	6.590071	6.1941953	5.947294	6.050146	6.090068	6.134744	6.0035152	6.048485	6.365306	6.125917	6.0596685	6.1384897	5.978167	6.0919228	5.9786453	6.0256014	6.0759935	6.0774074	6.2858124	6.077588	5.8226223	5.9380927	6.025295	5.986725	6.1890483	5.892974	6.066128	6.0658526	5.9339414	5.9641943	6.0350904	6.0442486	5.9788103	6.2008963	6.007219	5.9984603	6.089283	6.2183766	6.029544	5.9374747	5.91769	5.9155006	6.152619	6.0206823	6.123612	6.0678353	6.060797	5.9039183	6.081695	6.2219043	5.9400363	6.11966	6.051709	6.084855	5.9523273	6.125633	6.0479326	6.027666	5.949746	5.952565	5.945913	6.079002	6.1793857	5.7978354	5.953929	6.1639066	6.002266	6.0907598	6.09527	5.8997993	6.1945796	6.016953	5.9395666	6.0937624	6.088695	5.9349937	6.2313175	5.915616	5.9640045	6.1204915	6.0881796	6.1372104	6.1665173	6.058375	6.1859026	6.0372877	5.977385	6.04199	6.123769	6.0849576	6.1452017	6.004021	6.254398	5.8817167	5.93755	5.9257417	6.073731	6.103853	6.011693	5.904659	6.066871	6.045199	5.9582157	6.01671	5.876782	6.045151
"ILMN_1651905"	5.782491	5.7851334	5.888016	5.943502	5.672476	5.8296585	5.86208	5.854766	5.829016	5.9065385	5.7492537	6.208311	5.877335	6.048993	5.8155074	6.0823755	5.9368706	5.927066	5.965614	5.9183936	6.0804706	5.9321704	5.927076	5.892612	5.6991043	6.0705156	5.837405	5.9114027	6.159821	5.855969	6.241318	5.8371463	5.879944	6.0168076	6.0077033	6.041895	5.8996053	5.986216	5.9385138	6.075403	5.8412232	6.028205	5.838285	6.0546227	5.9582767	6.028236	5.761355	6.1532617	6.0028734	5.7425656	5.853363	5.8404317	5.860682	6.021465	6.150304	6.032949	5.937858	6.126216	5.9731464	5.923283	5.7962837	5.972932	5.9127007	5.9053974	5.522115	6.0376024	5.656801	5.859492	6.033757	5.9638686	5.98795	6.088036	6.03711	5.9056354	5.878451	6.06878	6.0688686	6.09749	6.091049	5.7263923	6.044218	5.72531	6.074372	6.1263714	6.082668	6.003933	5.9367566	6.005949	5.9968476	5.967585	6.255014	5.999699	6.0710335	6.0662546	6.062172	6.098222	6.002183	6.1398706	6.190188	6.0537586	6.1062517	5.823624	6.1383896	5.952365	6.0677624	5.9613414	5.9737678
"ILMN_1651913"	5.9540834	6.0571823	5.9916277	5.9592814	5.862067	6.223824	5.9723763	5.894411	5.886487	6.081731	6.019264	6.1081834	5.9211316	6.022511	5.8849983	6.051879	6.019054	5.8856497	5.7851553	5.8351626	6.0093055	5.93667	5.9734836	5.9928136	5.9436126	5.9884496	5.926484	5.851973	5.8546314	6.0117974	5.9788723	5.868967	5.924086	5.933637	5.763728	5.992933	5.89959	5.7506714	5.9476314	5.896256	5.83954	6.0613294	5.993213	5.9130764	5.810099	5.8315773	5.9524417	5.9938107	5.8427	5.9618306	5.928567	5.941445	6.019331	5.911661	5.980315	5.981301	5.846943	5.9665117	6.0421042	5.970556	5.96796	5.827153	6.069732	5.980742	5.9466605	5.772065	6.230782	5.7675877	6.0361814	6.0769024	6.0141344	6.055377	5.823815	6.1512275	5.950171	6.084896	5.964568	5.8586254	5.838269	5.9540215	5.876142	6.0769386	5.7652283	5.9364104	6.05678	6.279834	6.3018765	6.02282	6.09072	6.0358706	6.0646873	6.0115614	6.084896	6.1145124	6.1596413	6.0871463	6.1155167	6.0782685	6.214709	6.076462	6.2140193	6.1340723	6.0563283	6.001852	6.2197533	5.9822288	5.91558
"ILMN_1651916"	5.8439646	5.969452	5.7686906	5.9747667	5.984065	5.9770966	5.792798	5.9884224	5.7938952	6.0478644	5.8559284	5.7937374	5.8037367	6.015797	5.84971	6.0511913	5.98438	5.8953733	6.1100893	5.9854712	6.125445	6.1218348	6.073751	5.9781127	5.7788167	6.115424	5.857112	5.851806	6.0070157	6.000444	6.0182085	6.0216355	6.0655527	6.041195	5.9516854	6.1328073	6.096637	6.1334357	6.0762005	5.8299856	6.080628	6.114848	5.910937	5.715977	5.8105993	5.87922	5.930458	5.919707	5.7957697	5.938254	5.8684363	6.009644	6.244468	6.1023784	6.0346565	6.034489	5.7750154	6.0108976	5.9524775	6.1866603	5.988168	5.927883	6.118865	5.9743714	5.94794	5.8184686	5.871495	6.0118837	5.9544754	5.925081	6.0752463	5.992053	5.7966766	6.2903037	6.1971207	5.8301177	6.1521163	5.8753705	5.785692	6.1493874	5.944516	5.873774	5.9760904	5.8898573	6.040485	5.9590473	5.950884	6.274075	5.9593916	5.8868303	5.995129	5.929986	5.9909596	6.118892	5.9276857	5.8803988	5.8775806	6.0215254	6.1347175	6.1050463	6.070343	6.2427793	5.9811983	6.2742167	6.179621	6.1090746	6.232415
"ILMN_1651936"	7.455006	7.5322747	7.5195427	7.329978	7.65637	7.4390593	7.270901	7.4894586	7.3584514	7.588602	7.1716795	7.649974	7.6828356	7.3457465	7.533351	7.2554827	7.5260267	7.690048	7.3519692	7.3828998	7.307029	7.3388233	7.233122	7.312589	7.524178	7.530004	7.625733	7.628543	7.647841	7.3667765	7.356323	7.1664114	7.1395903	7.3591332	7.1588893	7.512983	7.0815306	7.1072836	7.550764	6.8815746	7.0178084	7.3259597	7.334437	7.2417293	7.4011145	7.481806	7.2732153	7.284473	7.4011145	7.4798303	7.232677	7.6400995	7.1291127	7.3860517	7.567261	7.194716	7.7600527	7.113784	7.4701037	7.925543	7.4686055	7.7588058	7.39054	7.7365584	7.0648546	7.3750987	7.841477	7.5829606	7.2186804	7.4899483	7.4526033	7.36537	7.8589854	6.880659	7.617088	7.095714	6.9478703	7.315364	7.3972435	7.3104296	7.2406173	7.624396	7.4164414	7.6317844	7.899145	7.2000604	7.7215333	7.5179825	7.282019	7.3158174	7.566987	7.4102364	8.183415	7.3288593	7.22982	7.0486684	6.974244	7.3753333	7.87395	7.5208063	7.4481716	7.8881316	7.499109	7.7449274	7.2889285	7.4781513	8.186291
"ILMN_1651938"	5.915387	5.854752	5.909656	5.8251796	5.956404	5.936272	5.8001704	5.867748	5.9156275	5.957028	5.844487	5.787736	5.8734484	5.959569	5.838955	5.85206	5.8106995	6.063503	5.8365216	5.792097	5.8157225	5.8604627	5.838059	5.9654894	5.9330373	5.793676	5.852695	5.957086	5.7981305	5.96668	5.944056	5.939917	5.795828	5.681232	6.2065754	6.0765057	6.075085	5.855485	5.776279	5.8408947	5.810522	5.736672	5.8577366	5.9050207	5.715207	5.6867566	5.7689543	6.019924	5.8845706	6.0377283	5.835995	5.779237	5.8186927	5.9011645	5.844908	5.7793236	6.0318604	5.8293786	5.6501284	5.98783	5.937147	5.770489	5.792839	5.831864	5.927982	5.7808332	5.6260242	5.8766093	5.828092	5.7339473	5.722877	5.8165245	5.803219	5.837867	6.0451837	5.8454137	5.605704	6.0036616	5.8629093	6.027814	5.9506097	5.782997	6.1048717	5.794934	5.9123936	5.772994	5.801874	5.860326	5.9397984	5.833381	5.8961053	5.8069854	5.7715335	5.866289	5.8634276	5.9027243	5.91434	5.7927427	5.848171	5.84913	5.911389	5.7394648	5.9553275	5.912968	5.6876564	5.794855	5.9383883
"ILMN_1651940"	5.73199	5.6635513	5.6549463	5.6704226	5.6451616	5.7400994	5.680125	5.6128764	5.8854594	5.640372	5.220324	5.4419866	5.5349145	5.8831053	5.585227	5.784857	5.542162	5.4032416	5.820484	5.743378	5.7061567	5.990197	5.8316207	5.741803	5.7683687	5.5138764	5.495258	5.579487	5.789076	5.749824	5.61463	5.7087855	5.5138764	5.797872	5.8224554	5.692825	5.804004	5.76142	5.6119795	5.727526	5.67216	5.772388	5.738265	5.7732167	6.010842	5.634207	5.7396345	5.634763	5.714585	5.851779	5.742096	5.728302	5.7169986	5.804004	5.6817207	5.7542863	6.059946	5.658852	5.765672	5.771575	5.7743144	5.754954	5.8659015	5.7216935	5.555238	5.6982865	5.8949547	5.691766	5.655708	5.5605	5.652424	5.675237	5.6349516	5.7877913	5.673934	5.7407227	5.9099107	5.7019334	5.798028	5.6233654	5.6563425	5.700208	5.708262	5.831379	5.62251	5.924451	5.3624153	5.800743	5.5406127	5.616462	5.806738	5.8094773	5.670046	5.6628675	6.125566	5.817466	5.790482	5.707867	5.5075526	5.6872644	5.728332	5.9057727	5.851917	5.6797075	5.802879	5.687118	5.902569
"ILMN_1651943"	5.7810245	5.862961	5.9155126	5.8053308	5.5265455	5.851989	5.93171	5.586362	5.8206334	5.94759	5.978564	5.9088306	5.9694653	5.910062	5.887805	5.849173	5.8291163	6.0560393	5.8341384	6.018454	6.055612	6.153673	5.833841	5.8777823	5.736784	5.73275	5.8152566	5.802807	6.088758	5.870115	5.617311	5.9718947	6.2058783	5.964983	6.1525664	5.9482512	5.912685	6.01603	6.056972	5.8662457	6.135671	5.87319	6.1242747	6.0661426	5.939311	5.959431	5.992715	5.9201994	6.035496	5.9734693	5.8398876	5.980892	6.137418	6.048415	5.777751	5.8013563	6.0207243	5.702534	5.838563	6.0240035	6.056436	6.080566	5.8722906	5.8247104	6.0729876	5.89557	5.948892	5.8656917	6.0967584	5.966562	6.2368064	5.961238	5.990361	5.8208237	5.948116	6.038675	6.1917357	5.965192	5.750518	6.2599034	6.0250382	6.143468	6.009785	5.859979	5.9621587	5.7723	5.960657	5.775079	5.762074	5.732836	5.8982587	5.851779	5.9740834	6.041973	5.5573816	5.7609496	5.9797087	5.9873557	6.223531	6.0666	5.9797087	6.025069	5.9177146	5.9516854	5.7646246	5.8951244	5.8329825
"ILMN_1651944"	5.7889266	5.729789	5.7471004	5.6388106	6.070168	5.9046454	5.8300653	5.6998463	5.8004694	5.8597584	5.720207	5.6361017	5.901525	5.688674	5.754466	5.901189	5.858177	5.818787	5.755175	5.8942127	5.759179	6.063948	5.830714	5.699245	5.547901	6.077944	5.8884425	5.678344	5.8335733	5.9606433	6.1467714	5.7775636	5.953497	5.7897263	5.869178	5.887891	5.7945886	5.6735387	6.0575223	5.742319	5.8492527	5.7448955	5.7482896	6.0436373	5.8314104	6.0421906	5.977284	5.992064	5.869739	5.829548	5.84411	6.026344	5.8070316	5.833947	5.9989185	5.9500537	5.6714883	5.991681	5.828077	5.80672	5.756105	5.860383	5.71673	5.778094	5.6738186	5.988954	5.7363167	5.962069	5.738434	6.015279	5.664879	5.7700624	5.654646	5.7426777	5.7533045	5.9293137	5.9903746	6.0597234	5.761026	6.0370784	5.952956	5.93171	5.8790913	5.9339924	6.09651	5.8895483	5.7804217	5.9507685	5.9762354	5.705506	5.8114014	5.9196553	5.8746905	5.8613977	5.907354	6.0501094	6.035223	5.9033957	5.8712077	5.9642744	5.830649	5.897517	5.7169986	6.1165	5.823317	6.0639987	5.8520026
"ILMN_1651949"	7.0778093	7.105183	7.04269	6.868314	7.282474	6.589562	6.2930903	7.5437512	7.468863	7.081337	7.060788	7.267861	7.3593326	6.8439445	6.87078	6.744003	7.3261976	7.197918	7.2838736	6.9942837	7.2478347	6.8685045	6.8311343	7.2667584	7.211492	7.4786	7.104752	6.964302	6.8490443	7.0664244	6.57273	7.0711446	6.932221	7.080049	7.1190786	6.914064	6.915103	6.995412	6.982334	6.857811	6.9100857	6.780164	6.9546967	6.848191	7.175509	6.7586465	6.7508397	7.0907083	6.881197	6.88959	6.9462485	6.916572	6.8674583	6.928806	6.974244	7.5697784	7.1417875	7.372341	7.0609794	7.2813516	7.1677446	7.193207	7.0459995	6.951007	7.4582295	7.6640263	7.409562	6.716701	7.0549645	7.2132955	7.335349	7.140506	6.8376403	6.4881363	7.097175	7.2943664	7.146744	6.9746	7.0355697	7.2320037	7.3416305	7.375964	7.116941	7.1210546	6.711812	7.0272317	6.9814386	7.194716	7.02992	7.512477	7.353588	7.476931	6.9897995	6.8830156	7.408834	7.1615624	7.0528955	7.005356	6.864286	7.5307937	7.024484	7.1735783	7.122662	7.142621	6.873729	7.156609	7.3711405
"ILMN_1651950"	8.863407	9.776107	9.6967	9.266468	9.636733	10.461747	8.750563	9.133109	10.891512	10.246573	8.93681	8.61275	9.128942	9.236966	9.301811	8.958205	8.704291	9.52468	9.341571	9.63158	10.108473	10.289491	9.727184	9.064163	8.9551525	10.656164	10.459117	8.460296	9.011304	9.295361	8.82742	9.60688	8.129564	8.83098	8.208537	8.986938	8.902628	8.948596	8.910103	8.206518	9.190098	8.950818	8.99568	8.649719	9.494859	8.982882	8.657885	8.711235	9.036041	8.914647	9.555147	8.72341	9.33974	8.925672	9.048891	10.200101	9.287638	8.628074	9.281761	7.806353	9.450129	9.82643	9.056138	9.715821	10.376383	9.966072	9.85119	9.486275	8.8048115	8.988659	9.582066	8.58337	8.646082	9.181379	9.138812	8.85966	8.0136175	8.501758	9.224844	8.446434	8.590689	9.553367	8.267433	8.314085	8.796481	9.0412035	10.335058	9.709816	9.435679	8.751337	9.135011	8.7160015	8.363837	8.405308	9.64956	8.408677	9.486275	9.091701	8.131132	9.304781	8.865875	8.877508	8.050412	8.740922	8.54973	9.073076	8.618104
"ILMN_1651958"	10.301676	10.199342	9.410766	12.717544	11.117589	9.547236	11.060832	10.051103	10.627587	10.418688	9.733723	11.502493	8.993844	9.401912	10.7452345	10.116071	10.661137	10.913742	9.600394	10.837254	9.532034	11.192711	11.923337	9.425771	8.503211	9.436196	10.508077	11.618522	11.4946575	9.995689	10.97134	10.701442	9.134536	12.556025	10.932449	11.516972	11.186961	12.116118	11.113385	11.748002	11.513868	12.372765	11.443959	11.564364	10.461747	11.560943	10.82071	9.614062	8.982077	10.5002365	10.069153	9.142006	8.76776	10.121512	8.47946	10.241725	8.886746	9.64956	8.821724	8.587289	9.068234	8.491508	8.510809	8.742475	11.072583	9.59491	9.283101	10.008592	11.564364	9.897124	9.506625	8.516697	8.20784	10.00439	9.29273	12.836495	9.6395445	8.248494	12.285403	8.83098	11.178138	11.370535	9.470069	9.966072	9.749314	12.789539	10.892826	9.461347	10.595705	9.971775	14.418385	9.561169	10.844062	9.101702	9.387278	11.699488	10.371513	12.717544	9.586797	12.782326	12.244323	9.437281	8.387347	13.3840885	13.910861	11.4946575	6.9680676
"ILMN_1651964"	7.5586333	7.135481	7.1542497	7.1150723	7.056292	7.448976	7.143486	7.3104296	6.6021423	7.60826	7.1194525	8.572936	7.0464234	6.7289844	7.0203953	7.392973	7.2606697	6.990168	7.1677446	7.4709754	7.0644584	6.6163297	7.5667224	6.897335	7.361694	6.881197	6.960102	7.5184627	7.1702285	7.221327	7.121452	6.6827235	6.95973	7.9015646	7.7355127	7.494313	7.416679	7.933538	7.052532	7.360263	7.286317	7.6191254	6.9318748	7.3735094	6.825684	7.4295883	7.910354	7.734599	7.139376	7.343248	6.9135027	7.5478644	7.174357	7.3619156	7.6306257	7.400451	7.3411665	7.549358	6.9251924	7.56874	7.438782	7.0707326	7.780188	7.027617	7.3584514	8.130237	7.2920685	7.4759583	7.5065303	7.4530888	7.273427	7.3872113	7.768786	6.8378158	7.9309106	8.006348	7.4876943	7.720988	8.418276	7.236271	8.501758	7.374181	8.116906	8.379497	7.8048253	8.102642	7.0589037	8.474432	7.291626	7.3999476	8.63609	7.189168	8.027762	8.212453	8.167601	7.9466653	7.548381	8.3275795	7.9935756	7.498851	7.327919	6.8144097	7.9875784	8.004889	8.38166	7.4577284	7.78984
"ILMN_1651966"	5.801678	5.8115907	5.933299	6.099367	5.9138474	5.959829	5.7468204	5.5174675	5.718429	5.792878	5.540237	5.8108816	5.9068046	5.913172	5.85574	6.1526833	6.141524	5.9875517	5.96822	6.033223	5.8802185	6.2544427	6.0030017	5.837405	6.134275	6.065352	6.267651	6.045925	5.9113216	6.0338335	6.181947	5.7649465	6.270099	6.1930466	6.0409074	6.1054273	6.1251025	6.258284	6.2525744	5.896091	6.1797843	6.123612	6.1467113	5.957326	6.1686907	6.102957	6.2304964	6.075701	5.951671	6.143633	5.9592557	5.852513	6.035206	6.110639	5.878894	6.017476	5.996085	6.0734243	5.9829116	6.2424283	5.874282	6.4357233	5.9306808	6.097228	5.764441	6.126321	6.017987	5.889777	6.0883203	6.1660295	5.965065	6.228238	5.854481	6.044266	5.9220104	5.9595423	6.13612	5.914681	5.9299493	6.106588	6.0088687	6.073527	5.858438	6.0865088	6.0417185	6.181715	6.143579	6.1043873	5.947926	5.897796	6.163968	5.9852004	6.095524	5.9609604	5.8788013	5.90798	6.071015	5.8238616	6.177346	6.03999	6.0479016	6.121244	6.113057	6.231991	6.041668	6.1763563	6.1077027
"ILMN_1651967"	6.190068	6.2113075	5.970475	6.091324	6.293448	6.1854067	5.97822	6.1256137	6.269995	5.9896297	5.9858117	6.0682406	6.008714	6.115196	6.2050023	5.979682	6.002846	6.0153785	6.0875835	6.0360565	6.058325	5.898602	6.1126246	6.2095304	6.3310957	6.1603823	6.1315265	6.1532903	6.153238	6.2239914	6.2844067	6.032222	5.917492	6.0905123	6.0302997	6.195934	6.005104	6.0783606	5.984849	6.1537905	6.09167	6.0689983	6.1045403	5.9398346	6.0416355	6.217641	6.0915504	6.074485	6.0876603	6.063002	6.080105	5.84489	5.9778633	6.0967584	6.508487	6.0420065	6.1020637	6.183215	6.1779327	6.2127433	6.141577	6.136636	6.251003	5.828215	6.308488	6.1127796	6.143217	6.230094	5.920095	6.255469	6.1700134	6.1752334	5.9394116	6.3006005	6.3393807	6.1005282	6.064361	6.173388	6.2213464	5.9459753	6.056936	6.3793097	6.2928233	6.021291	6.0058193	6.218215	6.2829657	6.232037	6.0793405	6.0565977	6.0469203	6.2371325	6.3287983	6.0390186	6.231095	6.194947	6.41036	6.2132206	6.337301	6.283647	6.368081	6.2291136	6.19267	6.2287993	6.1107287	6.128404	6.098771
"ILMN_1651980"	5.9900036	6.0807905	5.9967065	5.9586134	6.1564837	6.008008	6.011667	5.9668207	6.143715	5.990534	5.9919863	6.007233	6.0206246	5.95927	6.0961943	6.1337395	6.269539	5.986725	6.1678596	6.1671777	5.981679	5.9908004	5.963814	6.2375994	6.4111686	6.31179	6.6184072	6.120856	6.4924946	6.2464147	6.2128196	6.098266	6.260706	6.0609355	6.041296	5.9664707	6.2610564	6.1177683	6.1553197	5.9583488	6.1531215	6.1525407	6.0269566	6.157607	6.101754	6.2001014	6.138149	6.0569	6.1127553	6.1161003	6.175641	5.9968734	6.18161	6.3321047	6.3738704	6.0969625	6.04724	5.9667454	6.071677	6.121609	6.0562334	6.0618963	6.327547	6.0501094	6.1143537	5.8751054	6.070112	6.1226645	6.11617	6.118591	6.090698	5.8003716	6.2050023	6.076526	6.1160197	6.159877	6.00458	6.1603456	6.1539316	6.0265865	6.2314863	6.045737	6.073664	6.071316	6.0832567	6.143436	6.060423	6.110136	6.289234	6.2356834	6.057323	5.940855	6.030346	6.1565986	6.2386045	5.9160895	6.2323756	6.01691	6.070053	6.0055566	6.21659	6.2457833	6.065495	6.101666	6.141114	6.1156764	6.204612
"ILMN_1651984"	5.7557645	5.74318	5.8044105	5.854936	5.7245555	5.875511	5.8257666	5.6918616	5.605704	5.7619796	5.6980286	5.856587	5.754466	5.743989	5.649681	5.904443	5.8706913	5.4690986	5.880756	5.9989653	6.0391	6.04775	5.7670975	6.220777	5.7821507	5.893153	5.81539	5.8201246	5.8025274	5.783491	5.8094606	5.896079	6.064617	5.863225	5.863658	6.0984597	5.956724	6.057355	6.0703273	6.1267533	6.1568513	5.778776	5.9696145	6.079002	5.9595976	5.6262054	5.8360367	6.0313497	5.926742	5.807856	5.8300486	6.0099096	6.0013547	5.962481	5.7426486	5.9555945	5.7894745	5.8335295	5.817207	6.1821575	5.941368	6.0377946	5.999117	5.8741736	6.158224	5.8684363	5.923552	5.730276	6.106165	6.082668	6.2146716	5.8492384	5.943491	5.941694	5.939197	5.8850493	5.801518	6.092458	5.9191923	5.9538126	5.866587	5.872718	5.915801	5.821121	5.839848	5.8644147	5.8334255	5.682185	5.837804	5.782997	5.7640862	5.740646	5.716865	5.9332376	5.809759	5.8328457	5.8659325	6.0387616	5.9287515	5.411787	5.863225	5.9077754	5.9583898	5.9416413	5.7560554	5.9200315	6.166183
"ILMN_1651987"	8.563706	9.092138	8.676796	7.687924	8.731117	8.426779	8.470123	8.636805	8.6105585	8.230921	8.79315	8.509949	9.264214	9.264214	8.224252	8.576256	9.194674	8.771756	9.55576	8.168219	8.211123	8.234675	8.215416	9.225774	8.714369	8.771756	8.771295	8.511568	8.376044	8.422534	9.336163	9.580945	9.989461	8.61275	8.605167	8.807274	8.701535	9.287638	8.86302	8.55349	8.508551	8.321636	9.27313	8.600405	9.033108	8.435669	9.061768	8.513872	8.406002	8.558961	8.26312	8.102999	9.288664	8.93423	8.754964	8.73757	8.862639	7.8601108	9.387278	8.701535	8.663397	9.38612	8.85604	8.588046	9.049368	7.959001	8.65403	8.948596	9.127434	8.652081	8.437189	8.655581	8.588831	8.73313	9.344612	8.763237	8.492283	8.5021	8.455778	9.068797	8.235901	9.189665	8.308433	8.106446	9.748086	9.128942	8.929533	10.019433	8.604275	9.142006	9.486275	9.7631855	9.65694	9.421558	9.930451	9.246469	9.436196	9.2653	9.569913	9.669209	9.114964	9.756418	9.810018	10.153541	7.951694	8.256981	10.824324
"ILMN_1652000"	7.0593424	7.1082225	6.662271	7.030093	6.812253	7.054313	6.9861712	6.8837624	6.9652467	7.035776	6.7187304	7.150657	6.9431114	7.1245227	6.887981	6.9635916	7.073564	7.010828	7.1619687	7.039536	7.472694	7.297594	7.4017634	6.9917574	7.2135544	7.0823655	6.894956	7.3065724	7.2224135	7.0490503	7.246889	6.8155537	6.7900524	6.924631	7.180853	7.150657	6.9728494	6.8046703	6.6806955	7.07335	7.2722917	6.90181	6.8320146	7.21823	7.150872	7.110547	7.171445	7.2009444	7.447937	6.8279767	7.323612	7.3328314	7.290967	7.2711263	7.348183	6.983326	7.015805	6.928806	6.9569335	7.6392207	7.319174	7.025818	7.4744287	7.2044716	7.118681	7.4487133	7.146294	6.6864185	7.0466433	7.2094893	7.283329	7.4969974	7.6339254	7.13204	7.466145	7.186754	6.882805	7.427126	7.527503	7.3470626	7.440555	7.5512323	8.0822525	7.6582394	7.8071837	6.9821444	6.956134	7.411489	7.2920685	7.4634066	7.348183	7.1626153	7.3778644	7.4719076	7.182496	7.2694874	6.659631	7.139204	6.771278	7.057359	7.304791	6.885997	8.283615	6.869362	6.9628663	7.1537538	6.6451936
"ILMN_1652003"	6.633754	6.8846426	6.681124	6.725937	6.331023	6.609118	6.1975646	6.532935	6.5753684	6.2288847	6.865882	6.732429	6.311557	6.8631244	6.7890887	6.751148	6.7025886	6.785727	6.9192314	6.645471	7.1093216	7.076445	7.0731463	6.931692	6.7682633	7.2521753	7.0116153	6.5297084	6.8455267	7.0778093	7.021128	7.6085124	6.7702427	6.721422	6.4445186	6.717868	6.6634073	6.931287	6.79638	6.824632	6.901979	6.922452	7.165541	6.546133	6.49815	6.700489	7.040731	6.909707	7.0907083	6.674742	7.417641	6.4899526	7.2414875	7.234668	7.051338	7.185303	6.8050075	6.741947	7.3128023	6.7785854	6.6267	6.547834	6.5880284	6.5814795	6.738325	6.048808	6.4555936	7.2255254	6.839019	6.7828684	6.5222316	6.511058	6.2962046	7.135481	7.0178084	6.914064	7.0193734	6.4548297	6.7702427	6.795129	6.373309	7.271837	6.644393	7.0717864	6.460196	6.31281	6.610077	6.5551867	6.398419	6.401419	6.348531	6.7375383	6.195974	6.4927006	6.614333	6.603392	6.592084	6.444221	6.4137263	6.536713	6.702443	6.686566	6.500234	6.43353	6.6004195	6.3609176	6.37589
"ILMN_1652006"	6.1653614	6.2686915	6.2444234	6.402557	6.3019233	6.5083847	6.2107205	6.3597956	6.3443594	6.616482	6.2010856	6.2302294	6.2338824	6.1797175	6.4690905	6.321004	6.3566465	6.237646	6.1948795	6.214463	6.409095	6.3697133	6.3845224	6.2641153	6.160082	6.274904	6.145235	6.211872	6.2476892	6.2518272	6.3498936	5.8830523	6.4249706	6.302042	6.161494	6.3256364	6.310075	6.027902	6.385253	6.446949	6.3715134	6.3343773	6.0743513	5.84752	6.05418	6.019012	6.1077986	6.0972915	6.0783243	6.0781174	5.960657	6.100318	6.333901	6.130767	6.217366	6.2066164	6.137854	6.36771	6.262816	6.6571927	6.328925	6.0783043	6.417358	6.551789	6.6135974	6.9040594	6.6261554	5.961596	6.2744703	6.09225	6.315254	6.3543844	6.4650116	5.711024	5.838285	6.311323	6.227548	6.596661	6.2214746	6.2093787	6.5935864	6.7682633	6.376269	6.240655	6.3777976	6.24069	6.154728	6.6997633	6.2577524	6.2239914	6.450772	6.2496305	6.918265	5.98831	6.4255037	6.451927	6.1766376	6.26005	6.5623555	6.4221296	6.271797	6.2027826	7.209034	6.3373766	6.6757717	6.451563	6.920272
"ILMN_1652008"	6.9520826	6.2066903	6.713513	6.390616	6.9059353	6.382746	6.3937855	6.3594327	6.3015	6.2339187	6.1785574	6.4623675	6.247049	6.691653	6.1314764	6.7505383	6.528326	6.2873726	6.5590577	6.5370264	6.724756	6.3500338	6.6890483	6.623396	6.718016	6.494733	6.30752	6.459815	6.5491333	6.7978516	6.3763647	6.7972126	6.232415	6.474725	6.37441	6.854983	6.4961467	6.647358	6.808997	6.4690905	6.753807	6.6153984	7.0859284	6.472464	6.265176	6.392519	6.702267	6.180793	6.4439187	6.591611	6.9079113	6.2616477	6.48227	6.583314	6.5043	6.8092856	6.5015283	7.0770617	6.6890483	6.6603646	6.686566	6.4861646	6.276999	6.933201	6.4862757	6.2411785	6.744003	7.0189786	6.5938396	7.1190786	7.284917	6.4055977	6.0443606	7.5099087	6.9829755	6.5336566	7.0332875	6.5753684	6.8061323	6.4924946	6.484853	7.0028267	6.36964	6.577286	7.234049	6.4454813	7.5403748	6.9961786	6.443166	6.890842	6.647358	7.6085124	6.5965195	7.0961766	7.1103888	6.788597	6.874244	7.084724	7.378542	7.38818	6.739737	7.8481417	7.655595	7.65445	6.221056	6.5028524	6.8961625
"ILMN_1652015"	6.217366	6.206335	6.24069	6.089422	6.1283536	6.198318	6.045621	6.1484156	6.1363	6.157027	6.103041	6.4047046	5.974433	6.088512	6.0512257	6.161818	6.1745915	6.190715	6.059621	6.187498	6.1375713	6.125081	6.19528	6.2185745	5.9186034	6.037811	6.0504904	6.0767655	6.1331925	6.2304535	6.1859713	5.9320483	6.273195	6.0822954	6.261366	6.2974663	6.2222505	6.0771537	6.130352	5.9784956	6.055328	5.9943566	6.1535544	6.1820855	6.3434777	6.1613164	6.1871734	6.0315413	5.7961354	5.989685	5.9802623	5.9817934	6.0834947	5.9538875	6.0847406	6.254692	6.198587	6.332736	6.03711	6.212298	6.099904	6.2565694	5.934539	6.0783606	6.2049246	6.1817493	6.0429273	6.013072	6.1205587	5.97901	6.029033	6.2265544	6.0733895	5.8711286	6.0834947	5.913964	6.1475425	6.0224643	6.1110034	6.1133595	6.1590915	5.9930935	6.1842732	6.142443	6.114468	6.0636663	6.1193852	6.11217	6.1915956	6.167893	6.081205	6.2852044	6.274904	6.136456	6.10647	6.140557	6.1098676	5.9813914	6.019331	5.8390584	5.8537064	5.9912696	5.953717	6.1009793	5.9076734	5.9061403	6.0510015
"ILMN_1652017"	6.000474	5.820449	5.792362	6.043714	6.0685277	5.8573213	5.80005	5.860326	5.8782616	5.847712	5.7721543	5.9565973	5.957779	5.868757	6.0078974	5.7753057	5.8901663	5.8440065	5.863098	5.8389254	5.9869075	5.992181	5.599522	5.6988106	5.8842015	5.7446337	5.8181915	5.7072315	5.827517	5.6665497	5.8425198	5.664879	5.922436	5.828092	5.8640747	6.0448937	5.644798	5.8401794	5.7158747	5.9653215	5.9249945	5.7673717	5.8351784	5.910035	5.876168	5.762389	5.8131676	5.847741	5.8848524	5.680125	5.773287	6.0490093	5.7335906	5.739897	5.800336	5.830649	5.6718454	5.9439387	5.7663083	5.7494307	5.9178195	5.8429747	5.7770715	5.741868	5.768411	5.967585	5.7846227	5.860083	5.825117	5.686202	5.639836	5.8412905	5.695637	5.950234	5.76426	5.8523555	5.907876	5.7965846	6.0146203	5.8862333	5.7318335	6.0331616	6.009644	5.6606436	6.07244	5.882641	5.955881	5.790319	5.808367	5.60888	6.8183713	5.8372073	5.812828	5.761279	5.9541855	5.8439507	5.8590817	5.7763643	5.990669	6.5865583	5.9121222	5.747341	5.9562774	6.137011	5.911012	5.8934584	5.913333
"ILMN_1652022"	5.8472633	6.0230575	5.9283686	5.817207	6.201815	5.73464	5.900678	5.8242583	6.075326	6.026214	6.144897	5.8915424	6.055544	5.9066525	6.0664682	5.8824763	5.900002	5.9103208	5.74318	5.774183	5.6406384	5.8202863	5.781342	5.849929	6.0639987	5.92122	6.191702	5.877852	5.66329	5.9150887	6.0238824	6.000743	5.6791205	5.703727	5.8819995	5.7584944	5.978564	5.864713	5.836011	5.905599	5.8331175	5.9601073	5.8964286	5.812399	5.8975663	5.815176	5.9733405	6.068221	5.48989	5.8834515	5.926583	5.926922	5.7615137	5.7629175	5.890513	5.899363	5.766688	5.7987504	5.898272	5.8876934	6.1156764	5.7387404	5.9299364	6.0671983	5.997244	5.876796	5.799518	5.9468803	5.838548	6.0367937	5.956711	5.8407345	5.8847766	6.028143	5.912233	5.9768395	5.9340034	5.922034	5.9042935	5.939469	5.767306	5.707378	5.7024956	6.01434	6.0307903	5.9500895	5.8754425	5.7383485	5.705323	5.7573266	5.824559	5.836186	5.903896	5.9466867	5.9226465	5.964067	5.929769	5.994057	5.94651	5.8633614	5.9306445	5.9729457	5.9399924	5.926685	5.887405	5.8576007	5.984253
"ILMN_1652023"	5.9804993	5.8806934	5.8619266	5.9566092	5.802184	5.88492	5.9474497	6.0421553	5.966456	5.902027	5.8443418	6.0385323	5.857153	5.9565845	5.994763	5.9768667	5.858424	5.955417	6.1203685	5.888145	5.846884	6.1192937	5.7924166	5.847002	5.805102	5.8267946	6.19267	5.9926457	5.83417	5.919943	5.8265195	5.869471	5.7557645	5.799234	5.7436666	5.8682504	5.8921256	6.0166163	5.7873363	5.8114014	5.883232	5.88492	5.851238	6.013561	5.9458203	5.8020883	5.825099	5.962378	5.764332	5.8295636	5.7712064	6.011104	5.8267026	5.766151	5.881417	5.949636	5.871717	6.058559	5.7823057	5.705092	5.9930525	5.80888	5.809897	5.8868175	5.717407	5.759813	5.8966036	5.825195	5.7691784	5.8809667	6.0786133	5.953421	5.836653	5.917223	6.019801	5.792436	5.792362	5.7759585	5.8118668	5.8689427	5.928828	5.67216	5.9198084	5.7040477	5.969663	5.804376	5.950234	5.9245257	5.7677035	6.0070596	5.779548	5.902646	5.9648423	5.975722	5.9051514	5.9612513	5.8957133	5.8642926	5.8438034	5.9635377	5.830509	6.2822266	5.869739	5.9730425	5.8907733	5.9477916	6.048137
"ILMN_1652024"	7.4928236	7.0909157	7.566987	7.4721565	7.267861	7.625164	6.947682	7.3488555	6.9310994	7.314005	7.422444	6.9645076	7.0393286	7.4307795	7.391486	7.194042	7.4067645	6.960102	7.4926004	7.298235	7.458657	7.6327977	7.6105638	7.5025706	7.179738	7.3656187	7.2676477	7.2085366	7.0092745	7.1274076	6.805996	7.0987635	6.938913	7.2667584	7.269986	7.102769	7.311848	7.246679	7.4117465	7.1576257	7.209034	7.1360707	6.891177	7.4820943	7.0484524	6.668298	7.1148515	6.8752875	6.761334	7.0806932	7.0909157	7.0185995	7.615598	7.0031776	7.089446	6.9829755	7.0321765	7.40133	7.4052525	7.2911863	7.0638337	7.398986	7.314496	7.367884	7.1128945	6.9366403	7.282236	7.120486	7.1586943	7.097971	7.2525887	7.6254535	6.660667	7.0104647	7.1267715	7.350523	7.2960987	7.699447	7.094035	7.7016015	7.1735783	6.957898	7.423438	6.798342	7.2078705	7.3576803	7.444391	7.2880507	7.7284565	7.3614726	7.5662184	7.6330557	7.588602	7.847539	7.850623	7.493299	7.4909315	7.3814263	7.2923174	7.016013	7.063426	6.6585703	7.0325565	7.13204	7.229181	7.181038	6.4041114
"ILMN_1652037"	8.50406	6.819652	6.567493	6.2737994	10.804655	7.3321776	5.9264507	6.2524366	7.476245	6.820322	8.994265	7.3229275	8.063984	7.8640347	6.624593	9.2933035	6.5549603	9.648877	6.4741917	6.9383206	6.901122	7.0832353	6.4991884	6.476752	7.305205	8.711584	7.485968	8.028409	8.348196	10.317662	6.6147194	7.801262	7.6686378	8.294233	7.0944357	8.402827	6.7021327	7.9346933	6.3805466	8.908463	8.9159155	9.186236	6.7193246	8.573298	7.405547	8.597356	7.447937	7.8279557	8.105434	9.654721	6.527459	7.3789744	7.1975436	8.7364	7.6282363	10.668177	8.348833	10.337527	10.090883	9.356498	10.562741	8.592116	6.8290434	6.752662	7.0195847	8.503606	10.380685	9.726589	7.7509894	9.099276	9.810737	7.620527	10.314338	8.715172	9.442976	7.43958	9.693677	9.381586	9.333052	7.742243	11.170048	6.7860484	6.232715	8.73076	6.111118	7.3974733	5.963324	6.4453683	10.847704	7.6927004	5.702786	5.8296413	5.7755613	8.318216	8.617685	7.9210052	6.2001014	11.042707	5.860111	5.883876	9.239508	5.8111672	5.911798	5.6889935	5.670714	8.748496	8.393724
"ILMN_1652056"	5.804758	6.1317883	5.824638	5.7385497	5.691766	5.6704226	5.8957133	5.7662377	5.791768	6.171275	5.826873	5.812914	5.81374	5.7775016	5.8302445	5.853948	6.0316496	5.7683053	5.7769465	5.604073	5.9461627	5.786409	5.9991474	5.7631516	5.778631	5.944326	6.027932	6.035713	5.926414	5.7002892	5.9150887	5.849115	5.8306036	5.9219046	5.763336	5.8424034	5.705172	5.7909355	5.888016	5.899509	5.9759793	5.606401	5.8419166	6.005776	5.8194523	5.8962426	5.8652496	5.7062845	6.009208	5.9086137	5.6918125	5.7972484	5.9531765	5.7185965	5.8392076	5.9409065	5.7673283	5.727526	5.846102	5.8584805	5.952198	5.9345894	5.850668	5.7667365	5.600273	5.785415	6.057782	5.851197	5.9477086	5.8978333	5.778877	5.873591	6.022332	5.7324996	5.9690285	5.9170194	5.764967	5.7217283	5.7622747	5.7493057	5.7418957	6.0299997	5.8259234	5.984587	5.955745	5.852557	5.87057	5.958995	5.808946	5.844753	5.9761157	5.8819203	5.828155	6.0185127	5.728696	5.8719864	5.8456635	5.893818	5.9742365	5.817778	5.86683	5.7815	5.8914447	5.60888	5.819178	5.7641973	5.8658037
"ILMN_1652065"	7.042113	6.85585	6.1878734	6.9734373	7.260427	6.944948	6.595197	6.783015	6.9697323	6.9511943	6.7862363	7.7338424	6.688898	6.56688	6.925888	6.9457436	6.9366403	7.1862893	6.8925986	7.228148	6.6543245	6.703942	6.80747	6.61526	6.604572	6.5562634	6.553633	7.400663	7.4779263	6.6773973	6.987228	6.752181	6.344216	7.20423	7.1020203	7.166169	7.0278068	7.4840508	7.1525626	7.0892477	6.885193	7.04766	7.1029778	6.8951693	6.6847606	6.6213255	6.3771133	7.2473598	6.493135	6.6976466	6.69074	6.6548414	6.4137263	7.104554	6.3750706	6.3062315	6.628338	6.4210105	6.4555936	6.308301	6.8265643	6.4771533	6.607518	6.8241005	6.801845	6.791152	6.6450605	6.3369603	6.83888	6.544613	6.4048114	6.361518	6.913896	6.7215724	7.118681	6.8858314	6.9068475	6.576258	7.8612385	6.56688	7.2561264	6.964894	6.5712028	7.0722423	7.175509	7.8293586	6.7162175	7.0092745	7.2204795	6.8858314	8.779964	6.515624	7.244011	7.3411665	6.4287863	7.809355	7.0699005	7.6574593	6.6869416	8.73715	7.185769	6.394964	6.102831	8.059103	8.463002	7.043621	6.6095433
"ILMN_1652066"	5.909552	5.951213	6.047038	5.948567	5.929213	6.043232	5.819317	5.840553	6.1099358	5.8891563	5.978086	5.865313	5.802695	6.0387764	5.9813914	5.987764	6.0557966	5.9403954	6.078001	5.8453693	6.0358863	6.1766744	5.9195943	6.053777	5.9826746	6.020964	5.747125	5.704466	6.065313	6.046438	5.697415	6.0776067	6.018618	5.922877	5.956774	5.9421825	5.994763	5.8572807	6.04984	5.893177	6.0594983	6.0459585	5.955506	6.0939555	5.8653913	5.4818883	5.970026	5.6427674	5.926754	5.8556447	5.9801297	5.9565153	5.848926	6.0416512	5.864319	5.9268403	5.887405	5.8722906	5.9473324	6.025307	6.1532903	5.986921	6.019801	6.0453157	5.981599	6.067236	6.010947	5.9159493	6.027019	5.9295516	5.787813	6.0860457	6.172175	5.805571	5.8661823	6.029431	5.948103	6.1143265	5.936595	5.9345894	5.889002	5.8008704	5.903118	5.9012423	6.276115	5.986394	5.888161	6.049957	5.9645896	6.1167707	6.0614	6.1521163	6.252333	6.047422	6.092949	5.872264	6.2417774	6.148282	6.398509	6.0756807	5.938181	6.0866475	5.9424906	6.074878	5.9762597	6.0926824	6.1399746
"ILMN_1652072"	5.9463973	5.8354716	5.8900275	5.743693	6.1725974	5.8484898	5.7276554	5.820668	5.7727475	5.738881	5.923564	5.885321	6.0401807	6.011693	5.7060533	5.8285894	5.864033	5.915524	5.718165	5.918711	5.7617793	5.9584656	5.8913727	5.8580647	5.9321704	6.0023494	6.0355425	6.0062256	6.0562787	5.860193	6.103813	5.9056854	5.8428006	5.804647	5.9560103	5.986082	6.0176187	5.872902	5.923219	6.065766	6.0679965	5.980157	5.937858	5.702572	5.8520026	6.620044	6.0803194	5.9006395	6.1717973	5.8965144	6.2842994	6.110232	6.0317535	6.062116	6.041195	6.4766574	6.158979	6.534975	5.7695694	5.7014213	6.5186906	5.8627996	5.9199305	6.797689	5.9662604	5.7267785	5.6360145	6.619092	5.96056	6.0193634	5.8907733	6.318731	6.192043	6.153436	6.5710835	5.810296	6.1378274	6.2135334	5.9076242	6.3650703	6.105705	5.9141006	5.8446193	6.3843684	5.8315773	5.7574863	5.6293674	5.689925	6.249576	5.8252406	5.749355	5.637382	5.7973795	5.9568515	5.775753	5.7784305	5.756625	5.848129	5.898962	6.2879705	6.4575434	6.1438956	5.9055142	5.699428	6.3422427	5.688896	5.995323
"ILMN_1652073"	11.081168	10.794288	10.689748	11.049324	11.06494	10.552101	11.012395	10.762786	10.72353	10.72803	10.949353	10.9867525	10.958488	11.2496195	10.768304	10.943442	11.020291	10.950678	10.913742	11.07555	10.727049	11.342964	11.437318	10.808272	11.10929	11.340002	11.482671	11.363785	11.551238	11.498837	11.536834	11.979257	11.362037	11.017546	10.9867525	11.039864	11.410469	11.415223	11.292995	11.626302	11.342964	11.457145	11.757739	11.081168	11.191357	11.543789	11.449145	11.529769	11.362037	11.50867	11.362037	11.092344	11.090973	11.329948	11.287963	10.924775	11.525964	11.598902	11.348997	10.99321	10.929925	10.890393	10.667215	10.292872	10.762786	10.437664	10.516721	11.161416	11.344548	10.840425	10.951903	10.795453	9.814365	11.128408	11.170048	11.431482	11.235346	10.739124	11.117589	11.083988	10.768304	11.006133	10.901458	11.041279	11.037276	10.620394	10.626561	9.154415	9.708625	10.03416	10.280524	9.90584	10.057448	10.14401	10.803347	10.711001	10.625587	10.603257	10.343692	10.379931	10.08428	8.648873	10.000614	10.077896	11.513868	10.176962	9.446395
"ILMN_1652079"	5.917492	5.903581	5.9328356	5.7220902	5.7749486	5.762665	5.876286	5.790642	5.7478223	5.7865596	5.745724	5.869336	5.9297094	5.823987	5.7808332	5.7581115	5.7097783	5.792436	5.7862835	5.7878704	5.8805804	5.710063	5.7873535	5.837129	6.1093683	5.7916093	5.9013767	5.8946953	5.8644814	5.910048	5.9480286	5.7285323	5.775583	5.959706	5.5885224	5.8912396	5.773701	5.8402085	5.870115	5.842158	5.783145	5.8268595	5.966641	5.9219594	5.831016	5.7462273	5.694427	5.7090144	5.951297	5.759911	5.8474894	5.7888875	5.715023	5.6822357	6.0096164	5.75047	5.9333873	5.705425	5.6838317	5.920538	5.6907153	6.050568	5.924149	5.7743144	5.7712064	5.7575574	5.8645606	5.617567	5.907342	5.887353	5.8062563	5.8002276	5.7584944	5.900229	5.901812	5.7512326	5.8879027	5.795658	5.737724	5.9974666	5.9548254	5.997759	5.8341537	5.7012634	5.880614	5.9715347	5.794766	5.769825	5.928416	5.7864637	5.5980697	5.8057704	5.74894	5.737921	5.826001	5.7350345	5.819143	5.6733084	5.7920165	5.8006706	5.7618284	5.7691355	6.0153656	5.752401	5.6314783	5.8685026	5.694641
"ILMN_1652081"	5.9028034	5.919643	5.957955	6.04052	6.0138106	6.023428	5.993755	5.9725847	5.87385	6.074125	5.9716005	5.9133925	5.9714727	5.7407784	5.9171557	5.888304	5.919631	5.834098	5.9028034	5.891138	5.9160113	5.826505	5.9180956	5.9219594	5.983691	6.0747886	5.916025	5.9652824	5.9725986	5.895688	5.9137497	6.0847807	5.956724	6.028029	5.7069917	5.9063163	5.9062147	5.939235	5.900229	5.856844	6.016117	6.024959	5.874412	5.9795775	6.127804	5.8575163	5.83194	5.896503	5.8186297	5.950185	5.7385745	5.914567	6.1268044	5.677667	5.839624	5.919403	5.98022	6.045788	6.023239	6.001795	6.0493813	5.907389	5.973701	5.852983	5.8686357	5.7168317	5.9089055	5.906767	5.8001704	5.781729	5.9038444	5.892962	5.943438	5.9164433	5.825541	5.94595	5.976881	5.938959	5.8848023	5.9629807	5.8320036	5.9984303	5.8770595	6.0313344	6.1044087	5.835363	5.8655696	6.023959	5.9111357	5.911347	5.866899	6.056057	5.9322443	5.8195915	5.8930244	6.021817	5.906816	5.9187346	5.9742904	5.9565716	5.8410134	5.867392	5.901764	5.962764	5.947369	5.9001627	5.858667
"ILMN_1652082"	7.4535594	7.425765	7.2660313	7.673094	7.1117835	7.4441648	7.2936883	7.226823	7.4143157	7.693738	6.968433	8.209125	7.540631	7.332374	7.084068	7.4334674	7.214638	7.3274617	7.2215486	7.2665005	7.239711	7.36537	7.215067	7.0189786	7.304324	7.3465977	7.297594	7.9106593	7.36461	7.4584484	7.527503	6.984269	6.9366403	7.6296153	7.865142	7.752211	7.4206567	7.4027905	7.442683	7.6333885	7.3619156	7.8259993	7.258291	7.6127024	7.313547	7.2525887	7.3339972	7.8307858	7.2996583	7.0819054	7.5818715	7.3619156	6.845999	7.367232	7.214841	6.749274	7.068889	6.8944206	7.1080284	6.9938536	7.277429	7.2023296	7.425765	6.939231	7.3376174	7.367676	7.2509055	7.1295004	7.3261976	6.996785	7.2660313	7.201166	7.5202703	6.990328	7.4695997	7.587578	7.7279453	7.7005143	7.814396	7.2424345	7.670355	6.953578	7.325217	8.06652	8.302385	7.8246045	7.2072	7.58731	7.6714387	7.372341	7.889952	6.761656	7.307279	7.1959844	7.012599	8.154389	7.1364956	7.7454314	7.38818	9.227557	7.3872113	8.15729	7.0302715	8.303445	8.290877	7.639788	6.7541423
"ILMN_1652085"	8.957377	9.185834	9.335663	9.032643	9.165954	9.640306	9.190098	9.389602	10.254725	9.067779	8.998463	8.953429	8.937714	9.464108	9.243061	9.074505	9.063682	9.154875	9.035051	9.232989	9.402987	9.37613	8.877073	8.940172	8.836842	9.139689	9.200858	9.130307	9.180479	9.147774	8.790032	8.939302	8.72634	8.939302	8.703507	8.76776	8.984223	8.7699	8.835173	8.623993	8.385924	8.483442	8.881706	8.84615	8.905539	8.345022	8.406686	8.91424	8.506258	8.857789	9.04846	8.681493	8.701535	8.83098	8.85604	8.791556	8.742475	8.764599	8.717201	8.992114	8.906508	8.91507	9.010808	8.667874	9.482687	9.436196	8.918471	8.941449	8.820872	8.551629	8.963098	8.958205	9.003685	7.998434	8.848741	8.71243	9.158265	9.154875	8.971464	8.618893	8.931266	8.711235	8.964504	8.561928	9.576648	8.783916	9.201353	9.429744	9.404527	9.43352	8.687925	9.097946	8.9993305	9.220611	8.918471	9.2631445	9.318502	9.040299	9.359217	9.063682	9.142006	8.952987	9.02985	8.608591	9.103586	9.101171	8.279624
"ILMN_1652088"	5.8404922	5.7469144	5.8715625	5.8054547	5.903595	5.7461185	5.8989124	5.983496	5.8493133	5.6738186	5.824916	5.8369308	5.8519006	5.945468	5.940751	5.810649	5.903779	5.9533343	5.7125416	5.8785768	5.7335606	5.9206433	5.8563704	5.8523703	5.8189025	5.885226	6.2272873	5.7923784	5.9473324	5.868166	5.8338537	5.691574	5.731593	5.756604	5.82742	5.722158	5.8804255	5.8350563	6.039673	5.7182336	5.957123	5.62917	5.6803493	5.787416	5.95648	5.788474	5.8109665	5.9963126	6.0687976	5.935295	5.908354	6.0860076	5.9524655	5.9713507	6.033693	5.977245	5.971181	5.771575	5.6916237	5.8447804	6.025896	5.822607	5.785376	5.9767246	5.8992505	5.6451616	5.916331	6.0409245	5.7985806	5.910937	5.887015	5.6665497	5.879358	5.853241	5.735098	5.906591	5.687466	5.9134164	5.875344	5.932728	5.7800517	5.8874426	5.908429	5.7415857	5.8706913	5.9683423	5.900321	5.9854574	5.8483467	5.6917195	5.987698	6.002715	5.9088163	6.023655	5.9501457	5.983758	5.8345323	5.89413	5.761279	5.763841	6.0085993	5.8678317	5.8724256	6.011857	5.983551	5.8111978	5.8138065
"ILMN_1652098"	5.973133	6.0957613	6.177255	5.8075376	6.1214395	5.997244	5.94759	5.9438252	6.0091953	6.060475	5.9017277	5.935617	5.8568006	5.817017	6.1050234	5.8508267	5.9180956	5.75282	5.8284216	6.027621	5.9609485	5.988072	5.965025	5.8107333	5.8218384	5.859358	6.035855	5.9959064	6.0803404	5.999175	6.0068517	5.723941	5.9256716	5.908195	6.03275	6.0185127	5.873724	5.998387	5.727721	5.9152484	5.93319	5.997407	5.984889	5.95411	5.949239	5.963248	5.704466	5.8295965	5.899399	5.850912	5.9638543	6.134204	5.775201	6.067324	5.8766723	6.004258	5.9056354	6.0245647	5.9958644	6.187389	5.8516636	6.1019115	5.805825	5.9356513	6.092309	5.994411	5.8883915	6.2316084	5.9204874	6.000389	5.9264274	5.9435406	6.2245774	5.8867903	5.7494307	6.0489645	5.9570975	5.8208914	5.917131	5.920045	5.998081	6.0517983	5.949077	5.8466444	5.8051496	5.95411	6.009164	5.850768	6.2568116	5.6507106	6.15712	6.139274	6.1026564	6.018529	6.000349	6.1141224	5.941343	6.0662546	6.057709	5.9343905	5.859448	5.975161	6.0087457	5.862692	5.7963424	5.99403	5.756718
"ILMN_1652104"	5.9746017	5.79366	5.8227425	5.8093133	5.9056354	5.685826	5.7878327	5.68161	5.645583	6.0376453	5.869889	5.707646	5.8999085	5.765387	5.8733687	5.7828684	5.893434	5.9740977	5.991141	5.8410463	6.0278506	5.8425198	5.760149	5.8162346	5.686202	5.838136	6.007247	5.7556715	5.756577	5.960733	5.6970787	5.9060397	5.690667	5.861303	5.766172	5.7087007	5.907177	5.722369	6.081205	5.7105637	5.938428	5.655513	5.9289513	5.847727	5.8809123	5.922298	5.811268	5.9641323	5.740235	5.841815	5.675012	5.72491	5.833841	5.767985	5.887992	5.699428	5.9816246	5.947683	5.866547	5.824242	5.7328663	5.7275906	5.645668	5.9127007	5.90973	5.6909804	6.0314336	5.8827043	5.8874173	5.9788723	5.8727036	5.9255652	5.8267026	6.015728	5.948735	5.793324	5.96426	5.750617	5.861888	5.8495398	5.7400994	5.899976	5.8922997	6.107209	5.887353	5.708182	5.6961412	5.9133787	5.6999574	5.6435213	5.872821	5.639836	5.818932	5.863414	5.831427	5.90893	6.0397186	5.8466587	5.5705338	5.6896434	5.8207417	6.134432	5.87427	5.618871	5.722132	5.878842	5.7265863
"ILMN_1652110"	5.8639274	5.967997	5.9214478	5.822652	5.9296627	5.8505487	5.7967515	5.8349323	5.793928	6.0113587	6.0732274	5.9110622	5.9091964	5.8678994	6.082275	6.064942	6.158898	5.8952227	6.102916	5.818124	6.03132	6.067271	5.874016	5.6126413	5.9013767	6.077534	5.9210434	5.717986	5.821219	5.9628034	5.8994746	6.098086	6.01409	5.8329678	6.034223	6.1636367	6.0413094	5.987147	6.054677	5.9382668	5.9795775	5.9450526	6.237556	6.201927	5.8214345	5.995159	5.898988	6.1022105	5.847636	5.7438803	5.8898325	5.9114256	5.956902	6.042437	6.022404	6.0265126	5.7175508	6.035839	5.708744	6.048601	5.9054494	6.1939764	5.9725585	6.0475774	5.8904734	6.1412477	6.012767	5.88448	6.0744424	6.0261226	5.888927	5.9417987	5.95331	5.878604	5.806881	6.1253443	6.0112886	6.01515	5.8429337	5.9528966	5.860846	6.0658355	5.926111	5.7999134	5.9698596	5.906704	5.839996	5.8606286	5.936779	5.9837184	5.8665204	5.840461	5.880332	6.0738025	5.8932037	5.9501567	6.052372	6.075423	6.086792	5.894746	5.7309933	5.9124975	5.8866177	5.8854733	6.03479	6.060287	5.946125
"ILMN_1652113"	6.0961347	6.122836	6.1089797	6.2310586	6.2799444	6.4010577	6.0978575	6.3446527	6.148564	6.523617	6.2691674	6.1574917	6.0829496	6.327234	6.1317306	6.2595167	6.2674484	6.3391275	6.470655	6.2009716	6.335595	6.308363	6.283699	6.381961	6.319883	6.1740384	6.252333	6.211594	6.1126914	6.2255793	6.202752	6.5144515	6.2305346	6.027947	6.1974936	6.180997	6.064891	6.10401	6.1993194	6.182189	6.1276493	6.1889434	6.011449	6.421877	6.1665473	6.329464	6.0397186	5.9192567	6.1573753	6.202932	6.3373766	6.276999	6.2194724	6.2563124	6.3885713	6.197002	6.3318577	6.2730894	6.4120803	6.3940544	6.1368256	6.3136663	6.23725	6.285262	6.0346255	6.396554	6.1872473	6.251367	6.225621	6.332317	6.5477133	6.150079	5.9950457	6.383495	6.193299	6.060061	6.2636447	6.2381964	6.2308717	6.050181	6.23216	6.385488	6.202088	6.1030602	6.0662885	6.1518164	6.2915726	6.1508245	5.9994464	6.4122696	6.113107	6.2853155	6.2830224	5.972572	6.0487556	6.241907	6.259561	6.2325425	6.5102954	6.406895	6.366207	6.34678	6.490573	6.212381	6.184577	6.297572	6.34342
"ILMN_1652123"	9.081045	9.706829	9.650175	9.3314905	9.124116	9.265842	9.444668	8.824196	9.054635	9.3494425	9.117339	9.166408	8.968779	9.265842	8.979449	9.473413	9.760197	8.821724	8.925672	9.504672	9.206061	9.553367	10.287722	8.924761	8.808946	8.896774	8.801417	9.733723	10.250469	9.54132	9.883759	9.416809	8.838542	10.219087	9.6967	9.853093	10.0057955	10.076432	9.820601	10.196377	10.28377	10.072209	9.961257	9.53262	9.979431	8.954802	9.414744	9.018465	8.661878	8.795202	9.273596	8.534602	9.396685	8.789632	9.7631855	9.683364	8.784783	9.088831	9.059468	9.302338	8.957767	9.089726	9.32502	10.029118	10.061163	9.088831	9.540729	9.338842	9.676677	9.578509	9.594318	8.724738	8.81105	10.454093	9.736979	10.06777	10.4634075	9.147218	10.051944	8.137045	9.389602	9.789788	9.39608	9.473966	10.519452	9.80739	9.793481	10.273959	8.901399	8.696037	9.891964	9.821165	9.923825	9.1530695	10.23938	10.254725	9.479665	9.515355	9.701274	9.869853	10.012411	9.714606	10.171783	10.06777	9.520448	9.932662	9.235972
"ILMN_1652128"	10.543613	10.259544	10.555064	10.686362	10.4726095	10.581688	10.161331	10.308875	9.886919	10.209754	10.493496	10.101702	10.234389	10.346872	10.452228	10.4653015	10.404586	10.224594	10.551194	10.644462	10.131107	10.539681	10.635958	10.480092	10.417809	10.314338	10.23938	10.253845	10.187252	10.346107	10.632645	10.65917	10.0144825	10.155914	10.460031	10.319461	10.686362	10.468932	10.561822	10.4420185	10.497194	10.414361	10.2281065	10.155914	9.99995	10.402666	10.640514	10.351933	10.438516	10.826539	10.732554	10.354394	10.620394	10.421143	10.394827	10.74658	10.481065	10.82071	10.285297	9.7104	10.4653015	10.362037	10.159077	10.560008	10.362786	9.554557	10.40736	10.603257	10.240195	10.739124	10.530633	10.101033	9.363582	10.576341	9.946474	10.510986	10.259544	10.13875	10.092601	10.62867	9.882444	10.416034	9.510091	10.0144825	9.165068	10.250469	10.2136135	9.450657	9.946474	10.397672	10.615275	10.234389	9.40088	10.60102	10.714353	10.040591	10.524182	10.2281065	9.445851	10.192597	10.394032	9.720503	9.505183	10.425786	10.566569	10.282134	8.578288
"ILMN_1652132"	5.9341354	5.688674	6.1177244	5.958663	5.894915	5.9633493	5.934403	5.735638	5.8274508	5.7679424	5.705092	5.7524266	5.5695095	5.931861	5.6590524	5.823815	6.0450697	5.9403825	5.8957276	6.059857	5.9131474	6.3961163	6.0388894	6.01717	5.6136847	5.7930336	5.659368	5.819098	5.8732677	5.980104	5.8227587	6.0034895	6.0553594	6.0181518	5.78263	6.0253544	6.0841894	5.90214	6.0207515	5.856703	6.1156764	5.910937	5.857667	5.909392	6.1453815	6.023908	5.918367	5.934726	5.710032	5.762074	5.6733084	5.63086	5.9578795	5.8262634	5.76579	5.959111	6.104281	5.792097	5.9619813	6.1499386	6.1033673	5.953188	5.9432745	5.9270387	5.93953	5.84376	6.1412477	5.7316246	5.993365	6.0307426	6.080415	5.965386	5.896118	6.0365224	5.9462953	5.9215093	5.8598657	5.8414373	5.9795275	6.01834	5.8374195	5.792215	5.794855	5.735129	5.9928	5.950758	5.9385676	5.923743	5.9011645	5.805926	5.9981217	5.7981305	6.0055866	5.916862	5.880641	5.8349648	6.0070887	5.945307	5.9289765	5.7610474	5.717914	5.9878864	6.0108976	5.9728913	5.6774445	5.835303	6.0839963
"ILMN_1652137"	5.785397	5.8779144	6.0133343	5.913231	5.902778	5.841843	6.0072894	5.7868924	5.830383	5.9460144	5.965077	5.839325	5.9254756	5.7828517	5.859672	5.8436246	5.7838564	5.8760633	5.84075	5.741499	5.792137	5.859463	5.9842396	5.695477	5.956738	5.662803	5.8183994	5.834729	5.8342276	5.8147016	5.748265	5.740266	5.8507423	5.668867	5.8745255	5.7399817	5.868356	5.8996906	5.882641	5.896669	5.908449	5.782747	5.6746964	5.7663302	5.955571	5.710916	5.8296585	5.8770447	6.019175	5.7793036	5.772913	5.968597	5.8228526	5.781933	5.8477697	5.8704896	6.300283	5.918711	5.8593297	5.7079062	5.925231	5.898658	5.761757	5.8184686	5.734693	5.8485765	5.8513145	5.8770304	5.6796055	5.8989124	5.6896863	5.7372184	5.712716	5.7006464	5.9009366	5.8890643	5.8787346	5.8005176	5.7699976	5.790917	5.870677	6.0052714	5.7570367	5.8611937	5.8675876	5.6754537	5.7543383	5.8620534	5.9178443	5.915838	5.863738	5.9139767	5.647037	5.892962	5.569079	5.8568296	5.788062	5.831894	5.67102	5.760149	5.6168404	5.562662	5.8070645	5.7945886	5.824806	5.9461627	5.815078
"ILMN_1652144"	6.115994	6.03467	6.0575223	6.203268	5.924149	6.035372	6.3322487	6.317702	5.975801	5.9137983	6.234989	6.158111	5.7932286	6.058174	6.24715	5.828697	6.154397	6.021912	6.3471513	5.9743714	6.054491	6.4062896	6.298522	6.0868864	6.0609856	6.1564007	5.9973254	6.149243	6.2008963	6.058615	6.0826864	6.08454	6.2794204	5.945307	5.9888616	6.118818	6.100318	5.8272624	5.6843233	5.9718795	6.2811613	6.0513086	6.1563416	5.921472	6.0929084	6.002498	5.961765	6.060969	5.9823103	6.031527	6.0931687	6.1137877	6.212342	6.0794563	6.0208116	6.2788205	6.0774813	5.9156413	6.261599	6.1224213	6.2007103	6.250776	5.927425	6.187287	6.2197533	6.269265	6.36801	5.9884496	5.931019	5.8926387	6.023091	6.0235777	6.111549	5.8859305	6.2400684	5.9968476	6.274957	6.3293858	6.1920757	6.166183	6.0449743	6.352434	5.9435406	6.189282	6.063035	5.9494295	5.9565973	6.0911975	5.966027	5.99716	5.8371463	5.8598776	5.8649006	6.0080667	6.054933	6.014877	6.2169886	6.0691905	6.009689	6.1934047	6.0901313	6.0912437	6.1363506	6.1022105	5.995189	6.0047812	6.4731674
"ILMN_1652147"	5.9074407	6.2417374	6.040424	6.1178846	6.0967355	6.0030684	6.204612	6.222415	6.19993	6.000404	5.5727735	6.330414	6.235634	6.241031	5.939896	6.2086306	6.4129553	6.562722	6.315588	6.0267167	6.2545915	6.207722	6.130648	6.252958	6.309574	6.0489783	6.3067117	6.4703307	6.501189	6.2486205	6.6201553	6.130374	6.2959256	6.437834	6.1066647	6.665151	6.080181	6.2963843	6.118231	6.3351235	6.3243966	6.1367393	5.8822703	6.16927	6.264367	6.310453	6.5866866	6.335186	6.089581	5.9687023	6.336838	6.2463202	6.154424	6.3034325	6.214307	6.28228	6.2854342	6.1666684	5.874475	6.380295	6.099298	6.259288	6.036696	6.144158	6.334313	6.596158	6.330276	6.1395288	6.2710986	6.0304637	6.561048	6.277722	6.1161222	5.8538194	6.3609886	6.2492857	6.06199	6.6600776	6.1265507	6.24069	6.3733983	5.971988	6.8296843	6.3008327	6.0999866	6.4312973	6.3034325	5.9227858	5.9872046	5.855829	6.335595	6.229812	6.691653	6.065428	6.3276205	6.54345	6.0867114	6.68845	6.2770524	6.2490463	6.1774726	5.955431	6.197743	6.5325503	6.913896	6.3649135	6.332393
"ILMN_1652151"	6.0873766	5.9855633	6.033037	5.910937	5.8957915	6.0790734	6.036747	5.8848023	6.131676	6.1115227	6.0869074	5.904918	6.030207	5.951297	6.014073	6.0422606	6.0885563	6.1990004	5.9126186	5.902423	5.9741116	5.930097	5.983615	6.1632648	5.889805	5.966614	5.7885475	5.9514585	5.881651	6.125787	5.8488216	6.036888	5.869903	6.1648827	6.0934014	5.965806	6.0198154	6.029809	6.1314254	5.997828	6.0938883	5.986725	5.909404	5.895184	6.0732813	5.9442277	5.799444	5.977514	5.9317226	5.8020883	5.9824905	5.9044666	6.032899	6.0099244	6.034223	5.886949	5.944877	6.127333	5.9896183	5.9446583	6.0881987	5.865996	6.0545864	5.8795857	5.8046823	6.164442	5.9211936	5.922084	6.223616	6.187208	6.128534	6.1289883	5.944888	6.1266327	6.108505	5.985658	6.142524	5.968443	5.90209	6.0221195	5.9688716	5.9761415	5.976397	6.171542	6.068073	6.046057	5.8269405	5.9964185	5.868166	5.997537	5.9539547	6.1715984	6.0624027	6.1037893	6.1032596	5.9031386	6.08609	5.8822703	5.9675717	6.095229	5.913964	6.085932	6.0800843	6.0448937	5.886589	5.9963126	5.8710074
"ILMN_1652155"	6.1300735	6.2816405	5.9879007	6.0739245	6.2805586	6.4418507	6.4047046	5.8929887	6.3168945	6.0181084	6.133038	6.149243	6.083713	6.1355624	6.048808	6.128586	6.085403	6.2290635	6.102332	6.0890265	6.0361314	6.005359	6.120043	6.0528054	5.909717	6.0730233	5.9021792	5.9248786	6.089543	5.965513	6.119201	5.9277096	6.021833	6.267238	6.1273575	6.1393833	6.1476645	6.233734	6.140712	6.1998534	6.206871	6.162867	6.1894636	5.9131474	6.0210686	5.9667826	6.0604916	6.034276	6.0820136	6.075347	5.9224625	5.995256	5.887745	6.058375	6.060713	6.031586	6.0468144	6.05766	6.022878	6.216753	6.0974307	6.170334	5.9931216	6.0094037	6.2237005	5.991285	6.1054077	6.1756086	6.0036464	6.1013227	6.2557764	5.920567	6.0732093	6.0931687	6.068274	6.2370887	6.0155606	6.1170692	6.108574	6.1243544	6.119801	6.267337	6.253506	6.117148	6.2196383	6.1167474	6.190785	6.4287863	5.989176	5.9507184	6.4230504	6.232884	6.261009	6.058678	6.111549	6.1865892	6.1820173	6.1177473	6.015095	6.271899	6.065313	6.2569523	6.458025	6.3723397	6.0970106	6.0170827	5.9025035
"ILMN_1652160"	5.860125	6.0691323	5.984972	6.1017766	5.770406	5.9036455	5.9570384	5.9455204	5.9803557	5.9648824	5.883839	6.0941925	5.885904	5.981561	6.130476	6.0065727	5.940005	6.264858	5.961706	5.9994884	6.043346	6.7497706	6.1373906	6.092929	5.9061766	6.1375213	5.989685	5.971749	5.995646	6.052071	6.0421724	6.1531496	6.014263	6.067021	6.0952897	6.075347	6.0813923	6.3311677	6.139274	5.8893585	6.2241187	6.0229373	6.283081	6.143079	6.2625003	5.8628535	6.1811595	5.997081	5.929758	6.0525827	6.0066733	5.851369	6.0483003	5.9939885	6.217201	6.0609183	5.9490514	5.797448	6.2139435	6.08534	6.1098676	6.187597	5.9866576	6.093647	5.640787	6.022702	6.056524	6.1896105	5.951347	6.272208	6.1313252	5.9433355	5.967947	6.0029874	5.9793277	6.0870857	6.299908	6.140175	6.0711274	5.988044	6.054247	6.2745714	6.015574	5.7023807	5.9651275	5.9470744	5.8692694	5.8231597	5.849159	6.2049246	5.8557835	5.8007984	6.0401516	6.0044446	6.1056347	6.0289207	5.987698	5.984228	6.2010856	5.964856	6.1019955	5.972875	6.1184754	5.8866315	6.173714	6.133613	5.9274607
"ILMN_1652161"	6.7742343	7.020001	6.923916	6.344443	6.8314896	6.8279767	7.170588	6.7684135	6.8048363	6.703659	6.7232423	6.295434	7.0047398	6.8509293	6.391959	6.8363934	6.759266	6.747274	6.534975	6.69074	6.660805	6.4234014	6.580821	6.9554453	6.448646	6.994652	6.7002087	6.5985236	6.5448165	6.463274	6.209569	6.783638	6.744768	6.698749	6.472127	6.8073153	6.8874516	6.712121	6.843605	6.6451936	6.588552	6.5013065	6.575113	6.551188	6.6691484	6.334237	6.8041677	6.8542566	6.643054	6.591085	6.57944	6.2591343	6.61258	6.5756497	7.251774	6.892998	6.872086	6.792446	6.7343163	6.7363415	6.6483483	6.6846046	6.726229	6.5671215	6.8777857	6.518927	6.681274	6.5369215	6.6088634	7.054555	7.121272	6.596405	6.603392	7.4289227	6.8561935	6.668719	7.2289643	6.5366054	6.29615	6.644805	6.4065495	6.6925488	6.2910643	6.666032	6.733819	6.761334	6.6348205	6.475742	7.1666746	6.691653	6.4986887	6.8566995	6.7021327	7.5457697	7.180656	7.3418794	7.2625117	6.9375606	7.1298614	7.1080284	6.822469	7.290967	6.4658895	6.783638	6.564696	6.6691484	7.4691043
"ILMN_1652163"	7.139035	7.0731463	6.953038	7.0662165	7.3310156	7.169029	6.873545	7.1516423	7.2815995	6.7416387	6.911553	7.270901	7.061749	6.9192314	7.0113974	7.0102773	6.9957886	7.183775	7.0143857	6.991957	6.852041	7.0106287	7.0195847	6.853228	7.0775847	6.9302087	7.1546617	7.0775847	7.0028267	6.79576	7.203187	7.1775403	7.28604	7.2941265	7.150088	7.201347	7.06751	7.201166	7.0644584	7.0498314	7.076639	7.432021	7.1969185	6.9985633	7.127588	7.426897	7.0195847	7.101189	6.9606867	7.0619698	6.8296843	7.164078	6.933201	7.032919	6.9195433	6.9620004	7.2102394	6.686566	7.056957	7.6642632	7.091976	6.949596	6.899203	6.830979	7.3101974	7.021128	7.1039248	7.1480284	7.237571	7.178442	7.343691	7.0266404	7.4698586	6.8407283	6.938133	7.2973638	7.075556	6.996785	7.3551755	6.9665394	7.2945867	7.4857125	7.4937553	7.1779714	7.380167	7.4759583	7.22573	7.251774	6.9814386	7.003748	7.8727965	7.0677543	7.632544	7.17458	7.735208	7.1099777	7.1346164	7.2226343	7.423438	7.3828998	6.9131413	7.933282	8.08645	7.7432823	7.9294195	7.0017114	8.781109
"ILMN_1652164"	6.1190615	5.719026	5.8931165	6.0689273	6.3341017	6.323234	5.9091964	6.0237474	6.053796	6.027121	6.05678	6.5058293	6.0803957	6.190491	6.1827226	6.024738	6.100249	6.167241	6.2495236	6.0962524	6.243822	6.2622113	6.1859026	5.986515	5.9324923	6.009208	5.789279	6.06796	6.182429	6.089283	6.057323	6.2532287	5.9070826	6.1987276	5.9895945	6.0376625	6.040337	6.2119083	6.356138	6.153436	6.1849337	6.304374	6.2055	6.215268	6.039309	5.889119	6.2092667	5.9564443	6.106708	5.7846227	6.2586813	5.8984933	6.293555	6.182189	5.7609496	6.013479	5.870333	6.0142913	6.0871067	6.249092	6.279309	6.144704	6.137649	6.290718	6.0927844	5.8997316	6.2509594	5.9699593	5.9884067	5.972862	6.1155167	6.2111006	6.198587	6.655271	6.2880955	6.417525	5.9176292	6.17426	5.994248	5.8219557	6.1724415	6.148257	6.0349455	6.3482366	6.270996	6.3395615	6.0814953	5.954953	6.0020623	5.988536	6.2327976	6.1145353	6.024919	6.075347	6.1391954	6.2049246	6.1535544	5.766596	6.1799793	6.1475763	6.311503	6.37036	6.091745	6.325502	6.281439	6.155289	6.553633
"ILMN_1652166"	6.00586	6.058309	6.032131	6.0795197	6.2602596	6.0446706	6.270821	6.0076895	6.08077	6.0298657	6.25202	6.2852044	6.1539607	6.081116	6.1720095	6.0678167	6.15136	6.216508	6.4670167	6.0749555	6.1406584	5.9775033	5.917948	6.118426	6.0656066	6.1464915	6.2151513	6.016953	6.1323366	6.1107974	6.1319566	5.994167	6.399423	6.009083	6.171334	6.032119	6.022012	6.106837	6.0756264	5.9577403	6.107209	6.0420227	6.182915	5.955833	6.0872483	6.0845942	6.1832466	6.0794353	5.9396133	5.819014	6.1968894	6.052873	5.889792	6.016144	6.09649	5.899399	6.2237473	6.1224923	6.035759	8.839884	5.959124	6.0409074	6.050918	5.9690285	6.1833105	6.0884285	6.2696843	6.2440476	6.1056566	6.076526	6.0790205	6.0427094	6.385488	6.0233526	5.982349	5.912556	6.064704	6.054506	6.1651587	6.1241803	6.132448	5.9692845	6.1318135	6.0901093	6.472127	6.0702033	6.0255075	6.2789326	6.129062	6.2528586	6.7828684	6.0997577	5.9888206	6.3204193	5.996695	5.9481645	6.868153	6.091726	5.960345	6.6346974	6.1144257	5.999803	7.366316	6.007733	5.930309	5.981059	5.841712
"ILMN_1652170"	6.0408916	5.838548	5.953825	5.921095	5.903671	6.1666393	5.7985806	6.0855823	5.8352084	5.6854353	5.8886333	5.9343796	6.168845	5.866368	5.8910093	5.815047	6.032949	5.980594	6.0205264	5.8247576	6.0191913	6.085969	5.910669	5.8946204	5.9123936	5.7374578	6.1947618	6.027306	5.968611	5.952488	6.067454	6.1663346	6.0330677	6.0321894	5.980635	6.064087	5.8368382	6.218892	6.1647596	6.1260405	6.214427	6.066641	5.930407	5.9176526	6.4119954	5.741499	5.8895726	6.072952	5.9639797	5.8731775	5.9286485	6.156251	5.9800653	5.8732805	5.971934	5.8484592	6.0769606	6.017971	6.042583	6.1488457	5.6894417	6.0562334	5.9602256	5.9459624	6.0566998	5.8060613	5.80784	6.00787	5.93417	6.013265	5.9349165	6.057782	5.938254	6.10513	5.845262	6.0799856	5.9721303	5.9579782	6.056683	5.780355	6.000235	5.935091	5.788794	6.208908	6.117514	5.8953605	6.014148	5.8127766	5.9748163	5.807733	6.114656	6.0461082	5.7591276	5.7681513	6.022775	5.981404	6.1901093	5.981109	6.341809	5.9608836	6.1340976	6.106708	6.1694326	5.9286485	6.0954165	6.130226	6.323309
"ILMN_1652171"	5.692637	5.6019263	5.687073	5.8098783	5.799214	6.073335	5.746587	5.66176	5.6872644	5.8405695	5.756604	5.8566604	5.768777	5.649984	6.007979	5.636835	5.88575	5.753117	5.5798903	5.497829	6.087167	5.922772	5.701298	5.7879853	5.9043307	5.8270206	5.6895905	5.748113	5.819112	5.933013	5.691088	5.943564	5.911347	5.701576	6.0163097	5.7847567	6.0361013	5.91084	5.957326	5.6326685	5.9686503	5.90719	5.8545938	5.6336007	6.03559	5.8523555	5.9532237	6.24541	5.6431713	5.7106347	6.060746	5.7758403	5.798806	5.97343	6.0497885	5.720576	5.84097	5.76548	6.0528913	5.821188	5.759379	5.8405695	6.019394	5.97127	5.7373104	5.7830606	6.077848	5.655513	5.772681	5.6516905	6.034685	5.684649	5.712788	5.9152484	5.630275	5.6540704	5.8668056	5.946559	5.7250376	5.856494	5.786126	5.88466	5.830229	5.8450027	5.9896984	5.8024473	6.233647	5.9541483	5.7322044	5.7434087	5.985591	5.9797883	5.3932004	5.7999964	5.877728	5.9303436	6.0117426	6.031788	6.0882397	5.947926	6.1638737	6.005599	6.262967	6.1512275	5.8875923	5.755619	6.2109456
"ILMN_1652175"	6.041813	5.9483	5.835784	5.9011645	6.046831	5.9596624	6.0264225	5.931861	6.0856605	5.922198	5.9269104	5.9091806	5.856674	5.8746047	6.0927844	5.8332424	5.897986	6.0375276	5.822607	5.9919033	5.934403	5.930212	5.9431734	5.7798567	6.0154243	6.0447593	6.0925975	5.942701	6.104806	5.991516	5.8687167	6.0445566	5.823112	5.8376603	5.956812	5.8595195	5.5001073	5.7455525	5.8100824	5.8392825	5.9117494	5.801139	5.8181753	5.779237	6.0528913	5.8389254	5.970519	5.829076	5.8812504	5.9806933	6.0222607	5.9395165	5.8930635	6.0052714	5.9922204	6.064722	5.7642865	6.0042996	5.847153	5.9723516	5.7996426	5.9982767	5.715384	5.9495687	5.9126334	5.7708287	6.0463357	6.0149374	5.907302	5.834291	5.744361	5.9341817	5.983588	5.995433	6.0023203	6.027496	5.960028	5.8378344	5.986541	5.932657	5.8841376	5.875614	6.1403904	5.9134803	5.85285	5.9514966	5.967113	5.8839746	6.0338335	5.7603827	5.828652	6.1636033	5.8376603	5.991349	5.925231	6.0703998	5.9114847	5.869114	5.7996955	6.029544	5.9680104	6.061291	5.9622116	5.9332023	5.969165	5.872978	5.931521
"ILMN_1652178"	5.975432	6.2203603	5.9606686	5.9875383	6.262358	5.985081	5.915447	5.8372073	6.0507717	5.8458767	6.0414023	5.8465695	5.923219	6.2017817	5.8920336	6.106708	5.8629093	5.807132	5.798655	5.875894	6.1175566	6.0834193	6.1050463	5.9917226	6.310814	6.1047573	5.6176763	5.968486	5.9499865	5.809776	6.0374494	6.1766744	6.096403	5.8269205	6.110278	5.984903	6.22946	6.070271	5.888145	5.9614525	5.9761276	5.893241	6.003865	5.875908	5.7804217	5.943839	5.8890147	6.0206547	5.946003	6.0152483	6.0110326	5.8541274	6.0190687	5.9377565	6.0904713	5.8884425	6.209338	5.932345	5.736956	6.2745233	6.098143	5.7675624	5.953744	6.004458	6.056797	6.0528913	5.919307	5.996902	5.9933915	5.996272	5.902738	5.7569165	6.025429	5.947575	5.7350664	5.7327204	5.595223	5.9918046	5.869046	6.037933	5.974433	6.1724067	5.8603687	5.87044	6.0063987	5.94695	6.0967355	5.876246	5.7721543	6.138008	6.0843177	5.9579306	5.6738186	5.6008263	5.8829374	6.015828	6.0167227	5.9873414	5.8598905	6.118892	5.9589324	5.873291	6.0353255	5.9765043	5.8964176	5.909717	5.8083515
"ILMN_1652181"	6.3469234	5.8526673	6.2706513	6.068635	5.995217	6.2602596	6.1440263	6.206094	6.2111006	6.301623	6.1484747	6.335528	6.1819806	5.9737935	6.0761266	6.1663933	6.1355124	6.1311197	5.875589	6.3694987	6.0548477	5.88819	6.1140175	6.1275806	5.945558	6.0558476	6.1793528	6.2143908	6.0463037	6.333164	6.1880903	6.316236	6.007885	6.2060246	6.212711	6.0249043	6.03467	5.9353895	6.2213917	6.0063715	6.1145353	5.9306445	6.0742726	6.0540967	6.203559	6.2693152	6.0631986	6.0252805	6.299212	5.9101205	6.1895375	6.122519	6.1347675	6.174947	6.215025	6.0450697	6.3584285	6.287692	5.9675083	6.0350904	6.150411	6.2486205	5.9936137	6.1900315	6.0407243	6.223454	6.2092667	6.0221195	5.6986327	5.9235387	5.870894	6.074069	6.0147653	5.94722	5.8241916	5.848059	6.079849	5.955867	6.138656	6.07151	6.0937624	5.97406	5.845133	6.03999	5.957352	6.1499662	6.0478644	6.0126677	5.906829	6.227204	6.156821	6.0960946	5.9361377	6.1480913	5.955239	6.173484	6.00202	6.0726695	6.256913	6.0113587	5.915434	6.014517	6.0084567	6.036903	5.925637	5.9984927	6.0261226
"ILMN_1652185"	8.333499	9.250495	8.563016	9.608845	8.413223	8.856472	8.695223	9.347385	9.927099	9.551022	8.902184	9.074966	9.152074	9.100713	9.563622	8.580738	8.643087	8.740523	8.51899	8.880523	9.566526	9.548292	9.301392	9.009483	8.461975	9.647033	9.795514	8.85695	8.980308	9.167924	8.433511	8.950417	8.553082	8.714369	8.545458	8.483004	8.602221	8.311317	8.687925	8.369032	8.567221	8.460624	8.4769335	8.797251	9.197899	9.662332	8.315783	8.399649	8.874875	8.286424	9.51928	9.3063345	9.107606	8.553082	8.728507	8.9851	8.888015	8.399277	8.733855	8.34428	8.279016	8.623602	9.401387	9.208426	9.38352	10.637097	9.339277	8.710104	8.872766	9.194186	9.396685	8.400758	9.500506	8.641007	8.850445	8.470465	8.698861	9.549966	8.920312	8.68593	8.978573	9.32502	9.187161	9.369317	8.724738	8.629893	8.622492	8.328289	9.1610365	8.337624	8.459243	8.186631	8.838542	8.511921	8.799274	8.26245	8.479105	8.442887	7.932422	8.868831	9.105323	8.769004	8.44464	8.191462	8.841832	8.998888	7.3912554
"ILMN_1652188"	5.8980665	5.90189	5.792137	5.903118	5.7462273	5.938893	6.025896	5.825195	5.6969485	5.8027143	5.949378	5.985579	5.8306956	5.8647532	5.955908	5.951774	6.0153494	5.8877196	5.7092905	5.873383	5.848228	5.7799764	5.793249	5.794235	5.79409	5.845546	6.165448	6.1005063	5.738376	5.8631606	5.78574	5.997859	5.9521103	5.849959	5.812762	5.8625307	5.9075747	5.755596	5.7451553	5.8774467	5.813691	5.9465847	5.8163114	5.706482	5.932563	5.6865525	5.928531	5.7629433	5.9395666	5.7337947	5.8346386	5.9963007	5.8446326	5.864098	5.7521267	5.749489	5.7212796	5.8413796	5.909367	6.081265	5.841933	5.8338704	5.862119	5.9434533	6.176257	5.9540706	5.9665375	5.7816076	6.0116506	5.722282	5.7440786	5.7213826	5.9191666	5.721657	5.8525295	5.9157877	5.817366	5.827358	5.856674	5.8644	5.6907973	5.915592	5.8860917	5.9563904	5.940111	5.776085	5.757249	6.0063157	5.757224	6.012767	5.984721	5.947473	5.9057727	5.797019	5.9290633	5.859743	5.7939615	5.749601	5.885196	5.760718	5.6854353	5.7001295	5.9414334	5.802895	5.732778	5.880089	5.805417
"ILMN_1652196"	5.895336	5.8184485	5.9855485	5.8016124	6.016598	5.749282	5.8131027	5.7682385	5.9028034	5.976881	5.860111	5.8189154	5.7825265	5.888673	5.8665204	5.490821	5.964896	5.911112	5.8826275	5.6475716	5.745938	5.6649947	5.854992	5.7378335	5.8066244	5.715384	5.8168583	5.8912396	5.8587832	5.8413663	5.855086	5.749875	5.8201094	6.026317	6.0123687	5.8291163	5.8481984	6.072952	5.985535	5.7513556	5.8389254	5.7643523	5.966895	5.892464	5.8765073	5.8277483	5.8047004	5.807806	6.0097203	5.743151	6.00356	5.8011904	5.8777676	5.838891	5.813274	5.7658753	5.8141947	5.8639793	5.805102	5.9418983	5.8903904	5.8420897	5.8557277	5.926414	5.8004694	5.8875794	5.8700075	6.0436034	5.8713236	5.745368	5.7452106	5.837804	5.7257814	5.951297	5.859209	5.8454905	5.89007	5.8093467	5.90154	5.743719	5.959111	5.8275647	5.819435	5.6531954	5.671727	5.6602883	5.9016604	5.960311	5.844805	5.6943836	5.5763626	5.873564	5.812914	5.7871265	5.885308	5.9594946	6.0921516	5.6020656	5.8237386	6.408552	5.9320846	7.596136	8.218705	6.0375137	6.330746	5.7816896	8.256689
"ILMN_1652198"	6.1554337	6.0061073	6.0714936	6.1186604	6.028848	6.3597145	6.1334105	6.1321945	6.063398	5.780461	6.0999866	6.3197613	6.1944785	6.091856	6.204581	6.3256364	6.065766	5.980488	6.0827284	6.2715387	6.23165	6.0127525	6.208868	6.063471	5.9206963	6.1668243	6.028205	6.4958	6.3594327	6.125842	6.2223687	6.2434573	6.0843587	6.211594	6.225146	6.2812605	6.112937	6.2412677	6.28715	6.477982	6.1406584	6.243913	6.193371	6.208395	5.988016	6.12349	6.1971207	6.0821276	6.0871263	6.1021056	6.236764	5.862961	6.100338	6.2206125	6.1871448	5.9369316	5.9301105	5.975943	6.0938883	5.892826	5.989449	5.969899	5.972193	5.985403	5.95906	6.2994423	5.979682	6.060386	6.1921706	5.961201	5.976532	6.11617	6.148122	5.883876	6.117119	6.430844	6.19974	6.2922583	6.4404125	6.11265	6.4731674	6.062876	6.146973	6.553272	5.956289	6.238003	5.990564	5.969873	6.0401955	6.022419	6.178002	6.0407095	6.2647076	6.0461855	6.0666213	6.308731	5.762433	6.20599	5.781853	6.159793	6.1535544	5.730219	5.9150376	6.1046495	6.4814253	6.3123565	5.779836
"ILMN_1652199"	10.292872	11.513868	11.039864	12.383456	13.191329	12.016303	11.952803	11.7558775	10.167319	11.289567	9.17381	11.110684	9.717971	11.504179	12.826351	12.761768	11.372001	10.485821	10.69189	11.314518	11.955418	12.843142	11.673521	10.877518	8.925298	12.202939	11.944445	14.27551	13.514744	12.308672	12.485078	12.322602	10.248935	13.79591	14.003951	14.046345	14.10498	13.325618	11.252486	15.31813	12.7448435	13.574435	14.781959	13.287102	11.663701	11.322126	10.860379	11.090973	11.536834	12.131368	12.488091	10.474421	10.022885	13.419347	10.197182	8.159416	9.721829	7.1523066	11.562926	8.345764	9.47233	9.125966	9.87269	10.481065	9.632231	8.133116	9.75448	9.144804	12.411394	10.353489	9.549496	11.136206	10.511929	7.171914	9.133109	14.570693	11.402342	10.120803	12.823335	9.516499	13.278048	8.051279	11.49086	14.5241785	9.581525	14.129152	9.18282	6.5147023	11.037276	10.408253	10.819623	7.4080906	9.680314	7.151271	9.064609	12.653488	9.934731	12.926554	7.729023	15.119185	12.963807	11.445471	6.364833	13.996365	15.31813	13.683677	5.9176292
"ILMN_1652205"	5.985899	5.915397	5.86641	6.0264544	6.043887	6.0883613	5.8529115	6.070882	6.052089	6.1029987	5.9167414	5.9662857	6.0734243	6.0224333	6.0204334	6.1347914	6.0899897	5.983429	6.0449424	6.1619263	5.979565	6.0661426	5.9060526	5.9454427	6.216106	6.0592895	5.9205	6.0397015	5.9117155	6.0561275	6.1697984	5.8785515	6.0476074	5.800391	6.0961747	6.0150266	5.992114	6.099585	5.8218875	5.974754	5.821039	5.936198	6.030508	5.8009744	6.040088	5.991971	5.9577003	6.0695605	6.2064924	5.8371906	5.9661655	6.0561953	6.1128445	6.082033	5.9368033	6.009208	5.946989	6.065784	6.115469	5.8782754	5.921602	5.9053497	6.0678887	6.0414543	5.864237	6.0921917	6.0039735	5.9185276	5.9787207	6.230782	6.03335	5.856951	5.883531	6.0480046	5.9329515	6.0027003	5.8364644	6.053724	6.1352825	5.969936	5.999714	6.1493316	5.948867	6.035638	6.1034822	5.7722554	6.121029	5.888662	6.221517	5.946267	6.006727	6.123105	5.7910514	5.929807	6.1544533	6.0315413	5.906991	6.0921717	6.1175766	5.9801683	5.9476686	5.9140544	6.005846	5.8400583	6.122931	5.8930635	5.8616333
"ILMN_1652206"	6.0118265	5.9247165	5.996583	5.9009104	5.848686	6.028759	5.9994597	5.8033423	5.9496903	5.872834	5.825939	5.8485622	5.7300334	5.817812	5.8208237	5.6123915	5.763795	6.0578327	5.8100224	5.7991447	5.781975	5.7955685	5.858092	6.0193796	5.771294	5.607114	5.814996	5.855203	5.933426	5.924792	5.9652953	5.740984	5.911498	5.865544	5.938857	5.6043525	5.974539	5.9319224	5.964639	5.843716	5.8107963	5.8171287	5.9389277	6.0925794	5.794952	5.8031487	6.12023	5.8234324	5.878748	5.6901193	5.6345816	5.929922	5.8508563	5.921497	5.926508	5.5707884	5.815953	5.7902412	5.689344	5.8139353	5.842743	5.9353657	6.035821	6.1207805	5.9455204	5.8063254	5.945558	5.857435	5.856113	5.871615	5.9065514	6.1951275	5.884034	5.8805914	5.872119	5.754366	5.564443	5.847547	5.8052244	5.7191567	5.815643	5.744838	6.008927	5.8807054	5.847712	5.751745	5.771404	5.808384	5.815771	5.9617414	5.852695	5.945717	6.0022283	5.883863	5.789372	5.7605963	5.8457756	5.8738766	5.8178463	5.72997	5.927089	6.0232534	5.896888	5.808071	5.82006	5.8439646	5.805503
"ILMN_1652207"	13.683677	13.781946	13.887406	13.729383	13.887406	13.767811	13.943649	13.93668	13.966283	13.866272	13.81046	13.788967	13.910861	13.973076	13.93668	13.781946	14.112931	14.10498	14.10498	13.928432	13.866272	13.980941	14.095315	14.129152	14.10498	13.951533	13.880158	13.919004	14.029509	13.958891	14.087152	14.129152	14.2991905	13.989392	13.823618	14.087152	13.717098	13.607681	13.723377	13.729383	13.951533	13.761512	13.919004	13.639318	13.880158	14.223665	14.071215	14.223665	13.910861	14.01223	13.973076	14.265933	13.880158	14.112931	14.095315	14.055182	14.071215	14.2559595	14.10498	13.591068	13.943649	14.174866	13.873451	14.01223	14.138888	13.951533	14.10498	14.204424	13.632978	13.93668	14.10498	14.046345	13.996365	14.046345	14.2559595	13.403468	14.020556	13.470131	14.003951	14.129152	13.651771	13.735615	13.632978	13.620641	13.339644	13.910861	13.755149	13.928432	14.193762	13.894775	13.403468	13.710435	13.56818	14.4431305	13.491734	13.788967	13.966283	13.919004	13.236605	13.486113	13.943649	13.698081	14.204424	14.0383215	13.445365	14.079808	14.835278
"ILMN_1652209"	6.0347595	5.924814	6.0387764	6.049086	5.934109	5.941887	5.8944397	5.9669075	5.795589	5.886552	5.9016366	5.9655013	5.958118	5.9217486	5.917996	6.024372	5.9324923	5.950807	5.9389486	6.0393405	6.1253934	6.2309594	6.035268	6.0307903	5.7557425	5.9013042	5.9953933	5.970581	5.836089	5.837283	5.83894	6.0461082	5.878373	5.931532	5.896479	5.9422464	6.025307	6.2847476	6.136325	5.959803	5.831732	5.9479136	5.979961	5.8635354	6.208467	6.04408	6.1094847	5.9520144	5.962855	5.9909344	6.123612	6.091135	6.086026	6.242474	5.866997	6.2568655	5.8932166	6.0758414	6.243955	5.889561	5.9688716	5.89413	5.9678183	5.9512606	5.80005	5.8338256	5.9387727	5.9646273	6.1631737	5.9888477	5.8702955	5.8608317	5.845133	5.9805126	6.1180315	6.208311	5.8875794	5.951622	5.963991	5.774033	6.0252647	6.055491	5.9876842	6.07044	5.97378	5.847384	5.7156878	5.7168317	5.786743	5.9240603	5.9283557	5.9655623	6.0793967	5.918341	5.8376293	6.0349774	6.1481733	5.9334626	6.1031065	6.017403	5.9361377	6.1947618	5.8384523	6.0347767	6.0221596	5.8381963	5.9395905
"ILMN_1652215"	7.409765	7.3570147	7.2357993	7.144386	7.164446	7.232885	7.270493	7.2448955	7.6350107	7.2918344	7.817944	7.5952034	7.556803	7.756048	7.3860517	7.3261976	7.478399	7.624655	7.559409	7.5349336	7.1208596	7.2419395	7.4904227	7.9163485	8.170755	7.586795	8.203259	7.8539205	7.8857827	7.7815223	7.8374634	8.285062	8.088129	7.1795444	7.351712	7.360263	7.481292	7.611092	7.288726	7.2137337	7.3768706	7.259943	8.042746	7.4716926	7.924637	7.8379583	8.168579	8.071443	8.028409	8.235544	7.7355127	7.7309036	7.596423	7.7199025	8.043344	8.022881	7.982674	8.639104	7.9249673	7.501669	7.860694	7.9186454	7.2094893	7.7131763	7.447662	6.5859466	7.4102364	8.491928	7.174357	7.7069764	7.7206945	7.095024	7.16136	7.648596	7.9613204	7.719013	7.5517445	7.3521967	7.231762	7.71239	7.1846485	8.070285	7.4034576	7.3576803	7.050904	6.9721384	7.0127764	7.3851175	6.8160653	6.5819583	6.53611	7.11716	6.65657	7.2081156	7.2270327	6.5019383	7.395533	6.8050075	7.011809	6.5680394	6.6886187	6.7016945	6.7798467	7.171445	6.7212873	6.69458	7.098988
"ILMN_1652218"	5.9757886	6.0916076	5.96705	6.051325	5.990456	6.0824733	6.0323415	5.904631	6.0050063	5.958118	5.926593	6.0807486	6.012049	6.008444	6.0574183	6.1143064	6.0074916	6.052477	6.149859	6.0346565	5.9595284	5.772366	6.0644355	5.939311	6.0493674	5.8209715	6.023011	5.907889	5.9249835	6.0476713	5.8577228	6.077588	6.01828	5.860036	5.9681945	5.983313	5.8562493	5.9030566	5.993226	5.8837166	5.7883835	5.9356036	6.1343794	6.038675	6.190188	6.093231	5.9473324	6.068946	6.024596	6.070457	6.0862255	6.16701	6.1079936	6.050737	6.1186366	5.916281	5.8803177	5.9262924	5.9684978	5.847957	6.083754	5.9315577	5.803721	6.0610456	5.964105	6.068908	5.948129	6.058873	5.8258777	6.0220428	6.105271	6.0726185	6.029033	5.8920703	6.0797815	5.9680104	6.0709386	5.9080176	6.0042996	5.9284277	6.051241	6.089247	6.0722284	6.0647607	5.922209	6.0018644	6.0124097	6.098046	6.079002	6.1187234	5.90076	6.041069	5.967127	6.138577	6.1911087	5.8809524	6.121003	6.032057	5.9493394	5.9175754	5.946003	5.9734693	6.0818324	5.9869485	5.9606314	5.934148	5.802934
"ILMN_1652219"	5.9549174	5.760718	5.7238555	5.799234	5.9251423	5.781178	6.0514402	5.8541384	5.688291	5.871089	5.819715	5.8773723	5.89165	5.856617	5.7368746	5.843332	5.8556304	5.8057156	5.8673277	5.7518206	5.596996	5.855019	5.8872557	5.762389	5.789298	5.6620383	5.726128	5.888877	5.535353	5.6529613	5.6344953	5.872119	5.7841997	6.004877	5.7605724	5.94548	5.9378333	6.186426	5.851254	5.935258	5.8494434	5.952845	5.9293785	5.8022203	5.83658	5.5618715	5.7525506	5.803674	5.8205466	5.8463345	5.8218074	5.6610603	5.728245	5.8045774	5.6450276	5.827373	5.71648	5.771317	5.88073	5.7971215	6.028772	5.866547	5.9053497	5.949836	5.9063764	5.766803	5.740535	5.597941	5.9126444	5.978551	6.196392	5.740561	6.2145853	5.74349	5.806412	5.7774615	6.039198	5.5567756	5.692228	5.832363	5.659697	5.8357263	5.926473	5.86888	5.9437094	5.8805394	5.781833	5.7180185	5.7529635	5.8942127	5.841319	5.7744412	5.885563	5.8040943	6.0730963	5.6991997	5.750358	5.787258	5.8229322	5.874567	5.95592	5.8723187	5.708304	5.9188633	5.7609997	5.920656	5.8080516
"ILMN_1652223"	7.211084	7.4599533	6.9154716	7.4544907	6.738943	6.974244	6.381327	6.9375606	7.1037498	7.187605	7.2504025	7.4295883	7.02059	7.0490503	7.02992	7.4459105	7.219606	7.3023047	7.106049	7.286317	7.03384	6.8997455	7.3158174	6.83621	7.648596	7.3063517	6.986705	7.102367	7.164078	6.899368	6.972493	6.5949254	6.7536254	7.6450853	7.2357993	7.3796716	7.242631	7.2828736	7.160065	7.1862893	6.9302087	7.8288	6.886185	7.3753333	7.5417204	6.893868	7.2342553	6.976108	7.1910872	7.205934	7.225915	7.107828	7.01842	7.094035	7.466845	6.845999	7.292527	6.9071856	7.00225	7.2996583	7.149422	7.0863523	7.5555673	6.7452426	7.2970023	7.0790076	6.998729	7.4393024	7.317983	7.0120173	7.0355697	7.367676	7.171914	7.793666	7.091976	7.637907	7.1126275	7.2509055	7.4874897	7.4798303	7.481806	6.8330927	7.413155	7.622867	7.695332	7.6121817	7.488132	7.1619687	7.3974733	7.225091	8.572936	7.543028	7.4644303	7.3764405	7.4376836	7.460996	7.311356	7.0612063	7.512721	8.330983	7.0393286	7.8007126	7.6347075	7.5021205	7.6970544	7.1298614	7.446164
"ILMN_1652230"	14.394825	14.431047	14.360328	14.570693	14.693989	14.537601	14.621735	14.338535	14.38271	14.360328	14.549074	14.537601	14.349458	14.418385	14.38271	14.4431305	14.454266	14.431047	14.431047	14.4431305	14.184111	14.329381	14.394825	14.454266	14.418385	14.549074	14.549074	14.537601	14.4431305	14.38271	14.682917	14.705807	14.464818	14.570693	14.40774	14.549074	14.489173	14.835278	14.657542	14.732709	14.510737	15.031428	15.006159	14.464818	14.510737	14.500206	14.705807	14.582534	14.204424	14.476062	13.943649	14.156157	14.234848	14.309645	14.338535	14.360328	14.454266	14.234848	14.244418	14.095315	14.476062	14.454266	14.27551	14.223665	14.454266	13.742666	14.31865	14.147599	14.582534	14.204424	14.129152	14.329381	13.79591	14.184111	14.454266	14.9312525	14.4431305	14.418385	14.510737	14.174866	14.214147	14.595884	14.349458	14.360328	14.338535	14.582534	14.5241785	14.138888	14.2991905	14.371817	14.2559595	14.500206	14.2559595	14.758126	14.4431305	14.27551	14.510737	14.549074	14.595884	14.338535	14.2868805	13.802475	14.549074	14.138888	14.500206	14.003951	14.349458
"ILMN_1652236"	6.026073	6.038517	5.937058	6.046781	5.9942636	6.1686215	5.9785376	5.9381175	6.096072	5.9836793	5.925488	5.8617535	6.037045	5.9659076	6.096308	5.902203	5.871047	6.044743	5.9457045	5.8665338	5.953458	5.8431582	6.0164847	6.064051	5.8166766	5.8145175	5.944939	5.861409	5.9684696	5.983509	6.0234723	5.879598	5.8459473	5.6890435	5.9289875	6.096155	5.883361	6.129899	5.9461484	5.8105993	5.8048606	5.8395567	5.938642	5.7559595	5.887339	5.8404474	5.887793	6.0340314	5.898923	6.012107	5.982335	5.998195	5.9024625	5.9632077	5.967843	5.9634633	5.913964	5.973377	5.88257	6.006166	5.8287573	6.0983944	6.0897684	5.9476957	5.8403597	6.1061034	5.93915	5.945644	6.083539	5.9070463	5.974654	5.904744	6.076543	6.0293813	6.1765146	5.935979	5.966614	6.011667	6.064961	5.9410143	6.0520554	6.0011816	5.9096904	5.793779	6.0027857	6.05675	5.9045796	6.0277123	6.0658355	6.0551443	6.061915	5.9821496	5.9986486	5.9158854	6.117601	6.055677	6.0428724	5.965334	5.8483157	5.983807	5.94595	5.9673657	5.985634	5.939645	5.7660594	5.8067546	6.046883
"ILMN_1652237"	6.2609515	5.849429	5.760834	6.6270933	6.248581	6.20768	6.3154488	5.9779825	5.9841995	5.9215093	5.786682	6.4899526	6.020551	5.8765593	5.966309	6.0956087	6.8495493	6.046503	5.8374777	5.9881268	6.0251937	6.071385	6.3443594	5.9618306	5.926816	5.9897923	5.7387404	6.3024583	6.487926	6.086687	6.3047934	5.99403	6.152831	7.0104647	6.684063	6.517977	6.1318555	6.681443	6.8088274	6.516197	6.541207	6.6316667	6.427007	6.2287993	5.995323	6.611105	6.651711	6.2268133	6.124111	6.3992066	5.7505913	6.211264	6.036854	6.114468	5.863846	6.4200106	5.7756486	6.2640605	6.0149665	7.382151	6.508895	5.6286454	6.2920876	6.152859	6.7597556	5.8038244	5.7998734	6.193656	6.0309615	6.4213886	6.807648	5.966207	6.3106422	7.0673037	6.821567	7.2222133	6.7313623	6.5695477	6.8853455	6.0945964	6.820514	6.416357	6.187597	6.8597403	6.1062517	6.991555	8.15729	7.0254674	6.042674	5.8916373	7.0888395	7.42369	6.2944508	7.883178	6.0876603	7.0498314	6.540977	6.8016953	6.328987	7.082802	6.798342	6.0569	8.847502	7.2222133	8.225585	6.6189747	8.682295
"ILMN_1652242"	6.2704625	6.159449	6.3172708	6.0476713	5.975644	6.1101103	6.0219836	6.001048	6.090303	6.251367	6.451563	6.1489058	6.1684494	6.089442	6.0748615	5.92281	6.0885315	6.1345615	6.322865	6.1909566	6.1527734	6.2865553	6.091726	6.111288	6.2445607	6.1112394	6.27175	6.1762257	6.1793857	6.1886153	6.042549	6.115125	6.3056116	6.217935	6.3274264	6.0892253	6.2269	6.176326	6.1885767	5.902218	6.2226667	6.164793	6.399423	6.2034945	6.2928233	6.2763243	5.959243	6.324608	6.1128006	6.171168	6.1867957	6.0956726	6.0726013	6.089872	6.0939555	6.2400217	6.1191063	6.2586813	6.10726	5.9572763	6.2518783	6.335253	6.1142583	6.13677	6.1779656	6.228159	6.106017	6.204883	6.145966	5.9766073	6.198239	6.1460466	5.929527	6.1009345	6.328852	6.2737994	6.3845224	6.377345	6.1843743	6.1013665	6.145057	6.4868684	6.130426	6.2606006	6.1226645	6.3181	6.075347	6.101491	6.5040746	6.4453683	6.17186	6.2948074	6.2007103	6.4683313	6.340053	6.2293754	6.1630845	6.221863	6.3197613	6.2163587	6.2295003	6.2784863	6.159849	6.2457833	6.365899	6.3557887	6.2560697
"ILMN_1652243"	5.928207	5.8386674	6.072422	6.0020347	6.040536	6.082508	6.068108	6.0959067	6.0190687	6.0056944	5.9700384	5.931787	5.9380817	5.9664707	5.8831053	5.9443617	6.0731177	5.9668584	6.064274	5.9427257	5.821107	6.011693	5.945898	5.9761553	5.9531026	5.790086	5.7949142	5.755154	5.7837114	6.0452814	6.1004815	5.962621	5.8326797	5.853116	6.026304	5.899509	5.91679	6.022173	6.069302	5.9578915	6.1939764	5.937858	5.918579	5.9256253	5.7772565	6.047121	5.889385	5.842536	5.83658	5.735304	5.902959	5.8829494	6.00867	6.0216527	5.881031	5.967626	6.082393	5.8749137	5.980179	5.9192567	5.92202	5.9293785	6.0516067	5.986816	6.2437806	5.969501	6.075367	6.0662546	6.0911975	6.01443	5.9577274	6.020846	5.9866576	5.998133	5.7557425	5.8983636	6.096799	5.8967457	5.9714055	5.945248	5.978885	6.0597234	5.8589163	6.1062284	5.992114	5.905061	5.9937677	5.970788	6.074012	5.95829	5.9074407	5.7255125	6.0894	5.815953	6.074125	6.0274806	5.779694	6.037631	5.996985	6.035683	6.168973	5.8125143	5.8973017	5.969561	5.9906545	5.9897404	5.9212675
"ILMN_1652244"	5.7581115	5.7358327	5.7793036	5.6838746	5.809397	5.681232	5.819143	5.84586	5.982477	5.770233	5.6349516	6.08878	5.747125	5.8240514	5.75399	5.7160425	5.923309	5.7524533	5.925103	5.7274957	5.7920585	6.12846	5.776279	5.8236556	5.9216766	5.8479004	5.643089	5.8655167	5.7750154	5.9039845	5.9553804	5.700442	6.01574	5.677667	5.734839	5.7607656	5.8790417	5.777479	5.634763	5.7255797	5.6382647	5.6587024	5.841712	5.739203	5.59569	5.638714	5.892111	5.807272	5.8356395	5.824621	5.8045774	5.786871	5.776085	5.756258	5.753688	5.6952133	5.673037	5.6937847	5.9104652	5.943438	5.86881	5.7286615	5.9102073	5.700442	5.969438	5.8910975	5.841903	5.678452	6.254245	6.2459173	5.8262796	5.794553	5.734812	5.664274	5.778133	5.7876925	5.978181	5.8226223	5.8279414	5.975161	5.6415615	5.7169333	5.691088	5.7505717	6.4191065	5.7236247	5.4944158	5.9056983	5.8490987	5.755131	5.7613764	5.6674986	5.9012938	5.846204	5.729371	5.689344	5.741193	5.683927	5.7875743	5.585227	5.7441406	6.194722	5.82986	5.88538	5.823224	5.975277	5.7838564
"ILMN_1652246"	6.526037	6.0580473	6.1804214	7.5952034	6.4455733	6.1258135	6.0388894	6.086352	6.1920114	6.378985	5.947061	6.185234	5.8205633	6.4083657	6.39213	6.223293	6.37915	6.165598	6.137064	6.2408404	6.048945	6.390771	6.611105	6.1998534	5.9750886	6.1220927	6.5491333	7.211492	6.5708485	6.444119	6.6507044	6.4041114	6.1414766	6.4168067	6.3750706	6.4223013	6.3577704	6.6450605	6.2846384	6.700636	6.4210978	6.8794513	6.426652	6.398795	6.273297	6.389835	6.2622113	5.9708757	6.0837736	6.2645106	6.4584265	6.050214	6.1097803	6.22316	6.09297	6.182984	6.01834	5.9308643	6.2936835	6.1479716	6.0176325	6.0964503	6.03275	6.198163	6.171406	6.000568	6.08428	5.844794	6.5848174	6.193438	5.9600534	5.8010993	5.9325385	6.0486174	6.106165	6.4328914	5.8904176	5.9681535	6.303733	5.9401717	6.3359222	6.1765146	6.0233836	5.8901796	6.228341	7.0946436	6.113406	6.093109	6.2853155	6.1216574	6.970472	5.9919305	6.1386776	5.8620534	5.8000317	6.40168	6.1586194	6.530967	5.872144	6.3664246	6.28011	5.9840155	5.912325	6.2783284	8.81144	6.792114	5.8352222
"ILMN_1652248"	5.844063	5.8529973	5.7544904	5.9073277	5.926742	5.943879	5.943502	5.9195943	5.9253054	6.0361314	5.9094934	5.912568	5.9263916	5.9133058	5.8548656	6.059857	5.9786696	6.0129266	5.9725456	6.0991483	5.751892	6.046535	5.761908	5.892153	5.9685235	6.016355	6.126174	6.0733895	5.9268045	5.7876325	6.0071936	5.895466	5.8757052	6.004458	5.8464975	5.907512	5.9266696	5.878107	5.8659716	5.9615173	5.9682345	5.8090787	6.130096	5.8906693	5.9962864	5.9955115	5.7759786	6.075047	6.006091	5.84732	5.9498835	5.921602	6.006715	5.8234463	5.85431	5.918252	5.902886	5.879193	5.770721	5.894198	6.0483003	5.969088	6.01465	5.8606005	5.9752398	5.922147	5.894	6.027366	5.786409	6.103041	5.895466	5.8953605	6.0355425	6.014107	5.9700384	5.8934464	5.925804	5.98471	5.94662	5.8069854	6.058873	5.986988	5.941195	6.120391	6.0629473	5.9448514	5.983429	6.069359	6.004403	6.071331	5.8954	5.907928	6.0825663	6.043299	5.971855	6.075047	5.9265704	5.957904	6.0656753	5.6032114	5.9231095	5.8106146	5.943424	5.842787	5.81374	5.770233	5.940507
"ILMN_1652249"	5.834471	5.859713	5.938428	5.838715	5.7879653	5.888241	6.07416	5.8845572	5.719597	5.8503947	5.889661	5.7292824	5.862286	5.7002516	5.987926	6.006727	5.95927	5.904387	5.6968994	5.7209854	5.7535086	5.8515453	5.8218875	5.8878794	5.7033677	5.9853487	6.008815	5.9582033	5.906903	5.7832856	5.8158855	5.765921	5.583293	5.871973	5.927378	5.9156413	5.701891	5.7823896	5.771981	5.7653656	5.6918125	5.780315	5.815176	5.861589	5.926865	6.058942	5.8381834	5.902673	5.812477	5.9852514	5.7564254	5.8888025	5.7483926	5.7285323	5.8150945	5.8125343	6.007074	5.767537	5.7018127	5.724844	5.761803	5.782509	5.568837	5.760311	5.825083	5.839312	5.7862244	5.8492384	5.7955136	5.8863144	5.783915	5.7604322	5.594722	5.710492	5.915986	5.7399817	5.793531	5.8780565	5.7578526	5.9895372	5.851561	5.9317603	5.6920886	5.757299	5.9005885	5.814002	6.049197	5.9432635	5.6364713	5.7208376	5.79028	5.771999	5.7267785	5.6160774	5.810466	5.679971	5.7323437	5.8045597	6.0341277	5.9636917	5.856478	5.9190006	5.7596483	5.910644	6.0870433	5.8438034	5.933348
"ILMN_1652254"	6.0829306	5.666673	5.9340034	6.0782685	5.9320345	6.0568337	5.879564	6.0938883	5.9775863	6.0174446	6.257345	5.752253	6.0743513	6.1544533	6.128258	6.01743	6.05595	6.277554	5.887326	5.9667683	5.867626	5.8841376	5.958598	6.14136	6.0877495	5.9505615	5.961544	6.0460234	6.034929	5.991336	6.004669	5.9358377	6.035355	6.0804877	5.9393635	5.8946576	5.966384	5.995989	5.9643807	6.0192213	5.934695	5.7545676	5.932468	6.000086	5.8576136	6.1319847	6.052405	5.9180317	5.9437737	6.1787186	5.8338003	5.992715	5.7657685	6.0408735	6.207277	6.078042	6.099019	6.157206	5.8707604	6.0790563	5.881417	5.9858236	5.9043307	5.7733293	5.905761	6.037811	5.865846	5.960262	5.927982	5.878301	5.778494	6.041388	5.985634	5.7674146	5.9290004	5.986852	6.1426306	6.00546	5.9690146	5.9731197	6.017726	6.125368	5.959034	5.895466	6.242474	5.996733	6.081912	6.094368	6.082453	6.112959	5.922173	6.1315036	6.042727	5.9176526	6.0333133	5.9802327	5.859905	5.8567305	5.941445	5.9212675	5.8935423	5.8870025	5.9705677	5.813571	5.9144897	5.951386	5.768824
"ILMN_1652259"	5.8144317	5.971976	5.798363	5.825434	6.042056	5.972031	5.8953505	6.1519957	6.030665	5.8201566	5.8481417	5.8572097	5.915727	5.8787217	5.9899096	5.9911857	6.104105	5.9438667	5.8304763	6.0546603	5.899947	5.9673243	5.969797	5.828958	5.755932	5.810715	5.851197	5.5157447	6.042437	5.838863	5.981032	5.7801337	5.9178967	5.9601464	5.82173	5.9228377	5.916984	5.9336724	6.0825663	5.896379	6.001895	6.167502	5.9610887	6.079926	5.990987	5.915935	5.87225	6.022188	5.824989	5.9766836	5.8156095	5.812593	5.8440223	6.018997	5.8639393	6.014562	5.8449717	5.9466867	5.808319	5.898794	5.925293	5.908377	6.0292993	6.0860457	6.010136	5.9036345	5.911161	5.8452873	5.990239	5.7445827	6.0614867	6.028772	5.829828	5.8319726	5.8051906	5.701853	6.032205	5.859053	5.8870697	5.922512	6.0180006	5.9698596	5.9931087	5.985403	5.941518	5.916025	5.7293377	5.957532	5.9131474	5.992715	5.936198	5.8505645	5.952198	5.8657594	5.9795275	5.8285575	5.7872205	6.0437465	5.837224	5.9243674	6.0702376	5.991231	5.8587565	6.0563283	5.7043486	5.866587	5.7680798
"ILMN_1652276"	6.345332	6.249576	6.1890483	6.0722637	6.159477	6.0370946	6.01058	6.1098423	6.2640605	6.240883	6.3633704	6.0502286	6.09525	6.37514	6.2387853	6.25158	6.2545404	6.294864	6.057401	6.296443	6.1815786	6.233647	6.034322	5.9790335	6.218168	6.1416545	6.299212	6.158195	6.1681013	6.270099	5.9765577	6.0348067	6.2766023	5.91234	6.142524	5.814842	6.149106	6.0211544	5.9757366	5.694687	6.07519	6.095023	6.152859	6.116699	6.263542	6.21143	6.078983	5.950678	6.0344286	6.1036534	6.3389926	5.9917364	6.164468	6.2703547	6.254294	6.165871	6.1758385	6.216753	6.160203	5.930458	6.0350614	6.313098	6.0601664	5.9924054	6.202088	6.0212417	6.009573	6.250286	6.2207365	6.2169886	6.0195823	6.136533	6.210905	8.288782	6.216661	6.0753083	6.032673	6.2539477	6.2364554	6.2202725	5.9237933	6.1729393	6.1058373	6.0570607	6.092395	6.190994	6.2139435	6.138121	6.072847	5.829161	6.067582	6.0771127	6.0983086	6.112937	5.9606967	5.8906555	6.5789986	6.116699	5.9423947	6.401226	5.988241	7.523163	7.925887	6.146628	6.051965	6.1728024	7.5774646
"ILMN_1652277"	5.9357743	5.921805	5.808173	5.937147	5.8650475	5.8292847	5.8974934	5.7411127	5.8589435	6.043588	6.044958	6.3449707	5.8772473	5.874554	5.817098	5.864859	5.9540215	5.869713	6.1046968	6.0404553	6.1427608	6.162539	6.1813226	6.027621	6.038183	5.921006	5.889934	5.957779	5.9088163	5.964528	5.757807	5.921688	6.113604	6.0614	5.931735	5.9647293	6.034159	6.069962	6.118569	6.0937624	6.183049	5.8904734	6.2074375	5.998746	6.112673	5.863672	6.0454726	5.777237	5.9455204	5.9552603	6.170617	5.777424	6.272261	6.0451183	5.7835474	5.9075484	5.8580084	5.8918424	6.168718	6.0736456	6.0918384	6.0387616	5.9470496	6.107209	6.0769386	6.217555	5.9239144	6.0606337	6.047038	5.909154	6.126216	5.931282	6.272879	5.8949547	6.0596538	6.058858	6.018034	6.28638	6.0465183	6.0905123	6.0349092	6.2870297	6.004415	5.8370104	5.967673	5.9194307	6.0495996	6.0011554	6.060114	5.7286615	5.9725585	6.021291	6.0122724	5.887943	6.1210794	6.0530787	6.0135903	6.012942	6.1823597	6.184024	6.069359	6.0157537	6.0036182	5.771838	6.0652776	5.9750085	6.333291
"ILMN_1652280"	6.2040668	6.4738045	6.0160427	6.5197964	6.450279	6.459721	6.2587886	6.334237	6.39767	6.151534	6.270821	6.431696	6.399754	6.454721	6.0686707	6.5732174	6.465108	6.2410746	6.314201	6.2263875	6.195585	6.165909	6.5004544	6.334659	6.137956	6.2241187	6.124818	6.45895	6.4669137	6.0749555	6.143519	6.2486205	6.2727394	6.360411	6.210484	6.5256863	6.5190177	6.3731422	6.224073	6.589156	6.4714885	6.4346766	6.439233	6.276839	6.3451047	6.2013702	6.270938	6.2370887	6.166278	6.2773204	6.2685866	6.1637926	6.403266	6.3365135	6.243913	6.595473	6.1420913	7.26812	6.3546815	6.8724756	6.278993	6.287314	6.477255	6.3319817	6.516993	6.214307	6.165871	6.8815746	6.4457593	6.4877357	6.352362	6.403519	6.061436	6.520255	7.101633	6.51631	6.3313107	6.6355267	6.46277	6.3347225	6.452801	6.5576963	6.4241304	6.198587	6.43253	6.41173	6.1105986	6.1575775	6.4336295	6.504733	7.321933	6.339978	6.09777	6.3118463	6.244854	7.0150166	6.37853	6.909707	6.582629	8.021885	6.2959256	6.172907	6.254049	6.4180136	6.618559	6.063363	6.4790363
"ILMN_1652284"	6.1217246	5.9193563	5.9501457	6.0618963	5.8437905	5.986713	5.956418	5.806881	5.739345	5.747472	5.876142	5.9601464	5.7710013	6.0668902	6.0140414	5.7902217	5.920084	5.9464097	5.893127	5.900884	5.7588067	5.860125	5.930751	5.7538395	5.858696	6.099825	5.9060526	5.7719207	5.79028	5.8730183	6.072496	5.8257008	5.9921684	6.041178	5.777751	5.8427153	6.083713	5.677667	5.861604	5.943424	6.009558	5.979869	5.8654485	5.8273087	6.066839	5.907969	5.888889	5.867533	6.224324	5.7446623	5.9422197	5.9215465	5.9349556	5.8866744	5.9111843	5.9663587	5.9193664	5.920263	5.9401717	5.8673673	5.9740977	6.000349	6.0164285	5.843189	6.1261487	5.7700186	5.99748	5.7951827	5.893691	5.8610682	5.919668	5.9472575	5.618647	6.004063	5.853408	5.9147778	5.9416556	5.9498096	5.893555	6.112959	6.0795636	6.0850377	6.088124	5.85877	5.954388	6.1359096	6.0727243	5.9977055	5.9050727	6.027666	5.9293785	6.173084	6.090781	6.088259	6.1975646	5.9826746	6.0300474	5.8440485	5.991971	6.035449	5.8945036	5.9667826	6.0494514	5.8738885	5.8655562	5.9494715	6.083956
"ILMN_1652287"	6.002334	5.864914	5.9635005	5.880784	5.89248	5.723233	5.9686503	5.9293137	6.0536885	5.745886	5.8941426	5.9309025	6.080027	5.8949795	6.1272383	5.891741	5.8869886	5.953626	5.845189	5.95844	5.9072056	5.784642	5.87319	5.8960137	5.796804	5.9180956	5.7605486	5.852513	5.920224	5.7625957	5.8934464	5.921639	5.8110123	5.6936965	5.774727	5.976424	5.850871	5.879486	6.003342	5.800743	5.9754725	5.806793	5.802986	6.0733542	5.8240814	5.8725595	5.8249445	5.954667	6.125081	5.9311304	5.8981075	5.899522	5.9241247	5.8430247	5.9877253	5.913634	5.857308	5.9020014	5.779017	5.8038964	5.8463645	5.966589	5.800572	5.8892827	5.7148347	5.9228907	5.8660088	5.934257	5.9695253	5.9462166	5.812329	6.055544	5.9133058	5.7652717	5.899386	5.936036	5.8261127	6.1362495	5.8440485	5.8134565	5.878388	5.904918	5.998574	5.8371906	5.915838	5.9333377	5.9419613	5.9185534	5.938642	5.782211	5.910501	5.849929	5.8575034	5.9595284	6.019282	5.7688866	5.8949795	5.8295345	5.8829885	5.7477083	5.904161	5.7686906	5.7806835	5.6870165	6.0338335	5.9834013	5.872119
"ILMN_1652291"	5.6965203	5.789279	5.6229377	5.85052	5.824559	5.6742606	5.9223337	6.164592	5.679757	5.6092663	5.907512	5.8196983	5.8332424	5.945285	5.8349495	5.6126413	5.6478786	5.8139353	5.943879	5.802789	5.5958495	6.079743	5.734898	5.829626	5.931213	5.747638	5.792692	6.0222015	5.871934	5.8872952	5.807974	5.75788	5.866206	5.9715734	5.7428665	5.8247104	5.776988	5.825148	5.8100047	5.703112	5.829016	5.8705287	5.620136	5.728499	5.6122537	5.732146	5.618871	5.697373	5.981324	5.738376	5.6424284	5.750188	5.759379	5.7514772	5.786126	5.7701693	6.0546923	5.6587024	5.85574	5.74645	5.728966	5.732533	5.6335135	5.825799	5.8265195	5.964445	5.803379	5.6231503	6.0666	5.7695885	5.6812825	5.9462547	6.0696735	5.935716	5.6763268	5.7255797	5.615259	5.77546	5.897338	6.019924	5.7087007	5.8150945	5.8638206	5.6364713	5.8699565	5.8162026	6.0117846	5.7312455	5.771636	5.8591375	5.822546	5.692228	5.781342	5.888889	5.780397	5.7175875	5.953421	5.778204	5.8934464	5.6744404	5.9117155	5.6276336	5.757782	5.8041105	5.9583898	5.9272184	5.789258
"ILMN_1652297"	5.848549	6.045199	6.0071635	5.7251687	5.610597	6.0582557	5.775285	5.816892	5.992549	5.7833056	5.9235125	5.937259	5.925081	5.813307	6.049615	5.8854437	5.9853873	5.942466	5.847576	5.86273	6.10113	5.9952803	6.039752	6.037416	5.928267	5.924086	5.928305	6.125178	5.972044	6.1590343	6.171007	6.2164316	6.193438	5.9677105	6.024651	5.950486	5.9051795	6.0295277	6.1749115	6.0660686	6.043267	5.9721565	5.9269595	5.87533	5.9936137	6.0224333	5.9448366	6.1703963	6.011757	6.063471	5.871851	5.955063	6.0179024	5.837644	6.167082	5.9383883	5.945019	5.841626	5.964983	6.0381093	6.062346	6.0099645	5.893177	5.9834557	6.111549	6.0440254	6.169368	5.957252	5.947563	5.919783	6.3211994	6.016117	5.9671535	5.951373	6.332736	6.0676165	6.004713	5.9582767	6.107886	6.2174897	5.990209	5.957086	6.1895723	5.8630023	5.865731	5.738265	5.813585	5.9073663	5.8285575	5.8681784	5.862435	5.867748	5.8391175	6.0993886	6.1023545	5.848257	5.9382076	5.858583	5.8402247	6.020964	6.0631185	6.192277	6.003602	6.054247	6.008081	5.9853334	6.136456
"ILMN_1652300"	6.5581875	6.24729	6.158555	6.5996733	7.2242036	6.615	6.8495493	6.3683133	6.2753663	6.3020973	6.28897	6.274075	6.1389365	6.203191	6.303318	6.475951	6.2773805	5.9998307	6.364833	6.129567	6.37514	6.259184	6.341129	6.3678355	5.941984	6.2694263	6.1436057	6.374493	5.9467745	6.2310133	5.832169	6.1363	6.066923	6.1925006	6.2826843	6.208952	6.427166	6.381327	6.1218133	6.4293256	6.3505473	6.158441	6.2104034	6.3752236	6.288694	6.287092	6.219355	6.2986326	6.1932654	6.3980026	6.2833624	6.1307926	6.4405084	6.0870233	6.030494	6.1395583	5.9547396	6.7906623	6.053655	6.4225764	6.8587017	6.296044	6.4656916	6.5000215	6.1349964	6.3716574	6.2188153	6.0213847	6.2464623	6.4362035	6.2411785	6.3804502	6.424885	6.0446877	6.171302	6.4021063	5.9458346	6.5126214	6.2899685	6.189961	6.0899897	6.328925	6.492589	6.045456	6.425778	6.2294183	6.443456	6.5492535	6.275705	6.175773	6.5102954	6.215584	6.556955	6.7619653	6.4009748	6.191527	6.089581	6.089704	6.6628537	6.532189	6.470655	5.9278345	6.0546227	5.9238086	6.5486503	6.3173394	5.8415
"ILMN_1652306"	6.7059298	7.0963845	6.711812	6.3818817	6.599039	6.7466807	6.9173036	6.762867	7.013976	6.8484907	6.8566995	6.618689	6.7873507	6.872283	6.832181	6.6296015	6.647637	6.6485023	6.64111	6.70821	6.639142	6.290028	6.3862877	6.7573233	6.819503	6.770521	6.6127005	6.4691935	6.4234014	6.5385666	6.7236996	6.478205	6.4762244	6.3649983	6.504619	6.504192	6.532422	6.451444	6.590071	6.3846745	6.6000395	6.4152856	6.4216022	6.430372	6.752181	6.6509905	6.5946746	6.6412477	6.7528152	6.4927006	6.5243163	6.702267	6.529578	6.4814253	6.820669	6.5455403	6.6662984	6.5932374	6.5001273	6.609396	6.7052226	6.517546	6.3963747	6.684452	6.559944	6.7554164	6.7211185	6.629322	6.7283792	6.300958	6.586065	6.661045	6.738149	6.4797864	6.377503	6.309637	6.676827	6.4041114	6.3952417	6.5560164	6.4380217	6.341742	6.497834	6.4646187	6.500556	6.4302797	6.6654334	6.640538	6.9981527	6.4814253	6.4305644	6.562116	6.61258	6.625285	6.3389206	6.4026356	6.7031846	6.429589	6.6237903	6.293555	6.442132	6.367471	6.3370175	6.1939387	6.320938	6.4620786	6.3800535
"ILMN_1652309"	6.722159	6.6130967	6.418291	6.452131	6.766738	6.5565896	6.080125	6.527218	6.303849	6.4153714	6.276721	6.5195665	6.8728304	6.665151	6.541425	6.4544406	6.2632475	6.6892004	6.8579865	6.4922957	6.657338	6.9577236	6.6577535	6.716049	6.488998	6.7100215	6.2541466	6.409004	6.9396224	6.996405	6.411279	6.69458	6.8961625	6.5996733	6.7617846	6.543209	6.5700803	6.713026	6.6599345	6.820322	6.7855706	6.65688	6.7369266	6.6883187	6.757951	6.8192163	6.813948	6.8846426	6.9108014	6.869362	6.8157377	6.837994	7.188269	6.902303	6.7905326	6.837107	6.8961625	6.608036	7.017409	7.0790076	6.9291444	6.72353	6.95321	6.5756497	6.817525	7.188031	6.3341017	6.448454	6.3723397	6.714853	6.776794	6.6677475	7.07335	6.398167	6.644537	6.599039	6.7250385	6.778748	6.8490443	6.793114	6.651991	7.2056828	7.3897796	7.071574	6.2942076	6.335461	6.768099	6.3292513	6.3668838	6.3464284	6.303268	6.463168	6.5140715	6.4312973	6.548408	6.368533	6.931692	6.480484	6.5873437	6.3859015	6.60481	6.451842	6.9584227	6.2602596	6.822469	6.6694255	6.389835
"ILMN_1652313"	7.127801	7.1996255	7.2453194	6.6932607	7.369305	7.1049647	7.39054	7.1020203	7.0148134	6.450962	7.5682616	6.80747	7.343691	8.183415	6.955973	7.6127024	7.862943	7.498851	8.053498	7.7976375	7.5675583	7.557561	7.2035627	7.632288	7.39416	7.823569	7.6368675	7.210684	7.872281	7.724565	7.5179825	7.967295	7.792442	6.8241005	7.1942677	7.1210546	7.5347033	6.975674	7.569277	7.124116	7.08342	7.151271	7.2656107	7.2878504	7.6945095	7.180656	7.638741	7.329315	7.615847	8.07212	7.4515777	7.409104	8.429999	8.371918	7.925887	7.780905	7.4503684	7.095024	8.037956	7.042864	7.212619	7.308918	7.076639	7.52848	7.300305	6.9173036	6.881197	7.1535172	7.288493	7.2351313	7.472427	7.544516	7.031652	7.8359427	7.008461	7.389545	7.6752534	7.3199387	7.1122184	7.4449615	7.2776656	6.8551574	7.3598113	6.776794	8.1844	7.4835563	8.799274	8.29803	9.928444	9.856401	7.8567805	9.776107	8.666196	9.081045	7.7432823	8.079263	9.007273	8.905539	8.520427	7.188984	8.9499855	7.5155215	7.209703	8.9499855	6.882805	10.007198	6.9952116
"ILMN_1652314"	5.8658037	6.0148053	6.098162	5.9718003	6.0835953	6.2041836	5.8177137	6.201472	6.046954	6.047815	6.1247945	6.044128	6.197848	6.091965	6.1821218	6.0425987	5.9735975	5.971976	6.051256	5.8365216	6.41454	6.2136455	5.994844	6.038248	6.2081184	6.322865	6.31783	5.8130713	6.2422533	6.295807	6.160641	5.8778253	6.3226676	6.226308	6.289077	6.1033673	6.177619	6.0941925	6.1910324	6.056797	6.4270782	6.1120834	6.6077633	5.9982095	6.114586	6.3397007	6.206254	5.8344884	6.4005666	6.143745	5.9296002	6.1048717	6.25597	6.1350756	6.1141677	5.8882265	6.0013547	6.2241187	6.078693	6.620044	6.407249	6.18477	6.2856517	6.4010577	6.253906	6.285592	6.5074234	5.9753532	6.0240035	6.1625104	6.291758	6.3297343	6.267181	6.063521	6.123442	6.306398	6.3395615	6.33124	6.093187	6.3237653	5.9132423	6.3470078	6.059621	5.960345	5.631961	6.0286207	5.876994	6.529446	5.917831	5.998329	6.157206	6.2411246	6.1655073	6.28791	6.236586	6.312914	6.0521927	6.387273	5.9568377	6.40168	6.055612	6.287314	6.1341777	5.884283	5.878192	5.787514	6.5440364
"ILMN_1652319"	5.94759	5.908894	6.0855026	5.9614162	6.0603065	6.185443	5.954629	5.971855	6.114802	6.1196356	6.3065186	5.6518507	6.111785	6.1182065	5.821188	5.9578543	5.911798	6.024817	6.2008963	5.821792	6.02197	6.013739	6.0275893	5.859574	5.975213	5.640882	5.6801753	5.7217627	5.9699864	6.0350285	5.9614162	5.909429	5.963564	6.1206603	5.983128	6.0127225	5.796604	6.168385	5.85929	6.121857	6.1276994	6.0006733	5.4970837	6.070053	6.2839584	6.045704	6.034322	6.1456304	5.932899	5.9423695	5.9823923	6.026906	5.955606	5.922696	5.7831244	5.904443	6.0506887	6.0480375	5.8285575	5.8602886	6.0286365	6.2586813	6.0004187	5.8941836	6.067005	5.9167295	5.935918	6.0374656	5.655219	5.7346673	5.861343	6.03681	5.9173617	6.0019093	5.960028	5.92394	6.074332	6.0359187	6.055866	5.9400363	5.9621587	5.821528	5.776696	5.864713	5.8619637	6.251727	6.1636367	6.0395527	5.9181714	6.0052714	5.8147526	6.053933	6.1695495	5.990183	6.236499	5.8977585	6.245232	6.1208806	6.103937	6.124749	6.1557283	5.9845505	6.1145353	5.8610816	5.893177	6.10647	6.024315
"ILMN_1652331"	6.5102954	7.4553056	6.651991	6.982334	6.389835	6.682859	6.5977345	6.5477133	6.6558294	7.5586333	6.421189	6.6319313	6.6727653	6.5203314	6.363007	6.564203	6.453334	6.7582974	6.4690905	6.408741	6.6837406	6.790377	6.6451936	6.6748867	6.3664246	6.208193	6.2798843	7.135882	6.563098	6.5509467	6.483544	6.358049	7.214841	6.5960107	6.5788665	6.6036716	6.737836	6.722929	6.6324816	6.587481	6.690879	6.6963277	6.85585	6.493135	6.8785176	6.388347	6.290647	6.578525	6.4549093	6.378455	6.6081724	6.488439	6.6760445	6.577895	6.212225	6.645742	6.514186	6.2343225	6.317484	6.6704564	6.7347593	6.742092	6.5479546	6.841085	6.626436	6.7312193	6.67954	6.1686907	6.6827235	6.726529	6.7196217	6.4553027	6.7995334	6.549022	6.6893487	6.5447083	6.6525273	6.427439	6.7706733	6.4277506	7.373027	6.373479	7.1709914	6.5079474	6.8318553	6.7536254	6.782393	6.6652927	6.858506	6.694437	7.1446004	6.4795613	7.214638	6.913896	6.5487723	6.5477133	6.7520237	6.731664	6.741947	6.557587	6.7162175	8.495461	7.144801	6.84535	6.642761	6.913896	6.2103596
"ILMN_1652333"	9.777422	9.777956	9.785648	9.07021	9.7462435	9.8977995	9.907153	9.226682	9.726589	9.5241585	10.337527	9.395504	9.995689	9.536432	9.608845	9.12222	10.131107	9.755749	9.282628	9.517532	9.6241665	9.207938	9.950509	9.53972	10.156797	9.87787	9.570931	9.6967	10.148689	9.289619	9.632752	9.423043	9.555147	9.037957	9.350977	9.181907	9.463022	9.751909	9.520448	8.665023	9.774268	9.726024	9.501048	9.540233	9.861669	8.941787	9.806745	9.818722	9.098839	8.725906	9.358694	9.515355	9.687032	9.102166	10.031359	8.897729	9.44008	9.925147	8.684645	9.910542	8.824606	9.326035	8.507789	9.562414	8.800141	8.717998	9.604464	9.44008	9.573849	8.926023	9.24801	9.869853	9.08637	9.799146	9.464108	9.642508	8.967387	9.362104	8.638378	8.733855	9.045693	9.778606	9.697326	9.40758	10.03485	9.447287	11.289567	9.684653	9.303304	9.0308	9.415272	10.655131	9.849288	9.5912895	10.5185995	10.141065	9.294725	9.204653	9.553959	8.509949	9.542421	10.353489	11.192711	10.667215	9.506625	9.904589	10.653133
"ILMN_1652342"	5.826873	6.0423546	5.8221426	5.7931857	5.9661803	6.082668	6.2145853	5.9557076	5.8174834	5.89248	5.6954293	5.7541833	5.953497	5.8466587	5.8974023	6.0155025	5.8821583	6.086792	5.7267785	5.9693727	5.688333	5.927992	5.8492255	6.009208	5.947734	5.8589973	5.82241	5.689134	5.9898577	5.866342	5.8857875	5.852254	5.67066	5.8716793	5.8223677	5.7828684	5.8888025	5.8201246	5.940919	6.109619	5.990534	6.0165834	5.932515	5.8921895	5.8565474	5.6616206	5.9414196	5.852457	5.999803	5.792599	5.8518624	5.856844	5.9952297	5.9516344	5.8647676	5.9655013	5.842004	5.9536796	5.825449	5.80645	5.896326	5.7906227	5.7390065	5.900566	5.904958	6.0202646	5.7710495	5.9228907	5.868955	6.0138106	5.755226	5.8461757	5.978617	5.6427674	6.1734533	5.801026	5.850715	6.0060644	5.835784	5.8022027	5.969588	5.7098575	6.006546	5.802845	5.679545	5.956289	5.8824244	5.76223	5.768733	5.9993334	5.8820605	5.956929	5.950807	5.7783384	5.7525506	5.989204	5.8709826	5.8947725	5.7646704	6.1943064	5.922672	5.7024956	5.811027	5.798732	5.966524	6.1914597	5.974187
"ILMN_1652343"	6.053047	5.989581	5.983143	5.921364	6.054915	6.0775704	6.0712566	6.014593	6.194722	6.1218133	6.069227	5.9524417	6.1600513	6.0144606	5.9260135	6.0986633	6.045298	5.944955	5.91895	6.0609856	6.025429	5.9506907	5.996056	6.0377617	5.853747	5.9883924	6.099127	5.920359	5.9465466	5.893918	6.0534697	5.9757366	5.8834515	6.0767074	5.9900303	6.1205153	5.955431	5.9093547	6.066305	5.94154	5.9263806	5.988493	6.0020905	6.0323706	6.0097046	6.0412126	5.87635	5.9638686	5.9143653	6.0703073	5.986042	5.892559	6.064345	6.2392306	5.866669	6.0005126	6.0039053	5.9855633	6.0780993	6.1488743	5.9218802	6.0414863	6.0982018	5.886577	5.8801284	5.9628787	6.1010222	5.948447	5.9117274	6.020947	6.000871	5.8689804	6.135617	5.9873414	6.11329	5.855714	6.1414247	6.059621	5.947768	6.0347767	6.134226	5.9788103	5.932563	6.0392933	5.847371	5.8420615	5.886256	5.8946466	6.186895	6.0000114	5.9254637	6.0495834	5.8944774	6.0698786	6.09074	5.8910217	5.9470744	5.9391603	5.9026113	5.9719076	5.977178	6.0117426	5.910816	6.099803	5.904479	6.0270033	6.051391
"ILMN_1652348"	6.3472857	6.267238	6.517546	6.201472	6.349962	6.470935	6.6204143	6.3612885	6.6397247	6.382347	6.4109845	6.309952	6.4125347	6.439831	6.420566	6.213895	6.5712028	6.3946877	6.2146716	6.4086356	6.204428	6.188403	6.160315	6.174389	6.5896893	6.4152017	6.244854	6.214709	6.4095035	6.3595695	6.490244	6.4480796	6.3609886	6.3969803	6.164497	6.421798	6.1932235	6.240157	6.298457	6.2821207	6.168015	6.075738	6.394299	6.226429	6.5037346	6.218661	6.1957192	6.122978	6.344443	6.2603087	6.515514	6.4435596	6.317891	6.086447	6.3376517	6.446639	6.3376517	6.377183	6.1340976	6.079763	6.1139007	6.310865	6.261009	6.3077545	6.201303	6.2159457	6.3980026	6.271899	6.2727394	6.1838202	6.1901436	6.38803	6.244992	6.1843104	6.084077	6.2861676	6.2616887	6.131173	6.248481	6.4066353	6.2567186	6.1984663	6.2314863	6.185161	6.0645843	6.1651874	6.36166	6.1760564	6.420822	6.2530475	6.2340937	6.1153507	6.2905264	6.3370175	6.2056785	6.2224565	6.1131554	6.2395816	6.246271	6.297001	6.24834	6.0744615	6.267238	6.1001863	6.117862	6.2386975	6.314143
"ILMN_1652357"	8.084699	8.300992	8.316422	7.6298366	8.24294	8.148676	7.904827	8.37079	8.093253	8.213418	8.130484	7.643982	8.319582	8.350589	8.018806	8.096105	8.136735	8.100652	8.210072	7.965091	8.422232	8.109601	8.419001	8.474103	7.9959025	8.219031	8.107393	8.06652	7.848414	8.283272	7.9456897	8.471925	8.110879	7.8951325	8.029993	8.26516	8.708566	8.19307	8.203927	8.172988	8.1060915	8.172393	8.279359	8.131433	7.949974	8.100959	8.300264	7.9803033	8.079263	8.046917	8.016676	7.9095206	8.607432	8.166283	8.053498	8.216071	8.056732	8.414683	8.726718	8.020547	8.194322	8.564399	8.266536	8.275536	8.109882	8.010026	8.4512615	8.267125	8.498787	8.426011	8.370105	8.045097	7.738537	7.9028144	8.210422	7.8426275	7.7976375	7.827139	8.048209	8.843106	8.045695	8.175259	8.240678	7.5512323	7.8423433	7.6762714	7.9053726	7.393685	8.324065	7.99471	7.327919	8.008838	7.7682405	8.015067	8.310389	7.8238273	8.29803	8.049773	7.8857827	7.78483	7.74718	8.397946	7.6140075	7.900997	7.591473	7.9965034	7.848414
"ILMN_1652365"	5.6913805	5.5391483	5.6168404	5.486078	5.652077	5.6724095	5.801594	5.893729	5.744945	5.794952	5.720179	5.4735055	5.554953	6.026331	5.9897404	5.822607	5.7437983	5.596337	5.8098254	5.859247	5.704908	5.8707604	5.8328767	5.6332383	6.0420885	5.9775033	5.6832137	6.0348067	5.5391483	6.031965	5.7531447	5.786988	6.0636463	5.710669	5.8219557	5.9622912	5.640719	5.870869	5.5730247	5.6958036	6.0046544	5.8056602	5.7460146	5.8026185	5.761233	5.825053	5.717846	5.932181	5.7019334	5.9784536	6.1066647	5.924403	5.8810935	5.822032	5.7792583	5.4918137	5.656801	5.7380147	5.6281285	5.776988	5.7820163	5.9254756	5.780622	5.7511535	5.722662	5.5512314	5.741689	5.511	5.8175993	5.7367516	5.858727	5.6889935	5.9637327	5.9540706	5.6843233	5.912994	5.885891	6.01338	5.8220935	5.6518507	5.5915194	5.72333	5.882411	5.861371	5.7851553	5.518067	5.6269684	5.825751	5.721249	5.7246194	5.6711473	5.6771355	5.760971	5.7224364	5.7710233	5.91813	5.8510265	5.715759	5.8892975	5.829031	5.766979	5.770406	5.9012156	5.793798	5.8134727	5.83567	5.921006
"ILMN_1652366"	5.7651224	5.8718653	5.901966	6.111025	5.9073772	5.7632685	5.811217	5.8944283	5.811751	5.7085915	5.6444736	5.707072	5.8985667	5.7288485	5.7342753	5.967139	5.8374195	6.041296	5.6633663	5.795059	5.7277565	5.891903	5.85506	5.7999606	5.928928	6.005625	5.790358	5.8819203	5.7937174	6.0239415	5.9318995	5.821482	5.830791	6.258284	5.9312363	5.7560782	6.2607555	6.1935844	5.8200936	5.9998693	6.136562	5.8206816	5.8842435	5.739546	6.002846	5.9039183	5.844428	5.940962	5.8467984	5.710063	5.8814297	5.764748	5.839932	5.9172735	5.891412	5.824791	5.8357124	5.780962	5.7851944	5.78308	5.6745434	5.704466	5.9810176	5.6823864	5.8032565	5.683354	5.912039	5.745127	5.7616863	6.0349607	5.6872644	5.8088965	5.687312	5.8035064	5.880872	6.025307	5.943301	5.4705424	5.76424	5.782566	5.716865	5.746481	5.8796606	5.9604716	5.9211574	6.3888154	5.838251	5.6982865	5.74153	5.84687	5.7157183	5.8098783	5.6332383	5.6771355	5.652424	5.971377	5.6465764	5.689134	5.657082	6.059621	5.833633	5.9601073	5.718757	5.867116	6.161872	5.86841	5.4344144
"ILMN_1652368"	5.856632	5.6258326	5.7740793	5.964155	5.7261543	5.622813	5.734214	5.718996	5.786046	5.690667	5.770958	5.798253	6.0231795	5.9472823	5.6568646	5.7288485	5.7340074	5.687611	5.7555513	5.6537294	5.9283686	6.1710415	5.617311	5.898186	5.72119	5.665193	5.627733	5.750358	5.715207	5.8282304	5.6460156	5.884533	6.003165	6.0454884	5.946113	5.9389987	6.007658	5.9095645	5.969425	6.098125	5.972823	5.771447	5.80669	5.814302	5.967843	5.8076067	5.729913	5.8926244	5.7736397	5.82084	5.7664466	5.65723	5.894411	6.0328236	5.7339473	5.8320036	5.7250376	5.713249	5.77166	5.8761005	5.825208	5.656801	5.941183	5.8100824	5.8610415	5.879513	5.9007125	5.875021	5.895807	5.7409515	5.797001	5.87922	5.8983507	5.9133787	5.925962	5.854685	5.769368	5.841757	5.711559	5.82742	5.5465865	5.6778183	5.6507773	5.6458397	5.7634473	6.0606337	5.6687546	5.9535728	5.702305	5.7565007	5.737986	5.748161	5.822079	5.792215	5.9380817	5.751179	5.8249445	5.806881	5.8612757	5.8879547	5.841712	5.9584756	5.9314513	5.955471	5.856674	5.8712363	5.833961
"ILMN_1652369"	5.951671	6.059621	6.039507	6.2843595	6.0817537	6.0783606	5.8666544	5.864306	5.935979	5.9960175	6.2213464	6.001722	5.8707457	6.230361	5.6918125	6.1791825	5.9485307	6.0223746	6.0927844	5.880231	6.1663647	5.892585	6.1090746	6.00111	5.969311	6.0686026	6.0592747	6.171072	6.227204	6.0617156	5.939011	6.126474	6.094577	6.218055	6.0727816	5.7728715	6.056057	6.341809	6.0325184	6.2733483	6.208154	6.2675004	6.021226	5.9882827	6.1662135	5.8371463	6.3127456	5.943313	6.035355	5.765582	5.7569885	5.989088	6.23352	5.9393744	6.100959	6.2400684	5.9705677	6.107679	6.041798	6.405346	6.2615533	6.2669578	5.9227858	6.0449915	6.235848	6.0009437	5.9290752	5.9554935	6.265584	6.4262047	6.227858	6.1345887	6.036009	6.2840133	6.32489	6.1779656	5.913022	5.9579177	6.0295277	6.206871	6.150165	6.2187343	5.830354	6.0756636	6.351339	6.258979	6.085446	6.5028524	6.138039	5.832444	6.2923136	6.063434	5.9445577	6.18409	5.880358	5.9470253	6.339503	6.382824	6.099694	6.3573155	6.174143	6.5076323	6.214427	6.6144533	6.039507	6.0977087	6.701515
"ILMN_1652371"	6.0829134	6.434212	5.935082	7.1054053	6.311323	6.4451814	6.1122947	6.425612	6.254913	6.3213515	6.0694323	6.8358874	6.2327523	6.0890865	6.602995	6.287751	6.138961	6.421877	6.246591	6.7236996	6.343906	6.517861	7.169231	6.1842012	6.3456964	6.3156505	6.232204	6.901299	6.72823	6.511058	6.564203	6.1960526	6.055647	7.411026	6.5672455	7.0215015	6.5724955	6.742915	6.6397247	6.997776	7.1093216	7.414094	6.8101625	6.5503473	6.4635706	6.8640766	6.9373493	6.311978	6.37514	6.8817477	6.7103124	6.47534	6.3944507	6.622616	6.6184072	6.5485396	6.5248995	6.4827	6.342725	6.212103	6.5025234	6.203458	6.317411	6.267337	6.421964	6.31408	6.6177597	6.178951	6.8301773	6.9995427	6.186355	6.0783243	6.3039765	6.107049	6.0792193	6.7516065	6.063687	5.9893665	6.7254925	6.216661	6.788271	6.370155	6.2483892	6.4209185	6.500666	7.124317	6.516646	5.8747287	6.2064924	6.4008904	7.5942106	5.9770837	6.3739495	6.2457833	6.2242355	6.56092	6.193189	7.0900464	5.8881745	7.3959985	6.478077	7.042314	6.977627	6.61724	8.161179	6.685526	6.830979
"ILMN_1652376"	5.944134	5.745855	5.67556	5.847697	5.860051	5.761398	5.8739147	5.9033732	5.5958495	5.7067685	5.69148	5.8744254	5.660222	6.0127525	5.778472	5.713997	5.8696547	5.66388	5.861713	5.837883	5.702347	5.8645067	5.673934	6.0010357	5.6808186	5.8180933	5.885814	5.74273	5.779219	5.557698	5.803575	5.8247104	5.637096	5.796893	5.5890512	5.7711844	5.920019	5.7544904	5.803523	5.615965	5.785	5.6635513	5.7925177	5.91972	5.8467402	5.625446	5.8162026	5.6438456	5.8032384	5.873822	5.849929	5.702786	5.9102583	5.861234	5.7311535	5.6704726	5.6417394	5.79891	5.7385497	5.9872837	5.6735873	5.808434	5.980289	5.7123017	5.870374	5.721553	5.5533814	5.870869	5.6949377	5.8515153	5.752624	5.6492605	5.620238	5.85577	5.858712	5.7679214	5.907901	5.620357	5.6633663	5.59553	5.7776833	5.7738686	5.5515547	5.736493	5.92833	5.7158747	5.7788167	5.7043896	5.816751	5.868125	5.628853	5.8712626	5.83515	5.765146	5.75766	5.676175	5.65723	5.6464267	5.5823035	5.6485877	5.689541	5.6969485	5.709221	5.799195	5.6714883	5.8400106	5.6718936
"ILMN_1652378"	6.657338	6.711214	6.9286	6.8729906	6.8916893	6.746518	6.7369266	6.1675854	6.7633696	6.6833506	6.275773	6.2108727	6.450391	6.823132	6.786393	6.7722397	6.7932696	6.4856057	6.5634866	6.5880284	6.831678	6.9522643	6.8500943	6.6621385	6.2164717	6.7007875	7.0366244	6.4643435	6.63716	6.527928	6.3707423	6.576903	6.40168	6.5216637	6.3200192	6.6127005	6.5053935	6.541984	6.519906	6.4846034	6.5799303	6.416357	6.170266	6.3956537	6.367552	6.252764	6.3151	6.372416	6.286225	6.4100995	6.681577	6.100805	6.594532	6.477866	6.3448052	6.5763845	6.5814795	6.2955527	6.4337993	6.392766	6.3559365	6.5550656	6.4814253	6.3720217	6.341129	6.074177	6.630925	6.2231207	6.598905	6.4234014	6.5749984	6.1718903	6.1315265	6.3167086	6.1895375	6.378664	6.6544337	6.0946403	6.299908	6.2295537	6.257447	6.3454657	6.211264	5.9390373	6.654564	6.4418507	7.0511065	6.4860525	6.4312043	6.3716574	6.720366	6.5121837	6.4214997	6.24541	6.8870883	6.669727	6.711812	6.4914393	6.7693973	6.7582974	6.440886	6.611105	6.422054	6.666032	6.571976	6.572619	6.399666
"ILMN_1652379"	11.125625	10.981756	10.585794	10.1432	11.054492	11.034571	10.646626	10.938668	10.867225	11.066196	11.1003685	10.902657	11.182348	11.353668	11.0623045	10.662235	11.141687	10.939927	11.415223	10.895261	11.373288	11.292995	10.225545	10.761335	11.276772	11.26777	11.648554	10.980234	11.017546	11.311672	11.175552	11.597159	11.479384	10.858115	11.261861	11.292995	11.402342	11.144213	10.983041	11.054492	11.0687065	11.189791	11.325275	10.948328	11.198342	11.348997	11.661828	11.955418	11.790795	11.580588	11.382824	11.437318	11.571291	11.540228	11.575062	11.705212	11.765743	11.8027725	12.0246	11.409076	11.129659	11.418057	11.119073	10.822986	10.702553	10.981756	11.085366	11.635463	11.323609	11.452258	11.670003	10.865708	11.253856	11.026907	11.311672	10.735848	11.176912	10.427543	10.154319	11.49086	10.900215	10.023676	10.520423	9.986575	8.578288	10.147963	9.27262	9.060794	10.25131	10.603257	8.627381	9.9442835	9.611752	10.69189	10.3032	9.975304	10.645498	10.395784	9.943514	8.684645	10.219087	9.185834	9.123641	9.183315	9.688122	10.846441	10.180967
"ILMN_1652381"	6.073664	6.032737	6.233421	6.1026363	6.186967	6.0591474	6.0288787	6.112149	5.937869	5.9043417	6.158644	6.2468753	6.0612736	6.181947	6.0789475	5.9840946	6.174491	6.111833	6.0323706	6.1377034	6.20653	6.2407913	6.26121	6.2210155	6.2923136	6.0057487	6.188054	5.9447746	5.9551167	6.089931	5.8757973	6.211872	6.10916	6.0658526	5.9658837	6.207162	5.985278	6.2564635	6.214825	5.9524307	6.0362163	6.007925	5.8579392	5.981709	6.087833	6.0710516	6.264315	6.1662135	6.10726	5.992901	6.0756435	6.2568116	6.227858	6.167679	6.157181	5.987326	6.048485	5.8787084	6.151789	5.95648	6.0907598	6.0901313	6.232593	6.1171927	6.39896	6.2769465	6.2010493	6.1918707	5.9034457	6.0803595	6.172907	6.0611157	6.123153	6.0786734	6.248763	6.193792	6.054263	6.1250105	6.1411686	6.141627	6.1128006	6.0583906	5.8868823	6.233421	6.2066903	5.992316	5.9674816	6.164592	6.066715	6.3256917	6.0733	5.986433	5.9537315	6.087641	5.8867626	6.0620785	6.1237235	6.2060246	6.1652136	6.122931	6.125917	6.101471	6.2586284	6.1535544	6.0190263	6.073371	6.1894636
"ILMN_1652392"	5.858092	5.793928	5.910012	5.8436384	5.719666	5.7884946	5.8288794	5.881368	5.8009415	5.936198	5.95562	5.7666416	5.80865	5.980975	5.846943	5.703073	5.9407887	5.7967677	5.617567	5.8287263	5.9128823	5.927946	5.836918	5.730965	5.867664	5.9451666	5.974791	5.804448	5.7363167	5.8568006	5.936572	5.8774467	5.7844076	5.8239255	5.8616886	5.4194837	6.097792	5.8510265	5.718757	5.6778183	5.9747043	5.9313836	5.8236556	5.8912034	5.7918854	5.9330373	6.002498	5.838344	5.886352	5.6806135	5.8175	5.937611	5.895807	5.8341827	5.8158855	5.930407	5.8466296	5.955182	5.8677073	5.8014855	5.803654	5.814861	5.7663493	5.9057226	5.7734475	5.91624	5.8445764	5.831305	5.9324036	5.9268045	5.8472753	5.8747954	5.488008	5.845475	5.7833443	5.949239	5.8661957	6.0850377	5.7615604	5.940221	6.0872483	5.8141794	5.950462	5.610329	5.9251423	5.7263575	5.8746758	5.930284	5.93474	5.8253703	5.889908	5.7775426	5.9136996	5.7743144	5.808173	5.9382668	6.029924	5.902856	5.805808	5.6115127	5.7419214	5.8785143	5.9271245	5.83399	5.879819	5.99558	6.0545254
"ILMN_1652394"	8.256363	8.3272505	8.05408	7.853691	8.264439	8.179	8.196577	8.191115	8.081006	8.38166	8.335587	7.9706764	7.9375644	8.146204	8.039322	7.819953	8.416395	8.065531	8.54381	7.8884625	8.042746	8.577078	8.164702	8.458037	8.306433	8.406686	8.146848	8.18406	8.002522	8.347121	8.347831	8.4891405	8.2546215	8.394491	8.081926	7.9790688	8.257996	8.142674	8.142984	8.017874	8.251907	7.719013	8.305191	7.975686	8.006348	8.371499	8.001734	8.388066	8.26516	8.465867	8.312314	8.058261	8.582994	8.534602	8.470123	8.665453	8.203927	8.787115	8.591365	8.335938	8.156403	8.420806	8.570944	8.191788	8.444337	8.303757	8.636426	8.871944	8.5103855	8.42354	8.599186	8.018485	7.9315057	8.6795025	8.915495	8.69324	8.168915	7.920367	8.248856	8.361789	8.292569	8.666624	7.8069086	8.1177845	8.602591	8.019676	7.6566315	8.13216	8.229349	8.135444	7.754413	8.246857	7.249956	7.5555673	8.066214	8.539524	8.646082	9.305245	8.00759	7.6127024	7.9618883	8.406384	7.4295883	8.376044	7.3346534	7.90619	8.580326
"ILMN_1652397"	5.851414	5.606108	5.9062757	5.970556	5.8136578	5.6898293	5.7830205	5.7523003	5.6787043	5.695966	5.7814794	5.8218875	5.5564585	5.8438315	5.5555515	5.8226223	5.7737675	5.7291293	5.6575537	5.7982016	5.7529163	5.647716	5.8874426	5.471974	5.6787043	5.5657864	5.710098	5.754111	5.6431713	5.726523	5.855566	5.950234	5.6662407	5.7611146	5.640372	5.5834994	5.6611238	5.67648	5.730423	5.6205544	5.6729355	5.7449946	5.7983994	5.5524416	5.558535	5.5770416	5.638714	5.7734675	5.495258	5.639316	5.9069786	5.8472886	5.8860044	5.639836	5.6355553	5.8466296	5.6918616	5.857695	5.692956	5.573266	5.913102	5.7624116	5.67475	5.876404	5.4661365	5.596996	5.9667315	5.703533	5.778151	5.645668	5.9402924	5.7785716	5.850924	5.7118554	5.6951733	5.878162	5.9006505	5.688577	5.4796705	5.699387	5.691574	5.5928483	5.6521573	5.9043756	5.794072	5.8225336	5.8890524	5.6911345	5.9854836	5.8399796	5.7668233	5.693266	5.83238	5.8315306	5.7938194	5.956889	5.724367	5.7661276	5.601756	5.723822	5.6295824	5.749601	5.696389	5.709546	5.591005	5.8456197	5.598246
"ILMN_1652407"	6.7641854	6.6343	6.5121837	7.1731205	7.160065	6.6932607	6.594532	7.2094893	6.365376	6.6377077	6.758803	7.024484	6.79751	7.116941	6.938133	7.0304623	7.0120173	6.6733556	6.75461	6.703778	7.1584754	6.6839204	7.0088663	6.821205	6.9827566	6.9897995	6.7914834	6.7193246	6.6450605	6.630925	6.6993637	6.7236996	7.1222415	7.0355697	6.861404	6.6257277	6.7104793	6.860599	6.863322	7.1103888	6.8797936	7.0583153	6.3556337	6.7491016	6.5741324	6.9590197	6.8729906	6.6103606	7.0439897	6.722929	6.3600245	6.9405236	6.896975	6.969538	6.8640766	6.6876793	6.3109927	6.9433	6.8794513	6.7847695	6.8631244	6.889436	7.2494965	6.6691484	7.0349746	7.2263913	6.5565896	6.7107882	6.5456667	6.867089	6.5904546	7.223573	7.1167502	6.7405252	7.0965643	7.1101904	6.7605705	7.045	6.9793763	7.04054	7.0451965	6.7486596	7.596423	7.0946436	8.093253	7.069702	6.368081	7.3443623	6.5315304	7.3056655	7.442683	6.738802	7.3430686	7.6620207	7.1360707	7.4027905	6.905547	6.885193	6.9853377	7.545477	7.253265	7.476245	7.756906	6.769578	7.054761	6.9593835	6.782698
"ILMN_1652409"	8.18861	7.8071837	7.718454	8.114431	7.9019303	8.071155	8.273527	8.276203	7.3370953	8.466232	8.143907	8.363168	8.17837	7.912791	7.3625584	7.843183	7.9463563	7.9475393	7.955015	7.6097603	7.7639794	7.408599	8.061449	7.7477236	7.8071837	7.840607	7.809898	7.9764943	7.746891	7.595533	8.05408	7.9441557	8.073398	8.077472	8.120457	7.9210052	7.520531	8.286056	7.755209	8.081006	8.500737	8.494121	8.296013	8.29665	7.8525257	8.039665	8.183415	8.514193	8.298378	7.966058	8.042746	7.591473	7.857349	7.710369	7.512721	7.674708	7.421138	8.193374	8.379913	8.404625	8.50955	7.8962836	7.887244	8.0677595	7.834409	7.8705325	7.617088	8.046354	7.760939	7.9243665	8.014512	8.06333	8.1455555	7.3757377	7.966386	8.031492	7.612979	8.002258	7.94022	7.378542	8.015714	8.208822	7.6347075	8.793972	6.849385	8.577078	8.626254	7.899145	7.6776285	7.7311845	7.901299	7.9463563	7.775255	7.785644	6.541425	7.617579	7.962428	7.9281974	8.083183	7.3402104	7.6736736	7.4030404	7.9116135	7.3985066	8.460903	7.557782	6.888136
"ILMN_1652412"	6.378904	6.1033454	6.425778	6.419375	6.4225764	6.2797446	6.00202	5.922423	6.3369603	6.1049814	6.0794144	6.0496316	6.2281165	6.6982923	5.884338	6.4485545	6.8301773	6.409937	6.651301	6.072635	6.516993	6.7304196	6.3431387	6.7777615	6.622476	6.3102016	6.4986887	6.339194	6.3393087	6.3441224	6.299267	6.671893	6.7191877	6.355711	6.462975	6.374906	6.478408	6.4838576	6.3381014	6.6049542	6.3443594	6.088802	6.1833105	6.5857115	6.56816	5.9421825	6.5200305	6.3041453	6.370228	6.1530952	6.2799444	6.083614	6.577661	6.490827	6.5171084	6.6648426	6.275538	6.3956537	6.72823	6.9387417	6.352434	6.304859	6.4425144	6.428966	6.223454	6.1193156	6.4109006	6.3698583	6.4082747	6.3842154	6.5025234	6.2068357	5.9474244	6.6963277	6.484716	6.437338	6.869362	6.175209	6.249883	6.3851714	6.3692694	6.0215254	6.083614	6.4898415	6.202423	6.253138	6.046006	6.189282	6.3929195	6.091588	6.237646	6.4628716	5.8787756	6.776607	6.3450303	6.4055977	6.7449365	6.4050064	6.217163	6.3649135	6.457463	7.1101904	6.2249646	6.6086197	6.420201	6.348601	6.2921963
"ILMN_1652413"	5.635131	5.5599546	5.6142535	5.592523	5.7481365	5.687518	5.672476	5.6745925	5.8523126	5.725912	5.8307295	5.6239543	5.9813914	5.7507296	5.555238	5.6930933	5.6507106	5.7313128	5.9778776	5.65386	5.999406	6.1313252	5.827139	6.101512	5.918431	5.918119	5.625239	5.925488	5.7527966	5.7263575	5.8192806	5.5623307	5.790712	5.7842836	5.6820865	5.760002	5.778631	5.8074536	5.6746454	5.624191	5.7135267	5.553037	5.6039243	5.5445175	5.701975	5.8968034	5.653673	5.9674425	5.874091	5.692228	5.645583	5.6505647	5.712261	5.623607	5.634673	5.788003	5.792637	5.7361054	5.7163606	5.821651	5.8353963	5.5899596	5.634763	5.8856745	5.8912034	5.7349296	5.886564	5.7745013	5.715023	5.817912	6.0931277	5.8876934	5.7376175	5.592672	5.699474	5.793148	5.5727735	5.690528	5.858569	5.933375	5.735743	5.7649894	5.737776	5.870348	5.8984795	5.8528957	5.910561	5.6559844	5.554953	5.6068215	5.96139	5.6008263	5.8372393	5.935991	5.655916	5.8781753	5.896617	5.7267146	5.549934	6.225931	5.846987	5.901979	6.0914483	5.766172	5.795223	5.9055033	5.63565
"ILMN_1652417"	6.2614155	6.45322	6.8648105	6.6242113	6.443456	6.552663	6.7182813	6.5623555	7.3104296	6.5677776	6.6051927	6.193547	6.684913	6.496453	6.3671	6.5593185	6.5270762	6.368533	7.0472555	6.436503	7.121644	7.2027273	6.995412	6.4806857	6.653218	6.7906623	6.7299356	6.8913426	6.7236996	6.932411	6.077699	6.5753684	6.264462	6.2532287	6.2987514	6.3812437	6.616707	6.191975	6.417446	6.5863094	6.340053	6.24834	6.206871	6.44586	6.4559746	6.2606006	6.510172	6.718016	6.2721553	6.559209	6.5444	6.811936	7.3104296	6.7455597	6.3476467	6.6148586	6.469914	6.469827	6.429961	6.130402	6.573856	6.6802955	6.916572	6.4007254	6.358049	6.7858763	6.798002	6.610706	6.3718677	6.3537974	6.4924946	6.279211	6.438372	6.3067117	6.2696266	6.2504864	6.591244	6.6584253	6.4691935	6.6008143	6.477866	6.4504924	6.2837486	6.443276	6.227417	6.0942593	6.121368	6.17681	6.1878057	6.2241187	6.3363857	6.4480796	6.112058	6.5192327	6.156251	6.1722083	6.2976255	6.295986	6.2475533	6.208078	6.2427793	6.144323	6.310865	6.0942802	6.2078047	6.4581347	6.1461315
"ILMN_1652424"	6.025444	5.9360614	5.972168	6.008054	6.1111674	5.880614	5.9956617	6.013752	6.0563283	5.9101834	6.0857906	5.970026	6.012033	5.992316	5.9470253	5.7092557	5.9459896	6.105814	5.8538647	6.0693407	6.0110326	5.959207	5.9186525	5.89557	5.740235	5.913318	6.127333	5.926027	5.860504	6.0518303	5.8369036	5.9708877	5.927366	5.9358654	6.1403904	5.975277	5.889752	5.9826603	5.9054112	6.005541	5.7762966	5.879779	5.935677	5.988044	5.9311423	6.0651827	5.996127	5.7956247	5.918579	5.978912	5.888853	6.0270925	5.901525	5.8258166	5.781814	5.981922	5.9727035	5.9595866	5.7948747	5.903671	5.9736214	5.878388	5.8977585	5.9465966	5.9037523	5.9815874	5.8293157	5.780255	5.978034	6.1048717	5.905761	5.904387	5.819261	5.9530406	5.9598775	5.9761834	5.905862	6.1613164	5.9578295	5.786966	5.811254	6.0787673	5.99139	5.9048314	5.905599	5.978167	5.868166	5.8401194	5.8980255	5.897273	6.031556	6.0083604	5.9484005	5.934148	6.008714	5.978355	5.8770733	5.923552	5.936993	5.7753057	5.974315	5.863807	5.903726	5.863953	5.767774	5.8475623	5.9543257
"ILMN_1652429"	6.03335	5.7919393	5.9426475	6.013851	5.920072	5.861125	5.9903746	5.9746265	6.084478	6.0726695	6.050146	5.8344555	6.0273366	6.0735664	6.031527	5.7359242	5.8553133	5.9286833	5.8304477	5.9683566	6.071857	5.9010377	5.9363074	6.0845942	5.7869096	5.8038044	5.7248144	5.9184556	5.9563785	5.850198	5.8832703	5.747341	5.9295516	5.99498	6.021924	5.96434	5.888889	5.9683423	5.954097	5.772022	5.782997	5.913403	5.827548	5.990143	6.027107	5.8626523	5.831016	5.7719207	5.9306912	5.9901032	5.9338427	5.8070984	5.9608836	5.8822055	5.880626	5.9693727	5.787907	6.0658355	5.907143	5.8439035	6.056797	6.0277405	5.831337	5.884741	5.846119	5.7538395	6.0672174	5.835784	5.958585	5.9251657	5.766803	5.8049645	6.0685673	5.8316946	5.8591943	5.8454304	5.856437	5.9599805	6.0546227	5.751074	5.933313	5.9388466	5.832227	5.8069715	5.706241	5.8052406	5.7206717	5.9843383	5.9307885	6.0059342	5.9036345	5.912233	5.924691	5.888853	5.911026	5.9411535	5.8291306	5.7797785	5.8946714	5.86444	5.7989798	5.8999357	6.059079	5.8240814	5.688896	5.9311423	5.8122144
[truncated: 49,706,884 more chars]
