# Supplementary material for: Identification of key genes related to immune infiltration in cirrhosis via bioinformatics analysis
Source: Sci Rep. 2023 Feb 1;13:1876. doi: 10.1038/s41598-022-26794-8 (PMC9892033; doi:10.1038/s41598-022-26794-8)
Supplement: Supplementary file 4 — Supplementary Information 4. [file 41598_2022_26794_MOESM4_ESM.zip › 41598_2022_26794_MOESM4_ESM/KEGG.csv]

	ID	Description	GeneRatio	BgRatio	pvalue	p.adjust	qvalue	geneID	Count
hsa04978	hsa04978	Mineral absorption	8/145	60/8106	1.0075100580239e-05	0.00167387122387532	0.00156000480194745	4499/4494/4501/4493/4496/4490/486/79901	8
hsa04510	hsa04510	Focal adhesion	14/145	201/8106	1.32321835879472e-05	0.00167387122387532	0.00156000480194745	5649/1956/71/3908/60/5156/10319/1292/5159/3693/1278/7450/1284/595	14
hsa04512	hsa04512	ECM-receptor interaction	8/145	88/8106	0.000166055320700603	0.0140039987124175	0.0130513655568193	5649/3908/10319/1292/3693/1278/7450/1284	8
hsa04974	hsa04974	Protein digestion and absorption	8/145	103/8106	0.000490400734407656	0.0281643199220402	0.0262484196485833	54407/6505/117247/486/1306/1292/1278/1284	8
hsa04964	hsa04964	Proximal tubule bicarbonate reclamation	4/145	23/8106	0.000667529256613189	0.0281643199220402	0.0262484196485833	2746/358/486/2744	4
hsa05416	hsa05416	Viral myocarditis	6/145	60/8106	0.000667928535700558	0.0281643199220402	0.0262484196485833	1756/71/3908/3105/60/595	6
hsa04919	hsa04919	Thyroid hormone signaling pathway	8/145	121/8106	0.00141730038277623	0.051225285263198	0.0477406444724625	9611/117247/1827/71/486/60/10231/595	8
hsa05410	hsa05410	Hypertrophic cardiomyopathy	6/145	90/8106	0.0053649604867232	0.149812316254685	0.139621214233615	1756/71/3908/60/7168/3693	6
hsa05222	hsa05222	Small cell lung cancer	6/145	92/8106	0.00596871284218595	0.149812316254685	0.139621214233615	4792/10912/3908/10319/1284/595	6
hsa05165	hsa05165	Human papillomavirus infection	13/145	331/8106	0.00622819849171714	0.149812316254685	0.139621214233615	5649/23493/1956/3908/3105/10319/1292/5159/3693/1278/7450/1284/595	13
hsa05414	hsa05414	Dilated cardiomyopathy	6/145	96/8106	0.00732284825634954	0.149812316254685	0.139621214233615	1756/71/3908/60/7168/3693	6
hsa05215	hsa05215	Prostate cancer	6/145	97/8106	0.00769347175500609	0.149812316254685	0.139621214233615	4792/1956/5156/5327/5159/595	6
hsa05230	hsa05230	Central carbon metabolism in cancer	5/145	70/8106	0.00814710222337238	0.149812316254685	0.139621214233615	1956/5156/2744/5159/80201	5
hsa02010	hsa02010	ABC transporters	4/145	45/8106	0.00829000959512091	0.149812316254685	0.139621214233615	19/10060/1672/1080	4
hsa05218	hsa05218	Melanoma	5/145	72/8106	0.00915535667958368	0.15214330868954	0.141793639053285	10912/1956/5156/5159/595	5
hsa04151	hsa04151	PI3K-Akt signaling pathway	13/145	354/8106	0.0106695424946505	0.15214330868954	0.141793639053285	23678/5649/1956/3908/5156/10319/1292/5159/3693/1278/7450/1284/595	13
hsa04530	hsa04530	Tight junction	8/145	169/8106	0.010749739485931	0.15214330868954	0.141793639053285	79778/5010/71/9071/60/1080/1366/595	8
hsa05214	hsa05214	Glioma	5/145	75/8106	0.010824425124157	0.15214330868954	0.141793639053285	10912/1956/5156/5159/595	5
hsa05412	hsa05412	Arrhythmogenic right ventricular cardiomyopathy	5/145	77/8106	0.0120460540078776	0.160402719157528	0.149491196552054	1756/71/3908/60/3693	5
hsa04670	hsa04670	Leukocyte transendothelial migration	6/145	114/8106	0.0162448977809611	0.205452774452112	0.191476685988238	5010/71/9071/60/5175/1366	6
hsa00052	hsa00052	Galactose metabolism	3/145	31/8106	0.017475751917454	0.205452774452112	0.191476685988238	2584/57016/80201	3
hsa04610	hsa04610	Complement and coagulation cascades	5/145	85/8106	0.0178654586480097	0.205452774452112	0.191476685988238	727/10878/730/5327/7450	5
hsa04976	hsa04976	Bile secretion	5/145	89/8106	0.0213708469217286	0.235079316139015	0.219087858602618	3781/358/486/1080/6344	5
hsa00250	hsa00250	Alanine, aspartate and glutamate metabolism	3/145	37/8106	0.0279598723551011	0.294743654410024	0.274693482786958	2346/2746/2744	3
hsa04310	hsa04310	Wnt signaling pathway	7/145	167/8106	0.0300113914575114	0.303715281550015	0.283054807851897	5534/6425/144165/85409/4316/2239/595	7
hsa04061	hsa04061	Viral protein interaction with cytokine and cytokine receptor	5/145	100/8106	0.0332260247561354	0.323314779357779	0.301321034225681	6368/6348/6366/6363/6372	5
hsa04920	hsa04920	Adipocytokine signaling pathway	4/145	69/8106	0.0346896937504616	0.325055278476548	0.302943134506955	51703/10891/4792/8660	4
hsa04810	hsa04810	Regulation of actin cytoskeleton	8/145	218/8106	0.0415636613682816	0.375557368791973	0.350009779943424	1073/1956/2934/71/60/5156/5159/3693	8
hsa04930	hsa04930	Type II diabetes mellitus	3/145	46/8106	0.0486795612625963	0.419803958231362	0.391246459928542	8660/8835/80201	3
hsa04514	hsa04514	Cell adhesion molecules	6/145	149/8106	0.0506742775539072	0.419803958231362	0.391246459928542	5010/9071/3105/5175/1366/79679	6
hsa01521	hsa01521	EGFR tyrosine kinase inhibitor resistance	4/145	79/8106	0.0526921981776497	0.419803958231362	0.391246459928542	1956/5156/5159/2621	4
hsa04724	hsa04724	Glutamatergic synapse	5/145	114/8106	0.0533106699308971	0.419803958231362	0.391246459928542	5534/54407/6505/81539/2744	5
hsa04145	hsa04145	Phagosome	6/145	152/8106	0.0548420651669729	0.419803958231362	0.391246459928542	10332/8685/71/3105/60/3693	6
hsa04921	hsa04921	Oxytocin signaling pathway	6/145	154/8106	0.057733059695098	0.419803958231362	0.391246459928542	5534/1827/1956/71/60/595	6
hsa00220	hsa00220	Arginine biosynthesis	2/145	22/8106	0.0581290994763247	0.419803958231362	0.391246459928542	2746/2744	2
hsa05110	hsa05110	Vibrio cholerae infection	3/145	50/8106	0.0597349505783756	0.419803958231362	0.391246459928542	71/60/1080	3
hsa05160	hsa05160	Hepatitis C	6/145	157/8106	0.0622388371568761	0.424016210759926	0.3951721706271	4792/1956/5010/9071/1366/595	6
hsa04152	hsa04152	AMPK signaling pathway	5/145	120/8106	0.0636862292840995	0.424016210759926	0.3951721706271	10891/8660/1080/6720/595	5
hsa04630	hsa04630	JAK-STAT signaling pathway	6/145	162/8106	0.070200677607735	0.455404395762999	0.424425149369302	316/1956/8835/5156/5159/595	6
hsa05205	hsa05205	Proteoglycans in cancer	7/145	205/8106	0.0745434259711029	0.471487169267226	0.439413879408607	1956/71/2719/60/3693/1278/595	7
hsa00790	hsa00790	Folate biosynthesis	2/145	26/8106	0.0781172735190153	0.47167723488291	0.439591015659546	2643/57016	2
hsa04923	hsa04923	Regulation of lipolysis in adipocytes	3/145	56/8106	0.0783021496643565	0.47167723488291	0.439591015659546	154/8660/2167	3
hsa00601	hsa00601	Glycosphingolipid biosynthesis - lacto and neolacto series	2/145	27/8106	0.0834085400624482	0.480421569929132	0.447740510356254	2651/10402	2
hsa05213	hsa05213	Endometrial cancer	3/145	58/8106	0.0849897276722481	0.480421569929132	0.447740510356254	10912/1956/595	3
hsa04068	hsa04068	FoxO signaling pathway	5/145	131/8106	0.0854504768648655	0.480421569929132	0.447740510356254	23678/8660/10912/1956/595	5
hsa01522	hsa01522	Endocrine resistance	4/145	98/8106	0.0983253693321677	0.520740648330051	0.485316851366472	9611/1956/1565/595	4
hsa04910	hsa04910	Insulin signaling pathway	5/145	137/8106	0.0987804413216376	0.520740648330051	0.485316851366472	10891/8660/8835/6720/80201	5
hsa05206	hsa05206	MicroRNAs in cancer	9/145	310/8106	0.103432733667584	0.520740648330051	0.485316851366472	8660/1956/6768/5156/2744/7431/5159/7168/595	9
hsa05163	hsa05163	Human cytomegalovirus infection	7/145	225/8106	0.108428309001802	0.520740648330051	0.485316851366472	5534/4792/1956/6348/3105/5156/595	7
hsa05146	hsa05146	Amoebiasis	4/145	102/8106	0.109712036817279	0.520740648330051	0.485316851366472	3908/10319/1278/1284	4
hsa04936	hsa04936	Alcoholic liver disease	5/145	142/8106	0.110644745843893	0.520740648330051	0.485316851366472	727/10891/4792/6720/595	5
hsa04064	hsa04064	NF-kappa B signaling pathway	4/145	104/8106	0.11561861794355	0.520740648330051	0.485316851366472	4792/10912/6366/6363	4
hsa04625	hsa04625	C-type lectin receptor signaling pathway	4/145	104/8106	0.11561861794355	0.520740648330051	0.485316851366472	5534/10332/4792/51266	4
hsa00051	hsa00051	Fructose and mannose metabolism	2/145	33/8106	0.117202770946302	0.520740648330051	0.485316851366472	57016/80201	2
hsa04924	hsa04924	Renin secretion	3/145	69/8106	0.125736560205099	0.520740648330051	0.485316851366472	5534/154/358	3
hsa04931	hsa04931	Insulin resistance	4/145	108/8106	0.12784002498321	0.520740648330051	0.485316851366472	10891/4792/8660/6720	4
hsa00760	hsa00760	Nicotinate and nicotinamide metabolism	2/145	35/8106	0.129126913019646	0.520740648330051	0.485316851366472	316/10135	2
hsa04062	hsa04062	Chemokine signaling pathway	6/145	192/8106	0.129581732066935	0.520740648330051	0.485316851366472	6368/4792/6348/6366/6363/6372	6
hsa04520	hsa04520	Adherens junction	3/145	71/8106	0.133790892398446	0.520740648330051	0.485316851366472	1956/71/60	3
hsa00350	hsa00350	Tyrosine metabolism	2/145	36/8106	0.135191704858379	0.520740648330051	0.485316851366472	316/6898	2
hsa00500	hsa00500	Starch and sucrose metabolism	2/145	36/8106	0.135191704858379	0.520740648330051	0.485316851366472	178/80201	2
hsa00982	hsa00982	Drug metabolism - cytochrome P450	3/145	72/8106	0.137884266357381	0.520740648330051	0.485316851366472	316/1557/1565	3
hsa05223	hsa05223	Non-small cell lung cancer	3/145	72/8106	0.137884266357381	0.520740648330051	0.485316851366472	10912/1956/595	3
hsa04020	hsa04020	Calcium signaling pathway	7/145	240/8106	0.138454461875199	0.520740648330051	0.485316851366472	5534/552/154/1956/8912/5156/5159	7
hsa05130	hsa05130	Pathogenic Escherichia coli infection	6/145	197/8106	0.141308764548606	0.520740648330051	0.485316851366472	4792/5010/71/9071/60/1366	6
hsa01250	hsa01250	Biosynthesis of nucleotide sugars	2/145	37/8106	0.141319238144281	0.520740648330051	0.485316851366472	2584/80201	2
hsa05143	hsa05143	African trypanosomiasis	2/145	37/8106	0.141319238144281	0.520740648330051	0.485316851366472	3250/7064	2
hsa05216	hsa05216	Thyroid cancer	2/145	37/8106	0.141319238144281	0.520740648330051	0.485316851366472	10912/595	2
hsa04115	hsa04115	p53 signaling pathway	3/145	73/8106	0.142020176817287	0.520740648330051	0.485316851366472	10912/64393/595	3
hsa01200	hsa01200	Carbon metabolism	4/145	115/8106	0.150455528655675	0.521757204105135	0.486264255126067	6391/2746/84532/80201	4
hsa00513	hsa00513	Various types of N-glycan biosynthesis	2/145	39/8106	0.15374608845829	0.521757204105135	0.486264255126067	57134/83539	2
hsa04971	hsa04971	Gastric acid secretion	3/145	76/8106	0.154671107936305	0.521757204105135	0.486264255126067	71/60/1080	3
hsa05133	hsa05133	Pertussis	3/145	76/8106	0.154671107936305	0.521757204105135	0.486264255126067	727/1073/6372	3
hsa05212	hsa05212	Pancreatic cancer	3/145	76/8106	0.154671107936305	0.521757204105135	0.486264255126067	10912/1956/595	3
hsa05220	hsa05220	Chronic myeloid leukemia	3/145	76/8106	0.154671107936305	0.521757204105135	0.486264255126067	4792/10912/595	3
hsa04216	hsa04216	Ferroptosis	2/145	41/8106	0.166375826216288	0.546663428996375	0.509476214250834	51703/23516	2
hsa05219	hsa05219	Bladder cancer	2/145	41/8106	0.166375826216288	0.546663428996375	0.509476214250834	1956/595	2
hsa00380	hsa00380	Tryptophan metabolism	2/145	42/8106	0.172757418934017	0.560354192183413	0.522235652378134	316/51166	2
hsa00130	hsa00130	Ubiquinone and other terpenoid-quinone biosynthesis	1/145	11/8106	0.180181807073472	0.562401108372011	0.524143325464241	6898	1
hsa04662	hsa04662	B cell receptor signaling pathway	3/145	82/8106	0.180959687286102	0.562401108372011	0.524143325464241	5534/4792/10990	3
hsa04611	hsa04611	Platelet activation	4/145	124/8106	0.181578116355622	0.562401108372011	0.524143325464241	71/60/1278/7450	4
hsa05225	hsa05225	Hepatocellular carcinoma	5/145	168/8106	0.18228020113243	0.562401108372011	0.524143325464241	10912/1956/71/60/595	5
hsa04110	hsa04110	Cell cycle	4/145	126/8106	0.188770641761671	0.574218618576642	0.535156940133837	5885/7465/10912/595	4
hsa04380	hsa04380	Osteoclast differentiation	4/145	128/8106	0.196053942226906	0.574218618576642	0.535156940133837	5534/3727/4792/10990	4
hsa04024	hsa04024	cAMP signaling pathway	6/145	219/8106	0.198265000549858	0.574218618576642	0.535156940133837	154/4792/56670/486/6662/1080	6
hsa04911	hsa04911	Insulin secretion	3/145	86/8106	0.199113891820827	0.574218618576642	0.535156940133837	3781/486/6616	3
hsa05210	hsa05210	Colorectal cancer	3/145	86/8106	0.199113891820827	0.574218618576642	0.535156940133837	10912/1956/595	3
hsa04926	hsa04926	Relaxin signaling pathway	4/145	129/8106	0.199728215157093	0.574218618576642	0.535156940133837	4792/1956/1278/1284	4
hsa04973	hsa04973	Carbohydrate digestion and absorption	2/145	47/8106	0.20519423359209	0.583304956166278	0.543625172378807	486/80201	2
hsa04540	hsa04540	Gap junction	3/145	88/8106	0.208351742733933	0.585699899018723	0.545857197338023	1956/5156/5159	3
hsa04727	hsa04727	GABAergic synapse	3/145	89/8106	0.213006893295862	0.585768956563622	0.54592155718848	54407/81539/2744	3
hsa05235	hsa05235	PD-L1 expression and PD-1 checkpoint pathway in cancer	3/145	89/8106	0.213006893295862	0.585768956563622	0.54592155718848	5534/4792/1956	3
hsa00520	hsa00520	Amino sugar and nucleotide sugar metabolism	2/145	49/8106	0.218356161578588	0.594022676122395	0.553613810906663	2584/80201	2
hsa00270	hsa00270	Cysteine and methionine metabolism	2/145	50/8106	0.224965378703597	0.595614706481786	0.555097542134054	4143/6898	2
hsa04979	hsa04979	Cholesterol metabolism	2/145	50/8106	0.224965378703597	0.595614706481786	0.555097542134054	1071/19	2
hsa04210	hsa04210	Apoptosis	4/145	136/8106	0.226003999297437	0.595614706481786	0.555097542134054	4792/10912/71/60	4
hsa04657	hsa04657	IL-17 signaling pathway	3/145	94/8106	0.236600781852153	0.613219316034763	0.571504584113946	3727/4792/6372	3
hsa05418	hsa05418	Fluid shear stress and atherosclerosis	4/145	139/8106	0.237531592772359	0.613219316034763	0.571504584113946	71/60/5327/5175	4
hsa05150	hsa05150	Staphylococcus aureus infection	3/145	96/8106	0.246166715834426	0.628376599835122	0.585630781622913	727/1672/25984	3
hsa05231	hsa05231	Choline metabolism in cancer	3/145	98/8106	0.255793443094422	0.628376599835122	0.585630781622913	1956/5156/5159	3
hsa00360	hsa00360	Phenylalanine metabolism	1/145	17/8106	0.264463005862695	0.628376599835122	0.585630781622913	6898	1
hsa00910	hsa00910	Nitrogen metabolism	1/145	17/8106	0.264463005862695	0.628376599835122	0.585630781622913	2746	1
hsa04340	hsa04340	Hedgehog signaling pathway	2/145	56/8106	0.264850017360868	0.628376599835122	0.585630781622913	1455/595	2
hsa04933	hsa04933	AGE-RAGE signaling pathway in diabetic complications	3/145	100/8106	0.26547285413516	0.628376599835122	0.585630781622913	1278/1284/595	3
hsa05167	hsa05167	Kaposi sarcoma-associated herpesvirus infection	5/145	194/8106	0.266772024548419	0.628376599835122	0.585630781622913	5534/4792/1827/3105/595	5
hsa05224	hsa05224	Breast cancer	4/145	147/8106	0.268905109057135	0.628376599835122	0.585630781622913	10912/23493/1956/595	4
hsa04072	hsa04072	Phospholipase D signaling pathway	4/145	148/8106	0.27288159506865	0.628376599835122	0.585630781622913	552/1956/5156/5159	4
hsa04010	hsa04010	MAPK signaling pathway	7/145	294/8106	0.273368663346186	0.628376599835122	0.585630781622913	5534/3727/10912/1956/8912/5156/5159	7
hsa04972	hsa04972	Pancreatic secretion	3/145	102/8106	0.275197043585876	0.628376599835122	0.585630781622913	486/1080/6344	3
hsa04060	hsa04060	Cytokine-cytokine receptor interaction	7/145	295/8106	0.276165872283297	0.628376599835122	0.585630781622913	6368/269/3557/6348/6366/6363/6372	7
hsa00061	hsa00061	Fatty acid biosynthesis	1/145	18/8106	0.277647931582798	0.628376599835122	0.585630781622913	51703	1
hsa00240	hsa00240	Pyrimidine metabolism	2/145	58/8106	0.278174621270884	0.628376599835122	0.585630781622913	7378/7298	2
hsa01210	hsa01210	2-Oxocarboxylic acid metabolism	1/145	19/8106	0.29059811085091	0.648491595274855	0.604377438492064	51166	1
hsa05169	hsa05169	Epstein-Barr virus infection	5/145	202/8106	0.294441606709958	0.648491595274855	0.604377438492064	4792/10912/3105/7431/595	5
hsa00590	hsa00590	Arachidonic acid metabolism	2/145	61/8106	0.298129938414152	0.648491595274855	0.604377438492064	1557/5730	2
hsa04932	hsa04932	Non-alcoholic fatty liver disease	4/145	155/8106	0.300977218805384	0.648491595274855	0.604377438492064	83737/6391/8660/6720	4
hsa00670	hsa00670	One carbon pool by folate	1/145	20/8106	0.303317694618268	0.648491595274855	0.604377438492064	7298	1
hsa04659	hsa04659	Th17 cell differentiation	3/145	108/8106	0.304562406328329	0.648491595274855	0.604377438492064	6095/5534/4792	3
hsa04218	hsa04218	Cellular senescence	4/145	156/8106	0.305021738488964	0.648491595274855	0.604377438492064	5534/10912/3105/595	4
hsa04390	hsa04390	Hippo signaling pathway	4/145	157/8106	0.309072422960222	0.651627691741135	0.607300199500788	71/60/85409/595	4
hsa04929	hsa04929	GnRH secretion	2/145	64/8106	0.318001660480696	0.661529551204539	0.616528477095139	3781/8912	2
hsa04015	hsa04015	Rap1 signaling pathway	5/145	210/8106	0.322587500605075	0.661529551204539	0.616528477095139	1956/71/60/5156/5159	5
hsa04668	hsa04668	TNF signaling pathway	3/145	112/8106	0.324227922329497	0.661529551204539	0.616528477095139	83737/4792/6372	3
hsa05145	hsa05145	Toxoplasmosis	3/145	112/8106	0.324227922329497	0.661529551204539	0.616528477095139	4792/3908/10319	3
hsa00340	hsa00340	Histidine metabolism	1/145	22/8106	0.32808131624816	0.661972769251211	0.616941544881512	84735	1
hsa05170	hsa05170	Human immunodeficiency virus 1 infection	5/145	212/8106	0.329678138046058	0.661972769251211	0.616941544881512	5534/1073/7465/4792/3105	5
hsa00010	hsa00010	Glycolysis / Gluconeogenesis	2/145	67/8106	0.337743389116587	0.667083132086558	0.621704271218594	84532/80201	2
hsa04726	hsa04726	Serotonergic synapse	3/145	115/8106	0.338984975768451	0.667083132086558	0.621704271218594	3781/1557/1565	3
hsa04614	hsa04614	Renin-angiotensin system	1/145	23/8106	0.340133296597494	0.667083132086558	0.621704271218594	7064	1
hsa04022	hsa04022	cGMP-PKG signaling pathway	4/145	167/8106	0.349809136935931	0.672101301566573	0.6263810757267	5534/154/8660/486	4
hsa04977	hsa04977	Vitamin digestion and absorption	1/145	24/8106	0.351970568896562	0.672101301566573	0.6263810757267	2346	1
hsa04622	hsa04622	RIG-I-like receptor signaling pathway	2/145	70/8106	0.357313784493685	0.672101301566573	0.6263810757267	4792/54941	2
hsa04917	hsa04917	Prolactin signaling pathway	2/145	70/8106	0.357313784493685	0.672101301566573	0.6263810757267	8835/595	2
hsa05120	hsa05120	Epithelial cell signaling in Helicobacter pylori infection	2/145	70/8106	0.357313784493685	0.672101301566573	0.6263810757267	4792/1956	2
hsa04935	hsa04935	Growth hormone synthesis, secretion and action	3/145	119/8106	0.358631129294416	0.672101301566573	0.6263810757267	8660/3483/8835	3
hsa05166	hsa05166	Human T-cell leukemia virus 1 infection	5/145	222/8106	0.36532589629326	0.67961361589849	0.633382358898531	5534/4792/3105/4316/595	5
hsa04950	hsa04950	Maturity onset diabetes of the young	1/145	26/8106	0.375016118456083	0.692548014375102	0.645436884626681	2494	1
hsa03320	hsa03320	PPAR signaling pathway	2/145	75/8106	0.389452698442469	0.713996613811193	0.665426426019168	51703/2167	2
hsa04714	hsa04714	Thermogenesis	5/145	232/8106	0.401070492731963	0.716320412676246	0.667592146617346	6391/51703/10891/71/60	5
hsa05171	hsa05171	Coronavirus disease - COVID-19	5/145	232/8106	0.401070492731963	0.716320412676246	0.667592146617346	727/4792/1956/730/7450	5
hsa05100	hsa05100	Bacterial invasion of epithelial cells	2/145	77/8106	0.402113693387587	0.716320412676246	0.667592146617346	71/60	2
hsa00591	hsa00591	Linoleic acid metabolism	1/145	29/8106	0.408066961353159	0.716320412676246	0.667592146617346	1557	1
hsa04721	hsa04721	Synaptic vesicle cycle	2/145	78/8106	0.408398376557548	0.716320412676246	0.667592146617346	6505/6616	2
hsa04360	hsa04360	Axon guidance	4/145	182/8106	0.41094451085601	0.716320412676246	0.667592146617346	5534/1073/2042/9353	4
hsa04650	hsa04650	Natural killer cell mediated cytotoxicity	3/145	131/8106	0.41693431631158	0.716320412676246	0.667592146617346	5534/962/3105	3
hsa00020	hsa00020	Citrate cycle (TCA cycle)	1/145	30/8106	0.418693467556426	0.716320412676246	0.667592146617346	6391	1
hsa00630	hsa00630	Glyoxylate and dicarboxylate metabolism	1/145	30/8106	0.418693467556426	0.716320412676246	0.667592146617346	84532	1
hsa04621	hsa04621	NOD-like receptor signaling pathway	4/145	184/8106	0.419033284885709	0.716320412676246	0.667592146617346	4792/10135/84168/3428	4
hsa00410	hsa00410	beta-Alanine metabolism	1/145	31/8106	0.429130496680289	0.719006726225915	0.67009572155026	84735	1
hsa01523	hsa01523	Antifolate resistance	1/145	31/8106	0.429130496680289	0.719006726225915	0.67009572155026	7298	1
hsa04710	hsa04710	Circadian rhythm	1/145	31/8106	0.429130496680289	0.719006726225915	0.67009572155026	6095	1
hsa04146	hsa04146	Peroxisome	2/145	82/8106	0.43321073921244	0.721067875136495	0.672016659166112	51703/4358	2
hsa00640	hsa00640	Propanoate metabolism	1/145	32/8106	0.439381404170241	0.723803485414427	0.674566177378122	84532	1
hsa04613	hsa04613	Neutrophil extracellular trap formation	4/145	190/8106	0.443140943231046	0.723803485414427	0.674566177378122	727/71/60/7450	4
hsa05135	hsa05135	Yersinia infection	3/145	137/8106	0.445482588795932	0.723803485414427	0.674566177378122	4792/71/60	3
hsa05202	hsa05202	Transcriptional misregulation in cancer	4/145	192/8106	0.45111469765539	0.723803485414427	0.674566177378122	9611/7102/10912/5327	4
hsa05131	hsa05131	Shigellosis	5/145	247/8106	0.454241625714384	0.723803485414427	0.674566177378122	4792/1956/71/60/80201	5
hsa04371	hsa04371	Apelin signaling pathway	3/145	139/8106	0.454880451307881	0.723803485414427	0.674566177378122	10891/5327/595	3
hsa05162	hsa05162	Measles	3/145	139/8106	0.454880451307881	0.723803485414427	0.674566177378122	10332/4792/595	3
hsa00040	hsa00040	Pentose and glucuronate interconversions	1/145	34/8106	0.459337981994661	0.726328184029058	0.676919131360553	57016	1
hsa04260	hsa04260	Cardiac muscle contraction	2/145	87/8106	0.463433573604665	0.728252758521616	0.678712785141843	486/7168	2
hsa04211	hsa04211	Longevity regulating pathway	2/145	89/8106	0.475259015319193	0.742225499233061	0.691735019048078	10891/8660	2
hsa04960	hsa04960	Aldosterone-regulated sodium reabsorption	1/145	37/8106	0.487957483994991	0.747624530105693	0.696766776549512	486	1
hsa04658	hsa04658	Th1 and Th2 cell differentiation	2/145	92/8106	0.492700957102269	0.747624530105693	0.696766776549512	5534/4792	2
hsa05330	hsa05330	Allograft rejection	1/145	38/8106	0.49715889244966	0.747624530105693	0.696766776549512	3105	1
hsa05203	hsa05203	Viral carcinogenesis	4/145	204/8106	0.498128181657252	0.747624530105693	0.696766776549512	4792/2934/3105/595	4
hsa04970	hsa04970	Salivary secretion	2/145	93/8106	0.498434094605773	0.747624530105693	0.696766776549512	154/486	2
hsa05323	hsa05323	Rheumatoid arthritis	2/145	93/8106	0.498434094605773	0.747624530105693	0.696766776549512	6348/6372	2
hsa05226	hsa05226	Gastric cancer	3/145	149/8106	0.500822514609927	0.747624530105693	0.696766776549512	10912/1956/595	3
hsa04350	hsa04350	TGF-beta signaling pathway	2/145	94/8106	0.504126123143895	0.747624530105693	0.696766776549512	269/3399	2
hsa04261	hsa04261	Adrenergic signaling in cardiomyocytes	3/145	150/8106	0.505311441296733	0.747624530105693	0.696766776549512	154/486/7168	3
hsa00260	hsa00260	Glycine, serine and threonine metabolism	1/145	40/8106	0.51507193237131	0.757634877267101	0.706096161879886	23464	1
hsa04666	hsa04666	Fc gamma R-mediated phagocytosis	2/145	97/8106	0.520951970612739	0.761854615982791	0.710028849511734	1073/2934	2
hsa04934	hsa04934	Cushing syndrome	3/145	155/8106	0.527441838552872	0.764314349326733	0.712321257537708	1956/8912/595	3
hsa05332	hsa05332	Graft-versus-host disease	1/145	42/8106	0.532351089076189	0.764314349326733	0.712321257537708	3105	1
hsa05417	hsa05417	Lipid and atherosclerosis	4/145	215/8106	0.539688430607823	0.764314349326733	0.712321257537708	5534/19/4792/6348	4
hsa00071	hsa00071	Fatty acid degradation	1/145	43/8106	0.540759954661997	0.764314349326733	0.712321257537708	51703	1
hsa04940	hsa04940	Type I diabetes mellitus	1/145	43/8106	0.540759954661997	0.764314349326733	0.712321257537708	3105	1
hsa04975	hsa04975	Fat digestion and absorption	1/145	43/8106	0.540759954661997	0.764314349326733	0.712321257537708	19	1
hsa05142	hsa05142	Chagas disease	2/145	102/8106	0.548143153351199	0.770445654432518	0.718035475734904	4792/6348	2
hsa04620	hsa04620	Toll-like receptor signaling pathway	2/145	104/8106	0.55871603448925	0.776676685306484	0.723842635775546	4792/6348	2
hsa04660	hsa04660	T cell receptor signaling pathway	2/145	104/8106	0.55871603448925	0.776676685306484	0.723842635775546	5534/4792	2
hsa03050	hsa03050	Proteasome	1/145	46/8106	0.56509609794652	0.781098024071622	0.727963209453061	23198	1
hsa04928	hsa04928	Parathyroid hormone synthesis, secretion and action	2/145	106/8106	0.569113407575339	0.781098024071622	0.727963209453061	3727/1956	2
hsa00620	hsa00620	Pyruvate metabolism	1/145	47/8106	0.572920051519443	0.781098024071622	0.727963209453061	84532	1
hsa04922	hsa04922	Glucagon signaling pathway	2/145	107/8106	0.574245978171232	0.781098024071622	0.727963209453061	5534/10891	2
hsa00280	hsa00280	Valine, leucine and isoleucine degradation	1/145	48/8106	0.580604204954073	0.784778316853202	0.731393147389712	316	1
hsa04066	hsa04066	HIF-1 signaling pathway	2/145	109/8106	0.584378443983646	0.784778316853202	0.731393147389712	1956/80201	2
hsa00600	hsa00600	Sphingolipid metabolism	1/145	49/8106	0.588151039191062	0.784778316853202	0.731393147389712	166929	1
hsa05164	hsa05164	Influenza A	3/145	171/8106	0.594423347254997	0.784778316853202	0.731393147389712	4792/71/60	3
hsa00510	hsa00510	N-Glycan biosynthesis	1/145	50/8106	0.595562991445908	0.784778316853202	0.731393147389712	57134	1
hsa05144	hsa05144	Malaria	1/145	50/8106	0.595562991445908	0.784778316853202	0.731393147389712	5175	1
hsa00330	hsa00330	Arginine and proline metabolism	1/145	51/8106	0.602842455974253	0.790254618453295	0.736496919215886	84735	1
hsa04961	hsa04961	Endocrine and other factor-regulated calcium reabsorption	1/145	53/8106	0.617013288573634	0.800535189790408	0.74607814650739	486	1
hsa05320	hsa05320	Autoimmune thyroid disease	1/145	53/8106	0.617013288573634	0.800535189790408	0.74607814650739	3105	1
hsa01212	hsa01212	Fatty acid metabolism	1/145	57/8106	0.643865853047036	0.826893709750762	0.770643607173583	51703	1
hsa05134	hsa05134	Legionellosis	1/145	57/8106	0.643865853047036	0.826893709750762	0.770643607173583	4792	1
hsa05132	hsa05132	Salmonella infection	4/145	249/8106	0.656021874895304	0.830576649539687	0.774076012052798	4792/71/60/6281	4
hsa04330	hsa04330	Notch signaling pathway	1/145	59/8106	0.656582331651927	0.830576649539687	0.774076012052798	23493	1
hsa04370	hsa04370	VEGF signaling pathway	1/145	59/8106	0.656582331651927	0.830576649539687	0.774076012052798	5534	1
hsa04144	hsa04144	Endocytosis	4/145	252/8106	0.665296185450191	0.835978368379655	0.779110274670451	83737/1956/3105/5156	4
hsa00561	hsa00561	Glycerolipid metabolism	1/145	61/8106	0.668847763251535	0.835978368379655	0.779110274670451	57016	1
hsa04213	hsa04213	Longevity regulating pathway - multiple species	1/145	62/8106	0.674816324386219	0.835978368379655	0.779110274670451	8660	1
hsa00310	hsa00310	Lysine degradation	1/145	63/8106	0.680678039075925	0.835978368379655	0.779110274670451	51166	1
hsa04623	hsa04623	Cytosolic DNA-sensing pathway	1/145	63/8106	0.680678039075925	0.835978368379655	0.779110274670451	4792	1
hsa05217	hsa05217	Basal cell carcinoma	1/145	63/8106	0.680678039075925	0.835978368379655	0.779110274670451	10912	1
hsa04927	hsa04927	Cortisol synthesis and secretion	1/145	65/8106	0.692088494255297	0.839852466764079	0.782720834429597	8912	1
hsa05321	hsa05321	Inflammatory bowel disease	1/145	65/8106	0.692088494255297	0.839852466764079	0.782720834429597	6095	1
hsa04720	hsa04720	Long-term potentiation	1/145	67/8106	0.703093927147953	0.839852466764079	0.782720834429597	5534	1
hsa05221	hsa05221	Acute myeloid leukemia	1/145	67/8106	0.703093927147953	0.839852466764079	0.782720834429597	595	1
hsa05322	hsa05322	Systemic lupus erythematosus	2/145	136/8106	0.703954951478415	0.839852466764079	0.782720834429597	727/730	2
hsa00830	hsa00830	Retinol metabolism	1/145	68/8106	0.708449242555783	0.839852466764079	0.782720834429597	316	1
hsa04915	hsa04915	Estrogen signaling pathway	2/145	138/8106	0.711572329062138	0.839852466764079	0.782720834429597	1956/25984	2
hsa05031	hsa05031	Amphetamine addiction	1/145	69/8106	0.713708618001095	0.839852466764079	0.782720834429597	5534	1
hsa05204	hsa05204	Chemical carcinogenesis - DNA adducts	1/145	69/8106	0.713708618001095	0.839852466764079	0.782720834429597	1557	1
hsa05020	hsa05020	Prion disease	4/145	273/8106	0.725444308031927	0.849710231167025	0.791908016565066	5534/727/6391/730	4
hsa05017	hsa05017	Spinocerebellar ataxia	2/145	143/8106	0.729905461986099	0.8509957690437	0.793106104704759	6095/5649	2
hsa05207	hsa05207	Chemical carcinogenesis - receptor activation	3/145	212/8106	0.736297266554941	0.854510130451376	0.796381398881249	154/1956/595	3
hsa01230	hsa01230	Biosynthesis of amino acids	1/145	75/8106	0.743343643141229	0.854845189612414	0.796693665376246	4143	1
hsa04918	hsa04918	Thyroid hormone synthesis	1/145	75/8106	0.743343643141229	0.854845189612414	0.796693665376246	486	1
hsa05140	hsa05140	Leishmaniasis	1/145	77/8106	0.752528423745991	0.858835893362898	0.800412898328642	4792	1
hsa00980	hsa00980	Metabolism of xenobiotics by cytochrome P450	1/145	78/8106	0.756997645138049	0.858835893362898	0.800412898328642	1565	1
hsa04612	hsa04612	Antigen processing and presentation	1/145	78/8106	0.756997645138049	0.858835893362898	0.800412898328642	3105	1
hsa00983	hsa00983	Drug metabolism - other enzymes	1/145	80/8106	0.765697019840431	0.861912181929866	0.803279919917994	7378	1
hsa05208	hsa05208	Chemical carcinogenesis - reactive oxygen species	3/145	223/8106	0.766983969533179	0.861912181929866	0.803279919917994	6391/4792/1956	3
hsa01240	hsa01240	Biosynthesis of cofactors	2/145	155/8106	0.769929458957113	0.861912181929866	0.803279919917994	4143/2643	2
hsa04012	hsa04012	ErbB signaling pathway	1/145	85/8106	0.786115795098191	0.876155489690935	0.816554315335009	1956	1
hsa04014	hsa04014	Ras signaling pathway	3/145	232/8106	0.78989649683415	0.876507954820351	0.816882803743535	1956/5156/5159	3
hsa04912	hsa04912	GnRH signaling pathway	1/145	93/8106	0.815171765966696	0.900604614801634	0.839340269255527	1956	1
hsa05010	hsa05010	Alzheimer disease	5/145	384/8106	0.823853303462886	0.90507688279802	0.843508307662811	5534/6391/8660/23516/25825	5
hsa04713	hsa04713	Circadian entrainment	1/145	97/8106	0.828193672999051	0.90507688279802	0.843508307662811	8912	1
hsa04925	hsa04925	Aldosterone synthesis and secretion	1/145	98/8106	0.831304163374271	0.90507688279802	0.843508307662811	8912	1
hsa04640	hsa04640	Hematopoietic cell lineage	1/145	99/8106	0.834358720855631	0.90507688279802	0.843508307662811	100133941	1
hsa05152	hsa05152	Tuberculosis	2/145	180/8106	0.837106682113584	0.90507688279802	0.843508307662811	5534/10332	2
hsa04080	hsa04080	Neuroactive ligand-receptor interaction	4/145	350/8106	0.87840366400218	0.940905438900607	0.876899597727214	727/552/154/6344	4
hsa05415	hsa05415	Diabetic cardiomyopathy	2/145	203/8106	0.882779181042936	0.940905438900607	0.876899597727214	6391/1278	2
hsa04071	hsa04071	Sphingolipid signaling pathway	1/145	119/8106	0.885120531455907	0.940905438900607	0.876899597727214	166929	1
hsa04722	hsa04722	Neurotrophin signaling pathway	1/145	119/8106	0.885120531455907	0.940905438900607	0.876899597727214	4792	1
hsa05014	hsa05014	Amyotrophic lateral sclerosis	4/145	364/8106	0.896473424955187	0.948986512609465	0.884430949966799	5534/6391/71/60	4
hsa04114	hsa04114	Oocyte meiosis	1/145	131/8106	0.907807872133297	0.954234732139618	0.889322155187328	5534	1
hsa00190	hsa00190	Oxidative phosphorylation	1/145	134/8106	0.912746265524852	0.954234732139618	0.889322155187328	6391	1
hsa04270	hsa04270	Vascular smooth muscle contraction	1/145	134/8106	0.912746265524852	0.954234732139618	0.889322155187328	552	1
hsa04140	hsa04140	Autophagy - animal	1/145	141/8106	0.923271072988212	0.956277485586084	0.89122594870515	8660	1
hsa04120	hsa04120	Ubiquitin mediated proteolysis	1/145	142/8106	0.924667895890498	0.956277485586084	0.89122594870515	83737	1
hsa04550	hsa04550	Signaling pathways regulating pluripotency of stem cells	1/145	143/8106	0.926039462326445	0.956277485586084	0.89122594870515	3399	1
hsa04150	hsa04150	mTOR signaling pathway	1/145	155/8106	0.940685532199927	0.966968139719125	0.901189362584081	57600	1
hsa04217	hsa04217	Necroptosis	1/145	159/8106	0.944896178008299	0.966968139719125	0.901189362584081	2746	1
hsa05161	hsa05161	Hepatitis B	1/145	162/8106	0.947858097432186	0.966968139719125	0.901189362584081	4792	1
hsa05012	hsa05012	Parkinson disease	2/145	266/8106	0.9544321188197	0.967297899315501	0.90149669002152	6391/23516	2
hsa04141	hsa04141	Protein processing in endoplasmic reticulum	1/145	171/8106	0.955827963750495	0.967297899315501	0.90149669002152	57134	1
hsa05016	hsa05016	Huntington disease	2/145	306/8106	0.975635025710331	0.983409009978939	0.916511829562231	6391/10891	2
hsa05168	hsa05168	Herpes simplex virus 1 infection	4/145	495/8106	0.980174240469144	0.984063820788466	0.917122096345398	727/4792/55769/3105	4
hsa05022	hsa05022	Pathways of neurodegeneration - multiple diseases	2/145	476/8106	0.998543808967277	0.998543808967277	0.930617071806408	5534/6391	2
