# Supplementary material for: Identification of key genes related to immune infiltration in cirrhosis via bioinformatics analysis
Source: Sci Rep. 2023 Feb 1;13:1876. doi: 10.1038/s41598-022-26794-8 (PMC9892033; doi:10.1038/s41598-022-26794-8)
Supplement: Supplementary file 4 — Supplementary Information 4. [file 41598_2022_26794_MOESM4_ESM.zip › 41598_2022_26794_MOESM4_ESM/PPI_topology_Table.csv]

SUID	AverageShortestPathLength	BetweennessCentrality	ClosenessCentrality	ClusteringCoefficient	Degree	Eccentricity	IsSingleNode	name	NeighborhoodConnectivity	NumberOfDirectedEdges	NumberOfUndirectedEdges	PartnerOfMultiEdgedNodePairs	Radiality	selected	SelfLoops	shared name	Stress	TopologicalCoefficient
72	4.02714932	0.0	0.24831461	0.0	1	8	false	AADAT	13.0	1	0	0	0.72480461	false	0	AADAT	0	0.0
73	3.03167421	0.03480431	0.32985075	0.25641026	13	7	false	SREBF1	10.53846154	13	0	0	0.81530234	false	0	SREBF1	7632	0.15050167
75	3.02262443	0.04790144	0.33083832	0.29090909	11	6	false	ABCA1	12.09090909	11	0	0	0.81612505	false	0	ABCA1	8372	0.16216216
76	3.90045249	0.00680791	0.25638051	0.4	5	7	false	CETP	6.6	5	0	0	0.7363225	false	0	CETP	1994	0.33
78	3.97285068	0.0116334	0.25170843	0.3	5	7	false	PON1	4.6	5	0	0	0.72974085	false	0	PON1	2216	0.30666667
80	3.10859729	0.02612875	0.3216885	0.38888889	9	7	false	FABP4	15.44444444	9	0	0	0.80830934	false	0	FABP4	6060	0.23589744
82	4.01809955	0.0	0.24887387	0.0	1	7	false	OSBPL8	11.0	1	0	0	0.72562731	false	0	OSBPL8	0	0.0
84	2.84615385	0.0376612	0.35135135	0.32380952	15	6	false	PPARGC1A	14.46666667	15	0	0	0.83216783	false	0	PPARGC1A	10208	0.1522807
86	3.22171946	0.04405567	0.31039326	0.22222222	10	7	false	NCOR1	10.9	10	0	0	0.7980255	false	0	NCOR1	11346	0.1862069
88	4.00904977	0.0	0.24943567	1.0	2	7	false	TRIB1	8.0	2	0	0	0.72645002	false	0	TRIB1	0	0.66666667
91	2.32126697	0.30990663	0.43079922	0.13968548	47	6	false	ACTB	11.14893617	47	0	0	0.87988482	false	0	ACTB	61740	0.0783638
93	2.79638009	0.0900189	0.35760518	0.13071895	18	6	false	DMD	10.88888889	18	0	0	0.83669272	false	0	DMD	16372	0.12324393
95	2.99547511	0.01444683	0.33383686	0.35714286	8	6	false	IRS2	17.75	8	0	0	0.81859317	false	0	IRS2	2756	0.22596154
97	3.99095023	0.00904977	0.25056689	0.0	2	7	false	ABCC9	6.0	2	0	0	0.72809543	false	0	ABCC9	1572	0.5
98	3.00452489	0.02168883	0.33283133	0.34545455	11	6	false	TPM1	15.27272727	11	0	0	0.81777046	false	0	TPM1	4526	0.19217491
100	4.98642534	0.0	0.20054446	0.0	1	8	false	FXYD2	2.0	1	0	0	0.6375977	false	0	FXYD2	0	0.0
102	4.07692308	1.4399E-4	0.24528302	0.0	2	8	false	ACSL5	6.0	2	0	0	0.72027972	false	0	ACSL5	32	0.55555556
104	3.87782805	0.00108903	0.25787631	0.0	3	7	false	ACSS1	6.33333333	3	0	0	0.73837927	false	0	ACSS1	234	0.35555556
107	3.46606335	0.01386373	0.28851175	0.0	4	7	false	AOX1	11.75	4	0	0	0.77581242	false	0	AOX1	2212	0.25595238
109	2.94570136	0.09830911	0.33947773	0.08974359	13	6	false	CFTR	9.53846154	13	0	0	0.82311806	false	0	CFTR	18508	0.12784399
111	2.99547511	0.02363796	0.33383686	0.21978022	14	6	false	NFKBIA	13.21428571	14	0	0	0.81859317	false	0	NFKBIA	6752	0.16849817
113	3.14479638	0.01153964	0.31798561	0.53333333	6	7	false	NAMPT	15.83333333	6	0	0	0.80501851	false	0	NAMPT	2998	0.26388889
115	2.72850679	0.05890388	0.36650083	0.23666667	25	6	false	CCND1	12.4	25	0	0	0.84286302	false	0	CCND1	14214	0.12612245
117	2.78280543	0.05648778	0.35934959	0.29411765	18	6	false	SOX9	15.22222222	18	0	0	0.83792678	false	0	SOX9	13206	0.15419501
119	2.80090498	0.06045303	0.35702746	0.33333333	13	6	false	LGALS3	17.53846154	13	0	0	0.83628137	false	0	LGALS3	10958	0.17637918
121	3.20361991	0.04068525	0.31214689	0.06666667	6	7	false	SNAP25	10.33333333	6	0	0	0.79967092	false	0	SNAP25	4806	0.17901235
124	3.08144796	0.01715429	0.32452276	0.33333333	9	7	false	LYVE1	13.66666667	9	0	0	0.81077746	false	0	LYVE1	4676	0.20232172
126	2.8959276	0.00622419	0.3453125	0.62222222	10	6	false	PDGFRA	22.2	10	0	0	0.82764295	false	0	PDGFRA	2172	0.24666667
128	2.9321267	0.01163068	0.34104938	0.41666667	9	6	false	MMP7	20.11111111	9	0	0	0.82435212	false	0	MMP7	2958	0.23962517
130	2.86877828	0.0991557	0.34858044	0.14210526	20	7	false	VWF	10.5	20	0	0	0.83011107	false	0	VWF	21286	0.11304348
132	2.83257919	0.01439002	0.35303514	0.47252747	14	6	false	PDGFRB	19.28571429	14	0	0	0.83340189	false	0	PDGFRB	5216	0.19480519
134	3.2760181	0.00188398	0.30524862	0.33333333	4	7	false	ANXA13	19.5	4	0	0	0.79308926	false	0	ANXA13	698	0.375
137	2.54751131	0.21661976	0.39253996	0.13090418	39	6	false	EGFR	10.17948718	39	0	0	0.85931715	false	0	EGFR	43394	0.08762542
139	3.04072398	0.02453972	0.32886905	0.6	5	6	false	RHOC	26.8	5	0	0	0.81447964	false	0	RHOC	5140	0.38
141	3.0361991	0.01864518	0.32935917	0.29090909	11	7	false	ITGB5	15.36363636	11	0	0	0.81489099	false	0	ITGB5	5472	0.1958042
143	2.84162896	0.05872127	0.35191083	0.23376623	22	6	false	COL1A2	11.86363636	22	0	0	0.83257919	false	0	COL1A2	12806	0.13080808
145	3.24434389	0.0	0.30822873	1.0	4	7	false	CFL2	24.0	4	0	0	0.79596874	false	0	CFL2	0	0.4137931
147	3.0	0.03083426	0.33333333	0.30909091	11	6	false	LGALS4	16.27272727	11	0	0	0.81818182	false	0	LGALS4	6082	0.22222222
149	3.01357466	0.00551838	0.33183183	0.5	5	6	false	ADRB2	24.0	5	0	0	0.81694776	false	0	ADRB2	1880	0.32876712
151	3.21719457	0.00861971	0.31082982	0.47619048	7	7	false	CCL19	14.28571429	7	0	0	0.79843686	false	0	CCL19	1884	0.25062657
153	3.09049774	0.01282371	0.32357247	0.2	5	7	false	AQP1	17.2	5	0	0	0.80995475	false	0	AQP1	2234	0.25454545
155	3.04072398	0.02352097	0.32886905	0.19047619	7	6	false	TYMS	18.0	7	0	0	0.81447964	false	0	TYMS	5078	0.25102041
157	3.23529412	0.0215906	0.30909091	0.16666667	4	7	false	GLS	14.5	4	0	0	0.79679144	false	0	GLS	4040	0.2745098
159	2.99095023	0.01096734	0.33434191	0.52380952	7	6	false	KRT7	23.57142857	7	0	0	0.81900452	false	0	KRT7	3786	0.29285714
162	3.15837104	0.02670269	0.31661891	0.2	5	7	false	HEY2	18.0	5	0	0	0.80378445	false	0	HEY2	5582	0.30689655
164	3.17647059	0.02130541	0.31481481	0.3	5	7	false	TCF4	18.8	5	0	0	0.80213904	false	0	TCF4	3374	0.31724138
166	3.09049774	0.01435542	0.32357247	0.3	5	7	false	RNASE1	17.4	5	0	0	0.80995475	false	0	RNASE1	3138	0.26060606
168	3.09954751	0.01426542	0.32262774	0.3	5	6	false	WEE1	23.4	5	0	0	0.80913204	false	0	WEE1	2980	0.33823529
170	2.94570136	0.0108759	0.33947773	0.49090909	11	6	false	S100A4	19.18181818	11	0	0	0.82311806	false	0	S100A4	3038	0.2230444
173	3.18099548	0.00816388	0.314367	0.3	5	6	false	DTNA	15.8	5	0	0	0.80172768	false	0	DTNA	1800	0.2557377
175	3.17647059	0.00701986	0.31481481	0.35714286	8	7	false	CCL3	14.0	8	0	0	0.80213904	false	0	CCL3	1966	0.2295082
177	2.98190045	0.00878425	0.3353566	0.76190476	7	6	false	CD24	25.42857143	7	0	0	0.81982723	false	0	CD24	3230	0.31785714
179	3.22171946	5.3472E-4	0.31039326	0.5	5	7	false	ANXA4	18.6	5	0	0	0.7980255	false	0	ANXA4	186	0.31724138
181	2.85067873	0.03664806	0.35079365	0.24561404	19	6	false	TAGLN	14.42105263	19	0	0	0.83175648	false	0	TAGLN	10418	0.15449915
183	2.67420814	0.06090137	0.37394247	0.39869281	18	6	false	VIM	17.77777778	18	0	0	0.84779926	false	0	VIM	14280	0.16111111
186	2.71945701	0.0441328	0.36772047	0.28853755	23	6	false	PECAM1	14.13043478	23	0	0	0.84368573	false	0	PECAM1	11800	0.13990529
188	2.98642534	0.01645386	0.33484848	0.48888889	10	6	false	SDHC	19.8	10	0	0	0.81941588	false	0	SDHC	4110	0.24625
190	3.14027149	0.00580422	0.3184438	0.46666667	6	6	false	GSN	20.5	6	0	0	0.80542986	false	0	GSN	1502	0.31770833
193	2.76470588	0.02389213	0.36170213	0.30409357	19	6	false	ACTG1	15.21052632	19	0	0	0.83957219	false	0	ACTG1	6280	0.15007817
202	3.760181	0.0	0.26594465	0.0	1	7	false	MICALL2	19.0	1	0	0	0.74907445	false	0	MICALL2	0	0.0
214	3.70135747	0.01128137	0.27017115	0.0	5	7	false	ADAMTSL2	7.4	5	0	0	0.75442205	false	0	ADAMTSL2	2142	0.22068966
216	3.53846154	0.00854293	0.2826087	0.38888889	9	7	false	EFEMP2	10.11111111	9	0	0	0.76923077	false	0	EFEMP2	2488	0.24722222
218	3.67873303	0.00206221	0.27183272	0.33333333	3	6	false	LTBP4	9.66666667	3	0	0	0.75647882	false	0	LTBP4	360	0.4057971
220	4.60633484	2.8489E-4	0.21709234	0.0	2	8	false	SPOCK2	4.0	2	0	0	0.67215138	false	0	SPOCK2	64	0.6
222	4.1040724	0.00247488	0.24366042	0.0	3	7	false	SPON2	5.66666667	3	0	0	0.7178116	false	0	SPON2	376	0.33333333
227	3.42081448	0.01865702	0.29232804	0.13333333	6	7	false	ITCH	10.33333333	6	0	0	0.77992596	false	0	ITCH	4240	0.22868217
229	3.4841629	0.0011928	0.28701299	0.5	4	7	false	AEBP1	17.0	4	0	0	0.77416701	false	0	AEBP1	566	0.38068182
232	3.239819	0.01505922	0.30865922	0.33333333	13	6	false	COL6A2	11.61538462	13	0	0	0.79638009	false	0	COL6A2	4002	0.19230769
235	4.33484163	0.00430839	0.23068894	0.0	2	8	false	AGL	5.0	2	0	0	0.69683258	false	0	AGL	548	0.5
236	3.39366516	0.01850543	0.29466667	0.23809524	7	7	false	IGFBP7	11.57142857	7	0	0	0.78239408	false	0	IGFBP7	3934	0.23708207
238	4.45248869	0.01834491	0.2245935	0.0	3	8	false	MPV17	2.33333333	3	0	0	0.68613739	false	0	MPV17	2790	0.33333333
240	4.67420814	0.01805841	0.21393998	0.0	3	8	false	AKR1B10	2.0	3	0	0	0.66598108	false	0	AKR1B10	3250	0.33333333
241	3.69683258	0.04230491	0.27050184	0.0	4	7	false	HKDC1	6.0	4	0	0	0.7548334	false	0	HKDC1	8382	0.26315789
243	5.66968326	0.0	0.1763767	0.0	1	9	false	KCNAB1	3.0	1	0	0	0.57548334	false	0	KCNAB1	0	0.0
245	5.66968326	0.0	0.1763767	0.0	1	9	false	AKR1B15	3.0	1	0	0	0.57548334	false	0	AKR1B15	0	0.0
247	3.77828054	0.0	0.26467066	0.0	1	7	false	AMHR2	18.0	1	0	0	0.74742904	false	0	AMHR2	0	0.0
249	3.6199095	5.2529E-4	0.27625	0.33333333	3	7	false	ANTXR1	15.33333333	3	0	0	0.76182641	false	0	ANTXR1	50	0.40540541
251	3.30316742	0.00691562	0.30273973	0.38095238	7	7	false	EFEMP1	12.28571429	7	0	0	0.79062114	false	0	EFEMP1	1700	0.22077922
254	3.60180995	0.00939244	0.27763819	0.2	5	7	false	S100A6	7.2	5	0	0	0.76347182	false	0	S100A6	2076	0.29166667
256	3.15837104	0.00914436	0.31661891	0.0952381	7	6	false	S100A10	12.71428571	7	0	0	0.80378445	false	0	S100A10	2074	0.19501134
262	4.31674208	0.0029205	0.23165618	0.33333333	3	8	false	CYP2D6	3.66666667	3	0	0	0.69847799	false	0	CYP2D6	458	0.41666667
264	3.98642534	3.3824E-4	0.25085131	0.0	2	7	false	GCH1	5.5	2	0	0	0.72850679	false	0	GCH1	66	0.5625
266	5.69230769	0.0	0.17567568	0.0	1	9	false	APOL3	3.0	1	0	0	0.57342657	false	0	APOL3	0	0.0
267	4.69683258	0.02698478	0.21290944	0.0	3	8	false	RTP4	2.0	3	0	0	0.66392431	false	0	RTP4	3796	0.33333333
271	3.78280543	0.00924875	0.26435407	0.0	3	7	false	BCL11A	4.66666667	3	0	0	0.74701769	false	0	BCL11A	1238	0.33333333
273	3.52488688	3.6705E-4	0.28369705	0.0	3	7	false	PTGDS	14.0	3	0	0	0.77046483	false	0	PTGDS	130	0.41935484
275	4.60180995	0.00816601	0.2173058	0.33333333	3	8	false	BACE2	3.66666667	3	0	0	0.67256273	false	0	BACE2	1982	0.41666667
276	4.73755656	0.02561201	0.21107927	0.1	5	8	false	RCAN1	2.6	5	0	0	0.66022213	false	0	RCAN1	5076	0.25
278	5.54751131	0.0	0.18026101	1.0	2	9	false	FAM3B	4.0	2	0	0	0.58658988	false	0	FAM3B	0	0.66666667
281	4.77828054	0.0	0.2092803	0.0	1	8	false	BHLHE22	3.0	1	0	0	0.65651995	false	0	BHLHE22	0	0.0
283	3.08144796	0.03552213	0.32452276	0.07142857	8	6	false	NR2F2	11.375	8	0	0	0.81077746	false	0	NR2F2	6198	0.16730769
285	1.0	0.0	1.0	0.0	1	1	false	C5	1.0	1	0	0	1.0	false	0	C5	0	0.0
286	1.0	0.0	1.0	0.0	1	1	false	C7	1.0	1	0	0	1.0	false	0	C7	0	0.0
288	5.43438914	0.00559455	0.18401332	0.0	2	9	false	CACNA1H	2.0	2	0	0	0.59687371	false	0	CACNA1H	1406	0.5
289	6.15837104	0.00145822	0.1623806	0.0	2	10	false	TMEM200A	3.0	2	0	0	0.53105718	false	0	TMEM200A	196	0.5
291	4.55656109	0.01362919	0.21946375	0.0	2	8	false	KCNN2	3.5	2	0	0	0.67667626	false	0	KCNN2	3046	0.5
293	4.86877828	0.0	0.20539033	0.0	1	8	false	CCDC146	4.0	1	0	0	0.64829288	false	0	CCDC146	0	0.0
294	3.87330317	0.00929587	0.25817757	0.0	4	7	false	GMNN	4.75	4	0	0	0.73879062	false	0	GMNN	2328	0.34090909
296	4.28506787	4.3311E-4	0.23336853	0.0	2	8	false	CCDC3	6.5	2	0	0	0.70135747	false	0	CCDC3	64	0.5
297	3.73755656	0.00386215	0.26755448	0.0	3	7	false	SMOC2	9.33333333	3	0	0	0.75113122	false	0	SMOC2	826	0.34722222
299	3.45701357	0.01381452	0.28926702	0.26666667	10	7	false	COL15A1	9.3	10	0	0	0.77663513	false	0	COL15A1	3072	0.21707317
301	3.86425339	0.00104112	0.2587822	0.5	4	7	false	CXCL6	8.0	4	0	0	0.73961333	false	0	CXCL6	174	0.38095238
304	3.53393665	0.00496773	0.28297055	0.33333333	6	7	false	CCL21	8.83333333	6	0	0	0.76964212	false	0	CCL21	1462	0.26262626
307	4.1040724	1.5059E-4	0.24366042	0.66666667	3	8	false	CCL23	5.66666667	3	0	0	0.7178116	false	0	CCL23	26	0.56666667
313	3.77375566	0.02711503	0.26498801	0.33333333	4	8	false	CLEC1B	9.25	4	0	0	0.74784039	false	0	CLEC1B	6606	0.36
320	3.92307692	0.0	0.25490196	1.0	2	7	false	IL1RN	11.0	2	0	0	0.73426573	false	0	IL1RN	0	0.61111111
323	3.69683258	0.0	0.27050184	1.0	2	7	false	CD48	15.5	2	0	0	0.7548334	false	0	CD48	0	0.59615385
329	3.68325792	0.00381046	0.27149877	0.0	2	7	false	DKK3	14.0	2	0	0	0.75606746	false	0	DKK3	672	0.5
339	3.43891403	0.0	0.29078947	1.0	3	7	false	FAT1	26.0	3	0	0	0.77828054	false	0	FAT1	0	0.52
343	3.68325792	0.00114046	0.27149877	0.33333333	3	7	false	JUND	13.66666667	3	0	0	0.75606746	false	0	JUND	246	0.44444444
349	3.41628959	0.00917378	0.29271523	0.06666667	6	7	false	PSME4	10.83333333	6	0	0	0.78033731	false	0	PSME4	1982	0.23106061
351	3.42081448	0.00574938	0.29232804	0.4	5	7	false	RORA	13.2	5	0	0	0.77992596	false	0	RORA	1224	0.31707317
353	3.49773756	0.0	0.28589909	1.0	2	7	false	CD151	24.0	2	0	0	0.77293295	false	0	CD151	0	0.58536585
358	3.5520362	0.03741218	0.28152866	0.10714286	8	7	false	CLDN7	5.625	8	0	0	0.76799671	false	0	CLDN7	10434	0.20673077
365	4.87330317	0.0	0.20519963	1.0	2	8	false	HPR	5.0	2	0	0	0.64788153	false	0	HPR	0	0.71428571
371	3.85067873	0.00375243	0.25969448	0.33333333	3	7	false	CLDN10	7.66666667	3	0	0	0.74084739	false	0	CLDN10	650	0.38596491
375	3.94117647	0.0	0.25373134	0.0	1	7	false	SCTR	13.0	1	0	0	0.73262032	false	0	SCTR	0	0.0
377	3.83257919	0.0	0.2609209	1.0	2	7	false	IFT88	9.0	2	0	0	0.7424928	false	0	IFT88	0	0.6
379	3.85520362	0.03935596	0.25938967	0.0	3	7	false	CLIC6	6.33333333	3	0	0	0.74043603	false	0	CLIC6	7214	0.33333333
384	4.42081448	0.0	0.22620266	1.0	2	8	false	CLDN11	5.5	2	0	0	0.68901687	false	0	CLDN11	0	0.61111111
388	4.14932127	0.00386348	0.24100327	0.16666667	4	8	false	ST14	5.5	4	0	0	0.71369807	false	0	ST14	688	0.29411765
390	4.44343891	0.0	0.22505092	1.0	2	8	false	SPINT2	6.0	2	0	0	0.6869601	false	0	SPINT2	0	0.6
394	4.53846154	0.00904977	0.22033898	0.0	2	8	false	TSPAN8	4.5	2	0	0	0.67832168	false	0	TSPAN8	2356	0.5
398	4.75113122	0.01801728	0.21047619	0.0	2	9	false	CLEC4G	3.0	2	0	0	0.65898807	false	0	CLEC4G	4360	0.5
400	5.73755656	0.00904977	0.17429022	0.0	2	10	false	FCN2	1.5	2	0	0	0.56931304	false	0	FCN2	2182	0.5
402	3.84615385	0.00904977	0.26	0.33333333	3	8	false	CLEC4M	8.66666667	3	0	0	0.74125874	false	0	CLEC4M	1472	0.3968254
404	4.84162896	0.0	0.20654206	0.0	1	9	false	RABEPK	3.0	1	0	0	0.650761	false	0	RABEPK	0	0.0
406	3.71945701	0.00143321	0.26885645	0.3	5	8	false	STAB2	9.0	5	0	0	0.75277664	false	0	STAB2	262	0.28387097
409	4.85067873	0.0	0.20615672	0.0	1	8	false	ENPP5	3.0	1	0	0	0.6499383	false	0	ENPP5	0	0.0
411	4.19457014	0.00167613	0.23840345	0.66666667	3	8	false	CNDP1	4.0	3	0	0	0.70958453	false	0	CNDP1	644	0.5
412	3.7239819	0.01823987	0.26852977	0.2	5	7	false	GLUD1	5.0	5	0	0	0.75236528	false	0	GLUD1	4406	0.27058824
415	4.70588235	0.00904977	0.2125	0.33333333	3	8	false	MAT1A	3.0	3	0	0	0.6631016	false	0	MAT1A	2368	0.53333333
417	5.16742081	0.01805841	0.19352014	0.0	3	9	false	COBLL1	1.33333333	3	0	0	0.62114356	false	0	COBLL1	4758	0.33333333
418	6.16289593	0.0	0.16226138	0.0	1	10	false	KLHL15	3.0	1	0	0	0.53064582	false	0	KLHL15	0	0.0
420	4.19004525	0.02690251	0.23866091	0.0	2	8	false	WDR13	6.5	2	0	0	0.70999589	false	0	WDR13	7128	0.5
422	6.16289593	0.0	0.16226138	0.0	1	10	false	PACSIN3	3.0	1	0	0	0.53064582	false	0	PACSIN3	0	0.0
427	3.62895928	0.02046283	0.2755611	0.16666667	4	7	false	EGFLAM	9.0	4	0	0	0.7610037	false	0	EGFLAM	3312	0.31481481
429	3.09502262	0.01704211	0.32309942	0.29487179	13	7	false	COL4A2	12.61538462	13	0	0	0.8095434	false	0	COL4A2	4044	0.16820513
431	3.7239819	8.2633E-4	0.26852977	0.33333333	4	7	false	GPC4	9.25	4	0	0	0.75236528	false	0	GPC4	202	0.31034483
433	3.56561086	0.00100216	0.28045685	0.57142857	8	7	false	MFAP4	10.75	8	0	0	0.76676265	false	0	MFAP4	246	0.29054054
435	3.32579186	0.01059498	0.30068027	0.38888889	9	6	false	LAMA2	11.11111111	9	0	0	0.78856438	false	0	LAMA2	2394	0.2244898
437	3.57918552	0.00963636	0.27939317	0.52777778	9	7	false	FBLN2	9.77777778	9	0	0	0.76552859	false	0	FBLN2	1974	0.26851852
439	3.64705882	0.0	0.27419355	1.0	3	7	false	FAP	15.66666667	3	0	0	0.75935829	false	0	FAP	0	0.58024691
446	3.83710407	0.0	0.26061321	0.0	1	7	false	PCOLCE2	22.0	1	0	0	0.74208145	false	0	PCOLCE2	0	0.0
451	3.70135747	3.242E-5	0.27017115	0.9	5	7	false	FBLN5	11.0	5	0	0	0.75442205	false	0	FBLN5	10	0.39285714
458	3.81447964	1.6145E-4	0.26215896	0.0	2	7	false	MARCO	13.5	2	0	0	0.74413821	false	0	MARCO	72	0.54347826
468	3.47963801	2.9459E-4	0.28738622	0.66666667	4	6	false	LAMC3	12.75	4	0	0	0.77457836	false	0	LAMC3	148	0.3984375
477	3.63800905	0.02454684	0.27487562	0.1	5	7	false	SERPINE2	8.6	5	0	0	0.760181	false	0	SERPINE2	5412	0.24242424
484	1.0	0.0	1.0	0.0	1	1	false	CRIP1	1.0	1	0	0	1.0	false	0	CRIP1	0	0.0
485	1.0	0.0	1.0	0.0	1	1	false	KBTBD11	1.0	1	0	0	1.0	false	0	KBTBD11	0	0.0
488	5.0	0.00904977	0.2	0.0	2	9	false	CYBRD1	2.5	2	0	0	0.63636364	false	0	CYBRD1	2278	0.5
489	4.01357466	0.01971572	0.24915445	0.16666667	4	8	false	ITLN1	5.0	4	0	0	0.72603867	false	0	ITLN1	5066	0.34615385
491	5.99547511	0.0	0.16679245	0.0	1	10	false	SLC39A14	2.0	1	0	0	0.5458659	false	0	SLC39A14	0	0.0
493	4.85520362	0.0	0.20596459	1.0	2	8	false	CYP2C19	4.0	2	0	0	0.64952694	false	0	CYP2C19	0	0.66666667
497	4.30769231	8.3864E-4	0.23214286	0.0	3	8	false	SFRP5	3.0	3	0	0	0.6993007	false	0	SFRP5	178	0.33333333
499	3.62443439	0.01047654	0.27590512	0.26666667	6	7	false	SSPN	6.66666667	6	0	0	0.76141506	false	0	SSPN	1978	0.24074074
503	3.7918552	0.0	0.26372315	0.0	1	7	false	MBNL2	18.0	1	0	0	0.74619498	false	0	MBNL2	0	0.0
506	3.66515837	0.00451465	0.27283951	0.0	3	7	false	PRICKLE1	9.0	3	0	0	0.75771288	false	0	PRICKLE1	902	0.34782609
511	3.7918552	0.0	0.26372315	0.0	1	7	false	MBNL3	18.0	1	0	0	0.74619498	false	0	MBNL3	0	0.0
516	4.42533937	0.01589707	0.22597137	0.0	2	8	false	DNAJC12	3.0	2	0	0	0.68860551	false	0	DNAJC12	2260	0.5
517	5.13122172	0.01838057	0.19488536	0.0	3	9	false	TMPRSS3	2.0	3	0	0	0.62443439	false	0	TMPRSS3	2646	0.33333333
519	3.4841629	0.02443233	0.28701299	0.33333333	3	7	false	GOLM1	15.33333333	3	0	0	0.77416701	false	0	GOLM1	3488	0.35714286
523	4.01357466	3.702E-5	0.24915445	0.0	2	7	false	LRRFIP2	5.5	2	0	0	0.72603867	false	0	LRRFIP2	6	0.5625
530	4.30316742	0.00211085	0.23238696	0.0	3	8	false	SMOC1	5.66666667	3	0	0	0.69971205	false	0	SMOC1	470	0.35897436
537	4.57918552	0.01120875	0.21837945	0.0	2	8	false	USH2A	3.5	2	0	0	0.6746195	false	0	USH2A	1662	0.5
542	3.54298643	0.0	0.28224777	0.0	1	7	false	FOLH1	39.0	1	0	0	0.76881942	false	0	FOLH1	0	0.0
548	3.4479638	0.00310578	0.29002625	0.3	5	7	false	GPC3	11.2	5	0	0	0.77745784	false	0	GPC3	722	0.25454545
550	3.53393665	0.00904977	0.28297055	0.0	2	7	false	HLA-A	20.0	2	0	0	0.76964212	false	0	HLA-A	1286	0.5
553	3.49773756	0.0444673	0.28589909	0.4	5	7	false	MT1X	10.8	5	0	0	0.77293295	false	0	MT1X	8922	0.24651163
559	3.45701357	0.00486565	0.28926702	0.33333333	3	7	false	SOCS2	16.33333333	3	0	0	0.77663513	false	0	SOCS2	1026	0.37209302
562	3.38914027	0.0	0.29506008	1.0	2	7	false	GAS6	26.0	2	0	0	0.78280543	false	0	GAS6	0	0.59090909
575	5.61538462	0.0	0.17808219	0.0	1	9	false	EPHA3	2.0	1	0	0	0.58041958	false	0	EPHA3	0	0.0
576	4.6199095	0.00904977	0.21645446	0.0	2	8	false	SLIT2	3.5	2	0	0	0.67091732	false	0	SLIT2	1802	0.5
584	5.53393665	0.0	0.18070319	0.0	1	9	false	FAM129B	2.0	1	0	0	0.58782394	false	0	FAM129B	0	0.0
586	4.48868778	0.00904977	0.22278226	0.0	2	8	false	FAM150B	4.0	2	0	0	0.68284657	false	0	FAM150B	1984	0.5
587	5.4841629	0.0	0.18234323	0.0	1	9	false	SH3YL1	2.0	1	0	0	0.59234883	false	0	SH3YL1	0	0.0
589	3.50226244	0.05484192	0.28552972	0.14285714	7	7	false	NR5A2	8.14285714	7	0	0	0.7725216	false	0	NR5A2	12842	0.21235521
592	1.0	0.0	1.0	0.0	1	1	false	FAM46A	1.0	1	0	0	1.0	false	0	FAM46A	0	0.0
593	1.0	0.0	1.0	0.0	1	1	false	ZCCHC6	1.0	1	0	0	1.0	false	0	ZCCHC6	0	0.0
599	4.57466063	0.0	0.21859545	0.0	1	8	false	PAPLN	9.0	1	0	0	0.67503085	false	0	PAPLN	0	0.0
603	6.73303167	0.0	0.14852151	0.0	1	11	false	FCN3	2.0	1	0	0	0.4788153	false	0	FCN3	0	0.0
605	1.5	0.0	0.66666667	0.0	1	2	false	GALK1	2.0	1	0	0	0.75	false	0	GALK1	0	0.0
606	1.0	1.0	1.0	0.0	2	1	false	GCNT2	1.0	2	0	0	1.0	false	0	GCNT2	2	0.0
610	1.5	0.0	0.66666667	0.0	1	2	false	ST3GAL6	2.0	1	0	0	0.75	false	0	ST3GAL6	0	0.0
612	5.09954751	0.0	0.19609583	0.0	1	9	false	GFOD2	3.0	1	0	0	0.62731386	false	0	GFOD2	0	0.0
613	4.1040724	0.00909091	0.24366042	0.0	3	8	false	HIVEP1	3.66666667	3	0	0	0.7178116	false	0	HIVEP1	1706	0.38095238
615	3.99095023	0.0	0.25056689	0.0	1	7	false	GFRA1	8.0	1	0	0	0.72809543	false	0	GFRA1	0	0.0
618	4.15837104	0.00285171	0.24047878	0.33333333	3	8	false	SLC38A1	3.66666667	3	0	0	0.71287536	false	0	SLC38A1	976	0.47619048
629	3.78733032	1.5632E-4	0.26403823	0.66666667	3	7	false	GPC6	9.33333333	3	0	0	0.74660633	false	0	GPC6	72	0.4057971
637	4.07692308	0.0166769	0.24528302	0.0	2	8	false	MOXD1	3.5	2	0	0	0.72027972	false	0	MOXD1	3488	0.5
644	4.52941176	0.0	0.22077922	0.0	1	8	false	LILRB5	2.0	1	0	0	0.67914439	false	0	LILRB5	0	0.0
647	4.1719457	0.0	0.23969631	0.0	1	8	false	ID3	5.0	1	0	0	0.7116413	false	0	ID3	0	0.0
649	6.67873303	0.0	0.149729	0.0	1	10	false	IFI16	2.0	1	0	0	0.48375154	false	0	IFI16	0	0.0
650	5.68325792	0.00904977	0.17595541	0.0	2	9	false	TRIM22	2.0	2	0	0	0.57424928	false	0	TRIM22	1268	0.5
653	4.21266968	3.0852E-4	0.23737916	0.0	2	8	false	IGFALS	5.0	2	0	0	0.70793912	false	0	IGFALS	18	0.5
663	4.41628959	0.0	0.22643443	0.0	1	8	false	RNF125	6.0	1	0	0	0.68942822	false	0	RNF125	0	0.0
666	4.41628959	0.0	0.22643443	0.0	1	8	false	SGK3	6.0	1	0	0	0.68942822	false	0	SGK3	0	0.0
673	3.63348416	0.02502955	0.27521793	0.0	6	7	false	RELN	5.5	6	0	0	0.76059235	false	0	RELN	5106	0.18
679	4.0678733	3.702E-5	0.2458287	0.0	2	7	false	RAD21	4.0	2	0	0	0.72110243	false	0	RAD21	6	0.6
687	3.99547511	0.0	0.25028313	0.0	1	7	false	LBH	11.0	1	0	0	0.72768408	false	0	LBH	0	0.0
695	3.72850679	0.03731471	0.26820388	0.0	3	7	false	LGALS3BP	6.33333333	3	0	0	0.75195393	false	0	LGALS3BP	5410	0.33333333
702	3.99547511	0.0	0.25028313	0.0	1	7	false	UBR3	11.0	1	0	0	0.72768408	false	0	UBR3	0	0.0
704	3.99547511	0.0	0.25028313	0.0	1	7	false	SLC13A5	11.0	1	0	0	0.72768408	false	0	SLC13A5	0	0.0
707	5.43891403	0.00904977	0.18386023	0.0	2	9	false	LONP2	2.0	2	0	0	0.59646236	false	0	LONP2	1364	0.5
708	6.43438914	0.0	0.15541491	0.0	1	10	false	MAN1C1	2.0	1	0	0	0.50596462	false	0	MAN1C1	0	0.0
712	1.5	0.0	0.66666667	0.0	1	2	false	LUC7L3	2.0	1	0	0	0.75	false	0	LUC7L3	0	0.0
713	1.0	1.0	1.0	0.0	2	1	false	SNRPN	1.0	2	0	0	1.0	false	0	SNRPN	2	0.0
715	3.50678733	0.0	0.28516129	1.0	3	7	false	PLVAP	17.33333333	3	0	0	0.77211024	false	0	PLVAP	0	0.46846847
722	5.70135747	0.0	0.17539683	0.0	1	9	false	TAT	3.0	1	0	0	0.57260387	false	0	TAT	0	0.0
725	3.48868778	0.00229714	0.28664073	0.16666667	4	7	false	PLAT	10.25	4	0	0	0.77375566	false	0	PLAT	728	0.3046875
729	4.95475113	0.00873554	0.20182648	0.0	2	9	false	RCAN2	3.0	2	0	0	0.64047717	false	0	RCAN2	2300	0.5
731	3.57918552	0.02284077	0.27939317	0.0	3	7	false	UPP1	9.33333333	3	0	0	0.76552859	false	0	UPP1	3642	0.37878788
733	4.4841629	0.0	0.22300706	1.0	2	8	false	MT1B	5.0	2	0	0	0.68325792	false	0	MT1B	0	0.83333333
734	4.47058824	0.00305773	0.22368421	0.6	5	8	false	MT1H	3.6	5	0	0	0.68449198	false	0	MT1H	1282	0.6
737	4.47511312	0.00297546	0.22345804	0.83333333	4	8	false	MT1E	4.25	4	0	0	0.68408063	false	0	MT1E	1276	0.70833333
738	5.45701357	0.0	0.18325041	1.0	3	9	false	MT1M	4.33333333	3	0	0	0.59481695	false	0	MT1M	0	0.86666667
740	4.47511312	0.00297546	0.22345804	0.83333333	4	8	false	MT1F	4.25	4	0	0	0.68408063	false	0	MT1F	1276	0.70833333
761	4.07692308	0.0	0.24528302	0.0	1	7	false	ZNF827	8.0	1	0	0	0.72027972	false	0	ZNF827	0	0.0
765	4.44343891	3.1672E-4	0.22505092	0.66666667	3	8	false	SLC38A2	4.66666667	3	0	0	0.6869601	false	0	SLC38A2	72	0.46666667
767	4.43438914	0.018334	0.2255102	0.33333333	4	8	false	SLC1A1	3.75	4	0	0	0.68778281	false	0	SLC1A1	4432	0.35
787	1.5	0.0	0.66666667	0.0	1	2	false	PEG3	2.0	1	0	0	0.75	false	0	PEG3	0	0.0
797	5.5520362	0.01486721	0.1801141	0.0	4	9	false	PPP3R1	2.5	4	0	0	0.58617853	false	0	PPP3R1	3384	0.25
799	6.54751131	0.0	0.15272979	0.0	1	10	false	ZMAT3	4.0	1	0	0	0.49568079	false	0	ZMAT3	0	0.0
808	5.73303167	0.0	0.17442778	0.0	1	9	false	STYX	5.0	1	0	0	0.56972439	false	0	STYX	0	0.0
822	4.59728507	0.0	0.21751969	0.0	1	8	false	TMSB10	5.0	1	0	0	0.67297408	false	0	TMSB10	0	0.0
827	5.42081448	0.00904977	0.18447412	0.0	2	9	false	SLC16A10	2.5	2	0	0	0.59810777	false	0	SLC16A10	2182	0.5
829	6.41628959	0.0	0.15585331	0.0	1	10	false	SLCO2A1	2.0	1	0	0	0.50761004	false	0	SLCO2A1	0	0.0
834	5.18552036	0.0	0.19284468	0.0	1	9	false	SLITRK3	2.0	1	0	0	0.61949815	false	0	SLITRK3	0	0.0
835	4.19004525	0.00904977	0.23866091	0.0	2	8	false	SYBU	3.5	2	0	0	0.70999589	false	0	SYBU	876	0.5
839	4.19909502	0.0	0.23814655	0.0	1	8	false	SYT13	6.0	1	0	0	0.70917318	false	0	SYT13	0	0.0
842	4.19909502	0.0	0.23814655	0.0	1	8	false	STMN2	6.0	1	0	0	0.70917318	false	0	STMN2	0	0.0
846	4.6199095	0.0	0.21645446	0.0	1	8	false	SPATA18	6.0	1	0	0	0.67091732	false	0	SPATA18	0	0.0
850	6.11764706	0.00904977	0.16346154	0.0	2	10	false	STRN3	2.0	2	0	0	0.53475936	false	0	STRN3	1290	0.5
852	7.11312217	0.0	0.14058524	0.0	1	11	false	ZRANB1	2.0	1	0	0	0.44426162	false	0	ZRANB1	0	0.0
